# Supplementary material for: GATA3 recruits UTX for gene transcriptional activation to suppress metastasis of breast cancer
Source: Cell Death Dis. 2019 Nov 4;10(11):832. doi: 10.1038/s41419-019-2062-7 (PMC6828764; doi:10.1038/s41419-019-2062-7)
Supplement: Supplementary file 1 [file 41419_2019_2062_MOESM1_ESM.xlsx]

## Sheet: RNA-seq results
gene_id	gene symbol	gene_transcript_id	FPKM Control-1	FPKM Control-2	FPKM siGATA3-1	FPKM siGATA3-2	FPKM siUTX-1	FPKM siUTX-2
54221	SNTG2	NM_018968	0.15	0	0.12	0.09	0.06	0.06
364	AQP7	NM_001318158,NM_001318156,NM_001170,NM_001318157	0.33	0	0.22	0.18	0.11	0.09
284339	TMEM145	NM_173633	0.16	0	0.13	0.1	0.07	0.03
353091	RAET1G	NM_001001788	1.05	0.32	1.02	0.87	0.72	0.42
2894	GRID1	NM_017551	0.04	0.01	0.03	0.03	0.02	0.01
346	APOC4	NM_001646	0.41	0	0.28	0.18	0.1	0
100533952	RBAK-RBAKDN	NM_001204513	0.9	0.42	1.32	0.79	0.73	0.29
91734	IDI2	NM_033261	1.76	1.53	2.04	1.74	1.72	1.51
402682	UFSP1	NM_001015072	3.01	2.12	3.84	2.92	2.38	1.98
23179	RGL1	NM_001297672,NM_001297670,NM_015149,NM_001297669,NM_001297671	0.22	0.12	0.3	0.24	0.17	0.1
54472	TOLLIP	NM_001318515,NM_001318516,NM_001318514,NM_019009,NM_001318512	9.86	9.09	10.19	9.73	9.45	8.93
100506084	ARL17B	NM_001103154,NM_001039083	2.86	1.79	2.82	2.13	2.1	1.47
23708	GSPT2	NM_018094	0.06	0.02	0.06	0.05	0.04	0
5157	PDGFRL	NM_006207	8.09	7.5	8.27	8.02	7.75	7.11
54518	APBB1IP	NM_019043	0.04	0	0.04	0.04	0.04	0.02
23409	SIRT4	NM_012240	1.11	0.38	1.14	1.19	1.21	0.78
201243	C17orf74	NM_175734	0.07	0	0.1	0.07	0.1	0.03
83639	TEX101	NM_031451,NM_001130011	0.67	0.44	0.68	0.65	0.74	0.55
10344	CCL26	NM_006072	0.54	0	0.64	0.43	0.43	0.11
5069	PAPPA	NM_002581	0.01	0	0.01	0.01	0.01	0
9796	PHYHIP	NM_014759,NM_001099335	0.02	0	0.02	0.02	0.02	0
388551	CEACAM16	NM_001039213	0.03	0	0.03	0.03	0.03	0
4111	MAGEA12	NM_005367,NM_001166387,NM_001166386	0.03	0	0.03	0.03	0.03	0
8856	NR1I2	NM_022002,NM_033013,NM_003889	0.03	0	0.02	0.02	0.02	0
84951	TNS4	NM_032865	0.51	0.43	0.49	0.49	0.48	0.44
90187	EMILIN3	NM_052846	0.06	0	0.07	0.04	0.07	0.02
200162	SPAG17	NM_206996	0.05	0.02	0.05	0.04	0.05	0.03
9960	USP3	NM_001256702,NM_006537	16.96	16.63	16.95	16.82	16.96	16.72
4359	MPZ	NM_000530,NM_001315491	0.09	0.03	0.09	0.06	0.09	0.03
152404	IGSF11	NM_001015887,NM_152538	0.14	0.04	0.14	0.08	0.15	0.06
148753	FAM163A	NM_173509	0.06	0	0.04	0.02	0.06	0
1373	CPS1	NM_001122634,NM_001875,NM_001122633	0.06	0.04	0.06	0.05	0.07	0.04
10017	BCL2L10	NM_020396,NM_001306168	0.09	0	0.09	0.05	0.14	0
6462	SHBG	NM_001040,NM_001289115,NM_001289114,NM_001289113,NM_001289116,NM_001146280,NM_001146279,NM_001146281	0.36	0.18	0.41	0.21	0.36	0.1
541565	C8orf58	NM_001013842,NM_173686,NM_001198827	4.27	3.8	4.59	3.89	4.3	3.69
84329	HVCN1	NM_032369,NM_001040107,NM_001256413	0.07	0.04	0.11	0.07	0.11	0.03
729540	RGPD6	NM_001037866,NM_001123363	0.16	0	0.34	0.21	0.35	0
5644	PRSS1	NM_002769	1.29	0.85	1.41	1.13	1.41	0.91
10425	ARIH2	NM_006321,NM_001317334,NM_001317333	18.38	17.3	18.96	18.27	19.06	17.35
53905	DUOX1	NM_017434,NM_175940	0.1	0.02	0.09	0.05	0.07	0.04
148170	CDC42EP5	NM_145057	3.34	2.52	3.23	2.84	3.15	2.7
1004	CDH6	NM_004932	0.18	0.11	0.15	0.14	0.15	0.12
256471	MFSD8	NM_152778	4	3.61	3.87	3.82	3.88	3.71
7007	TECTA	NM_005422	0.04	0.01	0.03	0.02	0.03	0.02
50832	TAS2R4	NM_016944	0.26	0	0.13	0.06	0.13	0.07
80135	RPF1	NM_025065	16.28	13.63	15.26	13.62	15.52	14.39
161829	EXD1	NM_001286441,NM_152596	0.22	0.09	0.16	0.12	0.21	0.13
23551	RASD2	NM_014310	0.26	0.17	0.22	0.19	0.25	0.19
2919	CXCL1	NM_001511	0.15	0	0.05	0.05	0.1	0
6532	SLC6A4	NM_001045	0.28	0.17	0.2	0.19	0.24	0.16
440348	NPIPB15	NM_001306094	6.57	4.84	5.37	5.22	6.19	4.75
128710	SLX4IP	NM_001009608	2.53	2.17	2.21	2.25	2.36	2.08
554251	FBXO48	NM_001024680	0.74	0.33	0.36	0.45	0.54	0.31
64326	RFWD2	NM_001286644,NM_022457,NM_001001740	25.25	23.71	23.68	24.02	24.55	23.43
388394	RPRML	NM_203400	0.16	0	0.05	0	0.11	0
1407	CRY1	NM_004075	7.94	7.59	7.65	7.52	7.76	7.44
643338	C15orf62	NM_001130448	1.01	0.71	0.8	0.64	0.95	0.6
6921	TCEB1	NM_001204857,NM_001204864,NM_001204862,NM_001204863,NM_001204859,NM_001204858,NM_001204861,NM_001204860,NM_005648	22.65	21.36	21.69	21.13	22.21	21.08
128346	C1orf162	NM_001300835,NM_174896,NM_001300834	0.61	0.12	0.31	0.12	0.37	0.06
5893	RAD52	NM_001297422,NM_001297421,NM_001297419,NM_134424,NM_001297420	3.74	2.8	3.31	2.83	3.19	2.61
57125	PLXDC1	NM_020405	0.36	0.23	0.28	0.27	0.31	0.2
55070	DET1	NM_017996,NM_001144074	5.2	4.39	4.8	4.71	4.81	4.33
4921	DDR2	NM_001014796,NM_006182	0.09	0.02	0.07	0.04	0.07	0.02
728656	DMRTC1B	NM_001080851	0.27	0.05	0.21	0.11	0.16	0
9068	ANGPTL1	NM_004673	0.03	0	0.02	0.02	0.03	0
10691	GMEB1	NM_006582,NM_001319674,NM_024482	7.05	5.86	6.46	6.68	6.72	5.97
1576	CYP3A4	NM_017460,NM_001202855	0.12	0.03	0.05	0.08	0.08	0
84210	ANKRD20A1	NM_032250	0.32	0	0.18	0.28	0.17	0
388677	NOTCH2NL	NM_203458	7.01	6.29	6.67	6.9	6.73	6.09
653361	NCF1	NM_000265	0.08	0.04	0.04	0.04	0.04	0
200373	CFAP221	NM_001271049	0.12	0.04	0.06	0.04	0.06	0
25806	VAX2	NM_012476	2.92	2.29	2.19	2.39	2.17	1.87
285521	COX18	NM_001297733,NM_173827,NM_001297732,NM_001300729	4.42	3.87	3.83	3.84	3.76	3.47
585	BBS4	NM_001252678,NM_001320665,NM_033028	11.34	9.58	10.2	10.41	9.98	9.37
285848	PNPLA1	NM_001145717,NM_001145716,NM_173676	0.26	0.19	0.2	0.22	0.2	0.17
374928	ZNF773	NM_001304334,NM_001304337,NM_001304336,NM_198542,NM_001304335	1.57	1.06	1.15	1.22	1.09	0.84
79666	PLEKHF2	NM_024613	64.01	60.49	61.49	61.78	61.35	59.34
148281	SYT6	NM_001270805,NM_205848	0.05	0.03	0.04	0.04	0.04	0.01
148304	C1orf74	NM_152485	1.5	1.31	1.43	1.44	1.42	1.18
79930	DOK3	NM_001144876,NM_024872,NM_001308235,NM_001144875,NM_001308236	5.97	5.04	5.37	5.62	5.24	4.07
100289561	LOC100289561	NM_001242713	8.24	7.46	7.99	7.93	7.7	6.82
57830	KRTAP5-8	NM_021046	0.15	0.05	0.14	0.1	0.05	0
23588	KLHDC2	NM_014315	37.93	35.09	37.22	36.01	34.08	32.53
387597	ILDR2	NM_199351	0.03	0.01	0.02	0.02	0.01	0
79714	CCDC51	NM_001256968,NM_001256966,NM_001256969,NM_001256967,NM_001256964,NM_024661,NM_001256965	15.41	13.74	14.55	14	13.42	12.74
7356	SCGB1A1	NM_003357	1.5	0.54	2.03	0.94	0.96	0.96
131118	DNAJC19	NM_145261,NM_001190233	13.14	11.73	14.15	12.11	12.06	12.2
10164	CHST4	NM_001166395,NM_005769	0.05	0	0.08	0.03	0.03	0.03
164668	APOBEC3H	NM_001166003,NM_181773,NM_001166002,NM_001166004	1.69	1.46	1.76	1.61	1.56	1.54
641372	ACOT6	NM_001037162	0.47	0.06	0.58	0.29	0.29	0.24
80723	SLC35G2	NM_025246,NM_001097600,NM_001097599	0.07	0	0.08	0.03	0.03	0.03
120379	PIH1D2	NM_001082619,NM_138789	0.47	0.19	0.55	0.32	0.33	0.33
51185	CRBN	NM_001173482,NM_016302	9.4	8.66	9.56	8.59	9.04	9.05
2642	GCGR	NM_000160	0.08	0.03	0.08	0.03	0.06	0.06
9284	NPIPA1	NM_006985	39.72	32.57	39.19	33.28	36.56	37.46
55859	BEX1	NM_018476	0.38	0.07	0.47	0.14	0.23	0.22
143282	FGFBP3	NM_152429	1.39	1	1.64	1.11	1.26	1.24
79639	TMEM53	NM_024587,NM_001300747,NM_001300746,NM_001300748	4.7	3.83	5.26	4.2	4.49	4.45
5284	PIGR	NM_002644	0.23	0.15	0.28	0.16	0.19	0.22
8784	TNFRSF18	NM_004195,NM_148902,NM_148901	0.29	0.19	0.33	0.23	0.24	0.29
205147	AMER3	NM_001105193,NM_001105195,NM_152698,NM_001105194	0.26	0.22	0.28	0.21	0.2	0.27
4065	LY75	NM_002349	0.12	0.08	0.12	0.08	0.07	0.11
100506627	DCDC5	NM_020869	0.14	0.11	0.14	0.11	0.1	0.13
121793	TEX29	NM_001303133,NM_152324	0.08	0	0.07	0	0	0.07
9892	SNAP91	NM_001242792,NM_014841,NM_001256718,NM_001242793,NM_001256717,NM_001242794	0.02	0	0.02	0	0	0.02
728400	USP17L28	NM_001242331	0.01	0	0.01	0	0	0.01
728373	USP17L25	NM_001242326	0.01	0	0.01	0	0	0.01
728369	USP17L24	NM_001242327	0.01	0	0.01	0	0	0.01
728393	USP17L27	NM_001242330	0.01	0	0.01	0	0	0.01
728405	USP17L29	NM_001242332	0.01	0	0.01	0	0	0.01
728379	USP17L26	NM_001242328	0.01	0	0.01	0	0	0.01
728386	USP17L5	NM_001242329	0.01	0	0.01	0	0	0.01
728419	USP17L30	NM_001256867	0.01	0	0.01	0	0	0.01
81706	PPP1R14C	NM_030949	0.89	0.65	0.85	0.57	0.63	0.84
100287896	LOC100287896	NM_001319240	1.89	1.74	1.92	1.68	1.72	1.85
2819	GPD1	NM_001257199,NM_005276	0.15	0.06	0.15	0.11	0.07	0.13
201191	SAMD14	NM_174920,NM_001257359	0.14	0.09	0.14	0.12	0.09	0.14
5350	PLN	NM_002667	0.1	0	0.06	0.03	0.03	0.07
1756	DMD	NM_004011,NM_004006,NM_004018,NM_004017,NM_004022,NM_004016,NM_004012,NM_004019,NM_004015,NM_004021,NM_004023,NM_000109,NM_004014,NM_004020,NM_004009,NM_004010,NM_004013	0.11	0.01	0.1	0.05	0.05	0.11
10068	IL18BP	NM_005699,NM_001039660,NM_001039659,NM_173042,NM_001145055,NM_173044,NM_001145057	1.49	0.77	1.41	1.1	1.03	1.43
219854	TMEM218	NM_001258238,NM_001258245,NM_001258243,NM_001080546,NM_001258247,NM_001258241,NM_001258246,NM_001258244,NM_001258240,NM_001258239,NM_001258242	2.47	2.05	2.27	2.44	2.29	2.38
140686	WFDC3	NM_080614	0.18	0	0.12	0.17	0.12	0.12
401089	FOXL2NB	NM_001040061	0.54	0.46	0.5	0.53	0.51	0.51
4038	LRP4	NM_002334	0.23	0.09	0.19	0.22	0.19	0.15
222256	CDHR3	NM_001301161,NM_152750	0.23	0.15	0.21	0.22	0.2	0.19
644150	WIPF3	NM_001080529	0.29	0.07	0.2	0.25	0.2	0.18
137682	NDUFAF6	NM_152416	14.16	10.54	13.05	13.19	12.55	12.56
160622	GRASP	NM_181711,NM_001271856	0.15	0.03	0.09	0.1	0.07	0.09
132724	TMPRSS11B	NM_182502	0.87	0.57	0.75	0.7	0.68	0.71
55576	STAB2	NM_017564	0.02	0	0.01	0.01	0.01	0.01
9228	DLGAP2	NM_001277161,NM_004745	0.02	0	0.01	0.01	0.01	0.01
727936	GXYLT2	NM_001080393	1.01	0.67	0.78	0.82	0.79	0.79
285555	STPG2	NM_174952	0.18	0.03	0.07	0.1	0.07	0.07
127943	FCRLB	NM_001002901,NM_001320241,NM_001288830,NM_001288831,NM_001288832,NM_001288829	1.53	0.75	1	1.13	0.94	1.04
11283	CYP4F8	NM_007253	0.25	0.06	0.12	0.19	0.14	0.15
283254	HARBI1	NM_173811	4.26	3.08	3.38	3.83	3.69	3.63
7567	ZNF19	NM_006961	2.14	1.43	2.07	2.24	1.85	2.28
56985	ADPRM	NM_020233	2.37	1.06	2.01	2.19	1.69	2.43
9878	TOX4	NM_001303523,NM_014828	34.08	31.52	33.73	33.78	32.61	34.06
84881	RPUSD4	NM_001144827,NM_032795	6.11	5.5	6.11	6.05	5.91	6.16
25849	PARM1	NM_015393	0.12	0.04	0.14	0.12	0.11	0.15
10810	WASF3	NM_006646,NM_001291965	8.21	7.03	8.51	8.26	7.86	8.62
79846	CFAP69	NM_001039706,NM_001160138	0.15	0.07	0.16	0.13	0.13	0.16
81847	RNF146	NM_001242852,NM_001242849,NM_001242846,NM_001242847,NM_030963,NM_001242844,NM_001242845,NM_001242851,NM_001242848,NM_001242850	12.72	11.36	12.96	12.22	12.21	13.16
374308	PTCHD3	NM_001034842	0.11	0.02	0.16	0.11	0.09	0.09
84168	ANTXR1	NM_053034,NM_032208,NM_018153	2.35	1.7	2.77	2.38	2.15	2.17
65988	ZNF747	NM_001305020,NM_001305018,NM_001305019,NM_023931	1.67	1.42	1.88	1.66	1.6	1.62
4089	SMAD4	NM_005359	1.74	1.56	1.85	1.72	1.68	1.67
10720	UGT2B11	NM_001073	0.13	0.03	0.18	0.09	0.12	0.09
100129654	TCF24	NM_001193502	0.56	0.23	0.7	0.51	0.59	0.47
10886	NPFFR2	NM_001144756,NM_004885,NM_053036	0.18	0.07	0.18	0.16	0.16	0.17
57118	CAMK1D	NM_020397,NM_153498	3.35	2.15	3.34	3.15	3	3.01
901	CCNG2	NM_004354	12.77	10.3	12.72	12.13	11.42	12.29
84191	FAM96A	NM_001014812,NM_001289108,NM_032231	51.68	46.58	52.54	51.86	49.92	51.49
9562	MINPP1	NM_004897,NM_001178118,NM_001178117	8.32	7.28	8.43	8.28	8	7.9
10240	MRPS31	NM_005830	16.23	12.8	16.26	15.51	14.61	14.44
266747	RGL4	NM_153615	1.27	0.94	1.33	1.18	1.17	1.16
9726	ZNF646	NM_014699	8.92	8.12	8.84	8.59	8.51	8.58
55012	PPP2R3C	NM_001305156,NM_017917,NM_001305155	12.53	11.65	12.35	12.36	12.43	12.27
2483	FRG1	NM_004477	28.08	24.89	27.49	27.68	28.13	27.22
3743	KCNA7	NM_031886	0.71	0.47	0.68	0.71	0.66	0.7
5782	PTPN12	NM_002835,NM_001131009,NM_001131008	35.94	31.95	35.58	35.9	35.4	35.63
3157	HMGCS1	NM_001098272,NM_002130	25.49	22	25.49	25.96	25.64	26.11
54585	LZTFL1	NM_020347,NM_001276378,NM_001276379	2.13	1.58	2.18	2.23	2.14	2.15
5375	PMP2	NM_002677	0.02	0	0.02	0.02	0.02	0.02
644538	SMIM10	NM_001163438	0.04	0	0.04	0.04	0.04	0.04
7844	RNF103	NM_001198951,NM_005667,NM_001198952	29.55	26.62	29.5	29.06	29.77	30.01
100288332	NPIPA5	NM_001277325	37.73	32.26	39.07	38.02	38.25	38.35
6402	SELL	NM_000655	0.57	0.23	0.65	0.44	0.5	0.57
2959	GTF2B	NM_001514	8.75	6.29	9.42	7.6	8.13	8.66
3213	HOXB3	NM_002146	0.06	0	0.06	0.03	0.03	0.05
80323	CCDC68	NM_001143829,NM_025214	0.32	0.12	0.29	0.22	0.23	0.26
26974	ZNF285	NM_001291489,NM_001291491,NM_001291490,NM_152354,NM_001291488	0.43	0.23	0.4	0.31	0.38	0.34
55138	FAM90A1	NM_018088,NM_001319982	0.22	0.02	0.17	0.11	0.16	0.15
170082	TCEANC	NM_001297564,NM_152634,NM_001297563	1.57	1.34	1.5	1.46	1.49	1.51
7544	ZFY	NM_001145276,NM_003411,NM_001145275	0.02	0.01	0.01	0.01	0	0.01
79780	CCDC82	NM_024725,NM_001318736,NM_001318737	0.61	0.5	0.52	0.48	0.34	0.49
55367	PIDD1	NM_145887,NM_145886	2.96	2.66	2.79	2.68	2.4	2.68
3183	HNRNPC	NM_001077442,NM_004500,NM_001077443,NM_031314	241.11	234.38	232.66	231.29	216.44	231.12
7584	ZNF35	NM_003420	3.48	3.27	3.25	3.14	2.94	3.24
687	KLF9	NM_001206	5.86	5.6	5.59	5.37	5.05	5.42
285203	EOGT	NM_001278689,NM_173654	2.38	2.27	2.33	2.18	2.08	2.24
440567	UQCRHL	NM_001089591	2.13	1.3	1.79	1.31	0.58	1.72
5010	CLDN11	NM_005602,NM_001185056	0.31	0.17	0.24	0.16	0.09	0.2
4207	MEF2BNB-MEF2B	NM_005919	0.56	0.34	0.4	0.3	0.17	0.4
196483	EEF2KMT	NM_201598,NM_201400,NM_001289029	17.22	16.68	15.99	16.59	14.03	15.88
51123	ZNF706	NM_016096,NM_001267708,NM_001267709,NM_001042510	37.37	36.73	35.41	36.28	32.57	34.76
9324	HMGN3	NM_001201363,NM_001318886,NM_004242,NM_001318885,NM_001201362,NM_001318888,NM_001318887,NM_138730,NM_001318884	66.45	60.64	58.36	60.3	52.34	57.82
114088	TRIM9	NM_052978,NM_015163	0.12	0.08	0.06	0.06	0	0.06
55527	FEM1A	NM_018708	9.85	9.52	9.17	9.23	8.65	9.2
57484	RNF150	NM_020724	2.31	1.69	1.78	1.92	1.44	1.68
55270	NUDT15	NM_018283,NM_001304745	21.08	18.4	18.23	18.51	16.9	17.9
55351	STK32B	NM_018401,NM_001306082	0.05	0.02	0.03	0.03	0	0.02
3119	HLA-DQB1	NM_001243962,NM_002123,NM_001243961	8.99	7.66	8.08	8.31	6.42	7.36
8021	NUP214	NM_001318324,NM_005085,NM_001318325	16.5	15.11	15.02	14.72	13.21	14.38
400	ARL1	NM_001177,NM_001301068	34.16	31.61	31.91	31.59	29.31	30.39
3106	HLA-B	NM_005514	71.75	67.67	68.13	67.39	64.23	65.99
3781	KCNN2	NM_170775,NM_021614,NM_001278204	0.99	0.83	0.79	0.99	0.6	0.96
91977	MYOZ3	NM_001122853,NM_133371	0.14	0.11	0.1	0.13	0.07	0.12
3795	KHK	NM_006488,NM_000221	7.29	6.97	6.92	7.21	6.36	7.09
53840	TRIM34	NM_001003827,NM_130390,NM_021616	6.45	5.53	6.02	6.95	5.2	6.41
55094	GPATCH1	NM_018025	5.57	5.19	5.46	5.7	5.02	5.6
801	CALM1	NM_006888	148.01	144.72	146.44	148.63	143.51	148.06
642587	MIR205HG	NM_001104548	0.58	0.27	0.27	0.58	0.09	0.74
29070	CCDC113	NM_001142302,NM_014157	1.29	1.07	1.18	1.34	0.91	1.38
9880	ZBTB39	NM_014830	3.08	2.83	2.92	3.09	2.61	3.22
54558	SPATA6	NM_019073,NM_001286239,NM_001286238	0.56	0.4	0.51	0.55	0.38	0.52
56521	DNAJC12	NM_201262,NM_021800	33.56	29.91	32.52	32.98	29.5	32.43
83851	SYT16	NM_031914	0.05	0	0.04	0.04	0	0.04
8459	TPST2	NM_003595,NM_001008566	3.79	3.08	3.68	3.74	3.16	3.78
8707	B3GALT2	NM_003783	0.03	0.02	0.03	0.03	0.02	0.03
221421	RSPH9	NM_001193341,NM_152732	0.06	0	0.06	0.06	0	0.06
169166	SNX31	NM_152628	0.02	0	0.02	0.02	0	0.02
2623	GATA1	NM_002049	0.04	0	0.04	0.04	0	0.04
4850	CNOT4	NM_001190849,NM_001190850,NM_013316,NM_001190848,NM_001008225,NM_001190847	17.04	15.34	16.33	16.21	15.59	16.77
343521	TCTEX1D4	NM_001013632	0.18	0	0.09	0.14	0	0.19
83876	MRO	NM_031939,NM_001127174,NM_001127176,NM_001127175	0.21	0.14	0.19	0.19	0.15	0.22
80201	HKDC1	NM_025130	0.03	0.02	0.02	0.02	0	0.03
8288	EPX	NM_000502	0.04	0.02	0.02	0.02	0	0.04
30817	ADGRE2	NM_001271052,NM_013447	0.24	0.16	0.19	0.2	0.11	0.22
6273	S100A2	NM_005978	0.49	0.24	0.36	0.36	0.12	0.43
54937	SOHLH2	NM_017826,NM_001282147	0.11	0.03	0.06	0.06	0	0.11
347733	TUBB2B	NM_178012	0.79	0.64	0.66	0.7	0.57	0.78
283377	SPRYD4	NM_207344	22.47	22.01	22.45	22.19	20.41	23.01
29896	TRA2A	NM_001282758,NM_001282757,NM_001282759,NM_013293	36.77	35.8	37.57	36.2	33.77	38.36
51458	RHCG	NM_016321	0.23	0.2	0.23	0.23	0.17	0.23
58505	OSTC	NM_021227,NM_001267817,NM_001267818	57.21	54.71	57.47	57.79	52.74	58.2
56911	MAP3K7CL	NM_001286618,NM_001286619,NM_020152,NM_001286620,NM_001286624,NM_001286634,NM_001286622,NM_001286623,NM_001286617	0.44	0.27	0.37	0.3	0.1	0.45
55593	OTUD5	NM_001136157,NM_001136158,NM_017602,NM_001136159	26.39	24.96	26.11	25.56	24.38	26.19
23624	CBLC	NM_001130852,NM_012116	0.12	0.08	0.04	0.04	0	0.07
55027	HEATR3	NM_182922	6.13	5.5	5.19	5.22	4.96	5.57
10923	SUB1	NM_006713	31.67	29.07	28.03	28	26.54	28.75
79989	TTC26	NM_001287512,NM_001287513,NM_001144920,NM_001144923,NM_001318333,NM_024926	3.61	3.23	2.6	2.97	2.33	2.94
11127	KIF3A	NM_001300792,NM_007054,NM_001300791	3.88	3.57	2.74	3.24	2.58	3.26
9517	SPTLC2	NM_004863	14.03	13.13	12.23	12.66	12.08	12.96
4807	NHLH1	NM_005598	0.07	0.04	0	0.02	0	0.02
57606	SLAIN2	NM_020846	10.42	9.69	8.7	9	8.47	9.16
11342	RNF13	NM_007282,NM_183381	18.22	16.51	14.82	15.86	14.14	15.46
65062	TMEM237	NM_001044385,NM_152388	4.01	3.26	2.96	3.15	2.47	2.87
51569	UFM1	NM_001286704,NM_016617,NM_001286706,NM_001286705,NM_001286703	24.9	21.76	20.08	21.55	18.41	19.73
3009	HIST1H1B	NM_005322	0.45	0.15	0.07	0.27	0	0.15
56125	PCDHB11	NM_018931	0.26	0.13	0.08	0.14	0.05	0.11
145788	C15orf65	NM_001198784	2.36	1.66	1.51	1.8	1.37	1.76
83891	SNX25	NM_001317781	3.01	2.54	2.38	2.6	2.36	2.58
4811	NID1	NM_002508	0.02	0.01	0	0.01	0	0.01
84290	CAPNS2	NM_032330	0.11	0.06	0	0.06	0	0.06
58498	MYL7	NM_021223	0.29	0.19	0	0.19	0	0.1
9675	TTI1	NM_014657,NM_001303457	12.08	11.31	10.47	11.46	10.14	11.05
93587	TRMT10A	NM_152292,NM_001134666,NM_001134665	3.61	3.2	2.79	3.12	2.88	3.17
375611	SLC26A5	NM_206884,NM_206885,NM_198999,NM_206883,NM_001167962	0.2	0.12	0.06	0.12	0.08	0.12
27258	LSM3	NM_014463	99.1	89.81	84.54	90.06	86.6	89.77
2811	GP1BA	NM_000173	0.27	0.22	0.13	0.2	0.16	0.2
54504	CPVL	NM_031311,NM_019029	0.17	0.1	0	0.07	0.03	0.07
26225	ARL5A	NM_001037174,NM_012097,NM_177985	17.08	15.59	12.71	14.69	13.41	14.45
7145	TNS1	NM_022648,NM_001308022,NM_001308023	1.88	1.72	1.46	1.66	1.47	1.62
201626	PDE12	NM_177966	13.11	12.13	11.13	12.17	11.38	11.83
150864	FAM117B	NM_173511	3.7	3.33	3.11	3.1	3.04	3.19
11056	DDX52	NM_001291476,NM_007010	3.95	3.51	3.34	3.26	3.23	3.49
5287	PIK3C2B	NM_002646	8.04	6.32	5.11	4.87	5.26	6.18
83942	TSSK1B	NM_032028	0.05	0.02	0	0	0	0.02
3456	IFNB1	NM_002176	1.45	0.96	0.61	0.55	0.55	0.9
3126	HLA-DRB4	NM_021983	0.36	0.24	0.17	0.11	0.11	0.21
64172	OSGEPL1	NM_022353	3.45	2.92	2.56	2.31	2.4	2.78
201780	SLC10A4	NM_152679	0.16	0.11	0.05	0.03	0.03	0.08
57464	STRIP2	NM_020704,NM_001134336	1.06	0.94	0.84	0.83	0.81	0.9
10747	MASP2	NM_139208,NM_006610	0.35	0.3	0.28	0.28	0.26	0.28
7334	UBE2N	NM_003348	56.28	51.49	50.54	49.42	48.14	49.7
6742	SSBP1	NM_003143,NM_001256513,NM_001256512,NM_001256511,NM_001256510	145.62	135.85	128.03	121.77	117.93	126.26
643008	SMIM5	NM_001162995	3.9	3.15	2.46	2.38	2.04	2.57
54942	FAM206A	NM_017832	17.91	16.64	15.63	15.17	14.72	15.71
160287	LDHAL6A	NM_144972,NM_001144071	0.36	0.25	0.19	0.12	0.17	0.21
23769	FLRT1	NM_013280	0.42	0.31	0.28	0.21	0.25	0.28
143187	VTI1A	NM_001318205,NM_145206,NM_001318203	7.5	6.56	6.34	6.05	6.2	6.28
408263	FNDC9	NM_001001343	0.14	0.08	0.05	0.03	0.05	0.05
5861	RAB1A	NM_004161,NM_015543	75.85	72.4	70.88	69.31	70.52	69.9
7380	UPK3A	NM_006953,NM_001167574	0.43	0.34	0	0.11	0.17	0.09
27333	GOLIM4	NM_014498,NM_001308155	3.97	3.43	2.28	2.56	2.89	2.64
401207	C5orf63	NM_001164479,NM_001164478	8.99	7.9	4.74	5.33	6.48	5.64
256586	LYSMD2	NM_153374,NM_001143917	15.52	14.23	10.16	11.17	12.53	11.21
25885	POLR1A	NM_015425	12.84	12.47	10.71	11.13	11.4	10.85
5001	ORC5	NM_181747,NM_002553	22.75	21.37	17.65	17.95	19.09	17.86
8613	PLPP3	NM_003713	4.26	3.94	2.68	3.12	3.03	2.97
7336	UBE2V2	NM_003350	38.93	36.99	30.75	32.88	32.33	32.71
51296	SLC15A3	NM_016582	7.17	6.79	3.69	4.48	4.63	4.54
161424	NOP9	NM_174913,NM_001286367	19.26	18.14	12.32	13.59	13.65	14.15
220047	CCDC83	NM_173556,NM_001286159	1.6	1.38	0.6	0.7	0.69	0.69
6241	RRM2	NM_001165931,NM_001034	89.38	84.28	66.75	67.83	67.21	68.67
9097	USP14	NM_005151,NM_001037334	49.72	48.05	30.2	32.08	32.22	32.44
23609	MKRN2	NM_001271707,NM_014160	14.17	13.86	12.34	12.51	12.52	12.44
55744	COA1	NM_018224	65.06	61.31	42.41	44.94	43.74	43.44
3799	KIF5B	NM_004521	44.05	40.61	26.56	29.11	28.73	29.49
51263	MRPL30	NM_145212	19.78	18.76	16.14	16.68	16.61	16.59
64853	AIDA	NM_022831	25.94	23.98	19.02	19.95	19.84	20.18
57678	GPAM	NM_020918,NM_001244949	3.3	2.95	2.11	2.29	2.29	2.18
288	ANK3	NM_020987,NM_001204404,NM_001149,NM_001204403	13.67	12.53	9.22	10.05	9.58	9.51
27063	ANKRD1	NM_014391	0.23	0.17	0.03	0.11	0.09	0.09
142940	TRUB1	NM_139169	15.53	14.31	10.57	12.14	12.04	12.09
57168	ASPHD2	NM_020437	0.76	0.57	0.31	0.48	0.4	0.4
3309	HSPA5	NM_005347	141.54	136.88	130.99	134.38	133.86	132.52
950	SCARB2	NM_001204255,NM_005506	57.7	54.25	50.93	52.85	52.83	53.49
645432	ARRDC5	NM_001080523	0.15	0.07	0	0.04	0.04	0.04
159013	CXorf38	NM_144970	6.5	5.91	5.37	5.67	5.58	5.7
55252	ASXL2	NM_018263	7.89	6.75	5.57	6.15	6.13	6.29
10818	FRS2	NM_001278355,NM_001278353,NM_006654,NM_001278357,NM_001278354,NM_001042555,NM_001278351,NM_001278356	11.77	10.61	8.45	8.94	9.02	9.74
8027	STAM	NM_003473	12.07	10.97	9.11	9.77	9.83	10.31
4992	OR1F1	NM_012360	0.38	0.25	0.06	0.12	0.13	0.19
100507421	TMEM178B	NM_001195278	4.08	3.63	3.04	3.22	3.24	3.43
10827	FAM114A2	NM_001317995,NM_018691,NM_001317994,NM_001317993	3.02	2.72	2.25	2.48	2.47	2.58
8697	CDC23	NM_004661	26.33	24.46	21.12	22.74	22.27	23.02
23473	CAPN7	NM_014296	15.41	13.72	12.49	12.85	12.37	12.58
10116	FEM1B	NM_015322	18.07	15.66	13.35	13.75	12.71	13.31
9001	HAP1	NM_177977,NM_001079870,NM_001079871	0.43	0.31	0.22	0.2	0.19	0.21
257101	ZNF683	NM_001114759,NM_173574,NM_001307925	0.07	0.03	0	0	0	0
64841	GNPNAT1	NM_198066	38.43	36.19	34.02	33.99	33.98	33.91
118611	C10orf90	NM_001004298	0.04	0.02	0	0	0	0
26539	OR10H1	NM_013940	0.1	0.05	0	0	0	0
353514	LILRA5	NM_021250,NM_181985,NM_181879,NM_181986	1.59	1.26	0.94	0.92	1	1.07
10286	BCAS2	NM_005872	193.87	180.16	161.02	160.17	163.8	168.01
4430	MYO1B	NM_012223,NM_001130158,NM_001161819	24.77	21.92	18.89	19.45	19.63	20.24
51068	NMD3	NM_001320227,NM_015938	172.46	152.65	132.21	136.94	139.56	138.52
768239	PSAPL1	NM_001085382	0.26	0.23	0.07	0.12	0.07	0.13
4175	MCM6	NM_005915	39.72	38.63	33.8	34.98	34.06	35.55
80071	CCDC15	NM_025004	1.22	1.08	0.7	0.83	0.78	0.9
81537	SGPP1	NM_030791	11.46	10.66	8.14	9.25	8.6	9.32
286148	DPY19L4	NM_181787	12.88	11.41	8.98	9.9	8.68	9.55
4931	NVL	NM_001243147,NM_002533,NM_001243146,NM_206840	17.21	16.03	13.46	14.17	12.91	13.67
8559	PRPF18	NM_003675	17.28	15.95	13.71	14.56	13.28	13.94
10915	TCERG1	NM_001040006,NM_006706	22.26	20.4	15.48	15.96	14.81	16.08
57695	USP37	NM_020935	5.99	5.4	4.39	4.6	4.35	4.61
23536	ADAT1	NM_012091	21.39	20.34	18.18	18.72	18.34	18.55
84101	USP44	NM_001042403,NM_032147,NM_001278393	0.06	0.01	0	0	0	0
2645	GCK	NM_000162,NM_033507,NM_033508	0.17	0.07	0.05	0.07	0.05	0.05
29080	CCDC59	NM_014167	23.12	19.21	19.1	19.29	19.1	18.74
58533	SNX6	NM_152233,NM_021249	40.75	34.29	34.9	34.41	35.1	34.3
25858	TEX40	NM_001039496	0.31	0.15	0.15	0.15	0.16	0.16
3882	KRT32	NM_002278	0.37	0.23	0.23	0.23	0.23	0.23
245911	DEFB108B	NM_001002035	0.31	0	0	0	0	0
885	CCK	NM_000729,NM_001174138	0.16	0	0	0	0	0
2691	GHRH	NM_021081,NM_001184731	0.13	0	0	0	0	0
100885850	PTGES3L-AARSD1	NM_025267,NM_001136042	0.13	0	0	0	0	0
100129083	LOC100129083	NM_001256795	0.08	0	0	0	0	0
440163	RNASE13	NM_001012264	0.04	0	0	0	0	0
83659	TEKT1	NM_053285	0.04	0	0	0	0	0
125931	CEACAM20	NM_001102597,NM_001102599,NM_001102600,NM_001102598	0.04	0	0	0	0	0
114335	CGB1	NM_033377	0.04	0	0	0	0	0
400360	C15orf54	NM_207445,NM_001302797	0.04	0	0	0	0	0
9086	EIF1AY	NM_004681,NM_001278612	0.04	0	0	0	0	0
11199	ANXA10	NM_007193	0.04	0	0	0	0	0
117289	TAGAP	NM_001278733,NM_054114,NM_138810,NM_152133	0.02	0	0	0	0	0
6530	SLC6A2	NM_001043,NM_001172501,NM_001172504,NM_001172502	0.02	0	0	0	0	0
64240	ABCG5	NM_022436	0.02	0	0	0	0	0
911	CD1C	NM_001765	0.02	0	0	0	0	0
2897	GRIK1	NM_001320630,NM_001320618,NM_175611,NM_001320616,NM_001320621,NM_000830	0.02	0	0	0	0	0
221391	OPN5	NM_181744	0.02	0	0	0	0	0
5023	P2RX1	NM_002558	0.02	0	0	0	0	0
59350	RXFP1	NM_001253727,NM_001253732,NM_001253728,NM_001253730,NM_001253733,NM_001253729,NM_021634	0.02	0	0	0	0	0
730130	TMEM229A	NM_001136002	0.02	0	0	0	0	0
170392	OIT3	NM_152635	0.02	0	0	0	0	0
10864	SLC22A7	NM_153320,NM_006672	0.02	0	0	0	0	0
255877	BCL6B	NM_181844	0.02	0	0	0	0	0
203430	ZCCHC5	NM_152694	0.02	0	0	0	0	0
84873	ADGRG7	NM_001308362,NM_032787	0.02	0	0	0	0	0
5588	PRKCQ	NM_001282644,NM_001282645,NM_001242413,NM_006257	0.02	0	0	0	0	0
345193	LRIT3	NM_198506	0.02	0	0	0	0	0
440077	ZNF705A	NM_001004328	0.02	0	0	0	0	0
8074	FGF23	NM_020638	0.02	0	0	0	0	0
55089	SLC38A4	NM_018018,NM_001143824	0.02	0	0	0	0	0
200010	SLC5A9	NM_001011547,NM_001135181	0.02	0	0	0	0	0
284307	ZIK1	NM_001010879	0.02	0	0	0	0	0
440107	PLEKHG7	NM_001004330	0.02	0	0	0	0	0
6555	SLC10A2	NM_000452	0.02	0	0	0	0	0
11081	KERA	NM_007035	0.02	0	0	0	0	0
203859	ANO5	NM_001142649,NM_213599	0.01	0	0	0	0	0
64881	PCDH20	NM_022843	0.01	0	0	0	0	0
7143	TNR	NM_003285	0.01	0	0	0	0	0
3751	KCND2	NM_012281	0.01	0	0	0	0	0
79608	RIC3	NM_001206672,NM_001135109,NM_024557,NM_001206671	0.01	0	0	0	0	0
9745	ZNF536	NM_014717	0.01	0	0	0	0	0
23418	CRB1	NM_001257965,NM_001257966,NM_001193640,NM_201253	0.01	0	0	0	0	0
6092	ROBO2	NM_001290065,NM_001290039,NM_001128929,NM_001290040,NM_002942	0.01	0	0	0	0	0
80114	BICC1	NM_001080512	0.01	0	0	0	0	0
6304	SATB1	NM_001131010,NM_002971,NM_001195470	0.01	0	0	0	0	0
126206	NLRP5	NM_153447	0.01	0	0	0	0	0
23120	ATP10B	NM_025153	0.01	0	0	0	0	0
343450	KCNT2	NM_001287820,NM_001287819,NM_198503	0.01	0	0	0	0	0
23136	EPB41L3	NM_012307,NM_001281533,NM_001281535,NM_001281534	0.01	0	0	0	0	0
4360	MRC1	NM_002438	0.01	0	0	0	0	0
54715	RBFOX1	NM_145892,NM_018723,NM_001308117,NM_145893,NM_145891,NM_001142334,NM_001142333	0.01	0	0	0	0	0
101060351	TBC1D3K	NM_001291464	0.56	0	0	0	0	0
1339	COX6A2	NM_005205	0.14	0	0	0	0	0
118670	FAM24A	NM_001029888	0.1	0	0	0	0	0
353137	LCE1F	NM_178354	0.1	0	0	0	0	0
3881	KRT31	NM_002277	0.07	0	0	0	0	0
402117	VWC2L	NM_001080500	0.07	0	0	0	0	0
132243	H1FOO	NM_001308262,NM_153833	0.07	0	0	0	0	0
132954	PDCL2	NM_152401	0.07	0	0	0	0	0
126123	IZUMO2	NM_152358	0.07	0	0	0	0	0
90655	TGIF2LY	NM_139214	0.07	0	0	0	0	0
6285	S100B	NM_006272	0.05	0	0	0	0	0
400736	PRAMEF13	NM_001291380	0.05	0	0	0	0	0
645402	USP17L4	NM_001256874	0.05	0	0	0	0	0
392188	USP17L8	NM_001256872	0.05	0	0	0	0	0
653689	GSTT2B	NM_001080843	0.05	0	0	0	0	0
284194	LGALS9B	NM_001042685	0.05	0	0	0	0	0
386674	KRTAP10-6	NM_198688	0.05	0	0	0	0	0
10803	CCR9	NM_001256369,NM_006641,NM_031200	0.05	0	0	0	0	0
6863	TAC1	NM_013997,NM_013998,NM_013996,NM_003182	0.05	0	0	0	0	0
8600	TNFSF11	NM_003701,NM_033012	0.05	0	0	0	0	0
440563	HNRNPCL2	NM_001136561	0.05	0	0	0	0	0
3120	HLA-DQB2	NM_001300790,NM_001198858	0.12	0	0	0	0	0
83901	KRTAP9-8	NM_031963	0.06	0	0	0	0	0
119774	OR52K2	NM_001005172	0.06	0	0	0	0	0
834	CASP1	NM_033295,NM_033293,NM_001257118,NM_001257119,NM_033292,NM_033294,NM_001223	0.06	0	0	0	0	0
51297	BPIFA1	NM_130852,NM_016583,NM_001243193	0.06	0	0	0	0	0
149628	PYHIN1	NM_198930,NM_198928,NM_152501,NM_198929	0.06	0	0	0	0	0
3001	GZMA	NM_006144	0.06	0	0	0	0	0
797	CALCB	NM_000728	0.06	0	0	0	0	0
6356	CCL11	NM_002986	0.06	0	0	0	0	0
6039	RNASE6	NM_005615	0.06	0	0	0	0	0
100132146	LOC100132146	NM_001195442	0.03	0	0	0	0	0
64850	ETNPPL	NM_001146627,NM_001146590,NM_031279	0.03	0	0	0	0	0
27303	RBMS3	NM_001003792,NM_001003793,NM_001177712,NM_014483,NM_001177711	0.03	0	0	0	0	0
146861	SLC35G3	NM_152462	0.03	0	0	0	0	0
121214	SDR9C7	NM_148897	0.03	0	0	0	0	0
9051	PSTPIP1	NM_003978	0.03	0	0	0	0	0
390664	C1QTNF8	NM_207419	0.03	0	0	0	0	0
7080	NKX2-1	NM_003317,NM_001079668	0.03	0	0	0	0	0
285676	ZNF454	NM_001178090,NM_182594,NM_001178089	0.03	0	0	0	0	0
4103	MAGEA4	NM_002362,NM_001011549,NM_001011550,NM_001011548	0.03	0	0	0	0	0
4222	MEOX1	NM_004527,NM_001040002,NM_013999	0.03	0	0	0	0	0
4107	MAGEA8	NM_001166401,NM_005364,NM_001166400	0.03	0	0	0	0	0
219539	YPEL4	NM_145008	0.03	0	0	0	0	0
3075	CFH	NM_000186,NM_001014975	0.03	0	0	0	0	0
4108	MAGEA9	NM_005365	0.03	0	0	0	0	0
101927655	ZASP	NM_001289933	0.23	0	0	0	0	0
340307	CTAGE6	NM_178561	0.18	0	0	0	0	0
4490	MT1B	NM_005947	0.15	0	0	0	0	0
100132463	CLDN24	NM_001185149	0.11	0	0	0	0	0
96626	LIMS3	NM_033514	0.09	0	0	0	0	0
255762	PDZD9	NM_173806	0.11	0	0	0	0	0
400581	GRAPL	NM_001129778	0.24	0.13	0.13	0.15	0.14	0.12
253017	TECRL	NM_001010874	0.16	0.04	0.02	0.04	0.06	0.02
79370	BCL2L14	NM_138722,NM_138723,NM_030766	0.25	0.12	0.09	0.12	0.12	0.09
63875	MRPL17	NM_022061	19.02	14.21	14.24	13.91	13.06	13.69
26045	LRRTM2	NM_015564	0.04	0.01	0.01	0.01	0	0.01
4719	NDUFS1	NM_001199982,NM_001199983,NM_001199981,NM_001199984,NM_005006	44.41	40.14	40.8	40.3	39.17	40.17
2157	F8	NM_000132,NM_019863	1.39	0.96	0.98	0.87	0.82	0.8
51389	RWDD1	NM_015952,NM_001007464,NM_016104	26.09	24.09	24.01	23.84	23.14	23.48
2822	GPLD1	NM_001503	0.66	0.48	0.49	0.56	0.5	0.51
9256	TSPOAP1	NM_004758,NM_024418,NM_001261835	0.02	0	0	0.01	0	0
22865	SLITRK3	NM_001318811,NM_014926,NM_001318810	0.04	0	0	0.02	0	0
101927322	LOC101927322	NM_001289967	0.14	0	0	0.05	0	0
84891	ZSCAN10	NM_001282416,NM_001282415,NM_032805	0.05	0	0	0.02	0	0
6696	SPP1	NM_000582,NM_001251830,NM_001251829,NM_001040058,NM_001040060	0.14	0	0	0.06	0	0
66002	CYP4F12	NM_023944	0.22	0.03	0.06	0.08	0.07	0.07
6319	SCD	NM_005063	874.4	713.49	710.01	730.57	709.34	723.18
246176	GAS2L2	NM_139285	0.08	0	0	0.02	0	0
100288142	NBPF20	NM_001278267	3.9	3.01	3.07	3.27	3.01	3.12
643802	LOC643802	NM_001207030	0.13	0	0	0.04	0	0.04
728361	OVOL3	NM_001302757	0.48	0	0	0.19	0	0.19
83657	DYNLRB2	NM_130897,NM_001305017	1	0.36	0.45	0.54	0.36	0.55
51752	ERAP1	NM_016442,NM_001198541,NM_001040458	12.41	10.25	10.26	10.67	9.88	10.71
57582	KCNT1	NM_020822,NM_001272003	0.05	0.01	0.02	0.02	0.01	0.01
56098	PCDHGC4	NM_032406,NM_018928	0.24	0.05	0.1	0.12	0.07	0.07
285641	SLC36A3	NM_001145017,NM_181774	0.04	0	0.01	0.02	0	0
152789	JAKMIP1	NM_001306134,NM_144720,NM_001306133,NM_001099433	0.22	0.15	0.18	0.18	0.16	0.16
79929	MAP6D1	NM_024871	3.89	2.68	3.21	3.36	2.87	2.86
118491	CFAP70	NM_145170	0.34	0.18	0.23	0.26	0.26	0.2
497661	C18orf32	NM_001035005,NM_001199346	24.33	16.94	19.33	21.16	20.21	17.59
3787	KCNS1	NM_002251	0.03	0	0	0.01	0.01	0
338557	FFAR4	NM_181745,NM_001195755	0.51	0.29	0.3	0.38	0.36	0.28
441282	AKR1B15	NM_001080538	0.28	0.08	0.13	0.16	0.16	0.12
338321	NLRP9	NM_176820	0.08	0	0.02	0.03	0.02	0
10550	ARL6IP5	NM_006407	53.3	48.29	49.37	49.66	49.58	48.26
23329	TBC1D30	NM_015279	9.04	8.66	8.54	8.34	7.99	7.81
3836	KPNA1	NM_002264	15.82	14.71	14.55	14.37	13.15	13.21
5874	RAB27B	NM_004163	4.93	4.55	4.36	4.19	3.71	3.7
6845	VAMP7	NM_001185183,NM_001145149,NM_005638	27.25	24.84	23.56	23.35	20.4	20.02
102724594	U2AF1L5	NM_001320646,NM_001320651,NM_001320648,NM_001320650	1.59	0.87	0.77	0.84	0.31	0
24144	TFIP11	NM_012143,NM_001008697	15.62	14.59	14.63	14.62	13.59	13.4
51676	ASB2	NM_016150,NM_001202429	0.04	0.02	0.02	0.02	0	0
133688	UGT3A1	NM_001171873,NM_152404	0.04	0.02	0.02	0.02	0	0
1783	DYNC1LI2	NM_006141,NM_001286157	26.5	24.01	22.56	23.12	21.33	21.79
538	ATP7A	NM_001282224,NM_000052	2.43	2.09	1.78	1.9	1.7	1.67
84061	MAGT1	NM_032121	21.39	19.86	18.33	18.74	17.87	17.83
8455	ATRN	NM_139322,NM_001207047,NM_139321	10.97	9.72	9.1	8.95	8.15	8.44
51077	FCF1	NM_001318508,NM_015962	30.57	27.64	26.28	25.97	23.89	24.22
80746	TSEN2	NM_001145395,NM_025265,NM_001145392,NM_001145393,NM_001145394	7.59	6.77	6.06	6.15	5.33	5.57
23186	RCOR1	NM_015156	24.85	21.96	18.55	19.47	16.77	16.87
56647	BCCIP	NM_016567,NM_078469,NM_078468	46.75	42.41	38.77	37.3	35.68	35.17
9861	PSMD6	NM_014814,NM_001271779,NM_001271781,NM_001271780	905.66	876.46	851	841	827.05	812.09
93550	ZFAND4	NM_174890,NM_001128324,NM_001282905,NM_001282906	0.74	0.57	0.52	0.52	0.42	0.39
9141	PDCD5	NM_004708	68.79	57.05	55.48	51.36	46.69	45.95
159371	SLC35G1	NM_153226,NM_001134658	1.87	1.34	1.06	0.96	0.93	0.74
7050	TGIF1	NM_173209,NM_174886,NM_001278682,NM_170695,NM_001278684,NM_003244,NM_173210,NM_001278686,NM_173208,NM_173207,NM_173211	59.13	55.65	54.08	54.31	53.76	52.63
167555	FAM151B	NM_205548	0.92	0.77	0.74	0.7	0.71	0.68
7318	UBA7	NM_003335	3.96	3	2.96	2.69	2.83	2.39
8909	ENDOU	NM_006025,NM_001172440,NM_001172439	0.08	0.07	0.05	0.05	0.05	0.03
149111	CNIH3	NM_152495	0.51	0.38	0.29	0.26	0.29	0.12
23274	CLEC16A	NM_001243403,NM_015226	8.34	7.87	7.42	7.38	7.38	6.77
93953	ACRC	NM_052957	0.42	0.38	0.34	0.36	0.34	0.31
51637	C14orf166	NM_016039	123.93	120.52	117.59	118.6	116.53	112.78
56134	PCDHAC2	NM_031883,NM_018899	2.12	1.65	1.39	1.48	1.39	0.89
9533	POLR1C	NM_203290,NM_001318876	21.98	20.85	19.79	20.21	19.85	18.54
27101	CACYBP	NM_014412,NM_001007214	46.2	43.12	39.11	41.66	37.34	39.03
7127	TNFAIP2	NM_006291	1.37	1.19	0.86	1.02	0.75	0.83
120224	TMEM45B	NM_138788	8.03	7.32	5.99	6.77	5.43	5.75
84978	FRMD5	NM_001286491,NM_032892,NM_001286490	0.94	0.8	0.6	0.77	0.62	0.6
4189	DNAJB9	NM_012328	12.09	10.83	9.51	10.62	9.09	9.17
55623	THUMPD1	NM_017736,NM_001304550	17.96	16.17	14.25	15.98	13.66	14.13
51762	RAB8B	NM_016530	5.11	3.64	3.43	3.74	2.37	2.78
729852	UMAD1	NM_001302350,NM_001302348,NM_001302349	10.25	9.35	8.87	9.22	8.06	8.32
204851	HIPK1	NM_181358,NM_198268,NM_198269,NM_152696	79.37	73.69	72	74.44	66.51	68.78
1653	DDX1	NM_004939	54.71	50.09	46.04	49.01	38.48	42.59
51232	CRIM1	NM_016441	4.6	4.26	3.85	4.3	3.47	3.63
1500	CTNND1	NM_001085462,NM_001085468,NM_001206890,NM_001085458,NM_001206883,NM_001085467,NM_001206887,NM_001206889,NM_001085464,NM_001206885,NM_001331,NM_001085459,NM_001206884,NM_001085461,NM_001085463,NM_001085469,NM_001085466,NM_001085460,NM_001085465,NM_001206886,NM_001206888,NM_001206891	46.14	44.73	43.66	45.33	42.4	42.8
4205	MEF2A	NM_005587,NM_001319206,NM_001171894,NM_001130928,NM_001130927,NM_001130926	8.83	7.97	7.55	8.07	6.86	6.68
1998	ELF2	NM_001276458,NM_001276459,NM_006874,NM_001276457,NM_201999	11.65	10.69	10.37	10.89	9.82	9.61
26292	MYCBP	NM_012333	20.95	19.17	18.8	19.61	17.64	17.16
55425	GPALPP1	NM_018559,NM_001316951,NM_001316952	11.61	10.48	10.18	10.94	9.6	9.25
5814	PURB	NM_033224	14.12	12.82	12.43	13.49	11.66	11.56
3779	KCNMB1	NM_004137	0.48	0.33	0.33	0.36	0.22	0.22
400224	PLEKHD1	NM_001161498	0.86	0.6	0.6	0.69	0.38	0.42
9901	SRGAP3	NM_014850,NM_001033117	0.63	0.55	0.53	0.56	0.45	0.45
201562	HACD2	NM_198402	32.8	30.24	29.9	31.38	27.18	27.52
55808	ST6GALNAC1	NM_018414,NM_001289107	0.22	0.15	0.15	0.2	0.09	0.11
1398	CRK	NM_005206,NM_016823	30.8	29.77	29.22	30.53	28	28.42
23546	SYNGR4	NM_012451	0.91	0.68	0.74	0.85	0.57	0.57
219293	ATAD3C	NM_001039211	1.18	0.99	1.01	1.07	0.83	0.9
387119	CEP85L	NM_206921,NM_001178035,NM_001042475	0.4	0.25	0.25	0.32	0.21	0.18
729920	ISPD	NM_001101426,NM_001101417	0.5	0.4	0.41	0.47	0.38	0.35
1415	CRYBB2	NM_000496	3.81	2.64	2.41	3.39	2.29	1.92
5818	NECTIN1	NM_002855,NM_203286,NM_203285	16.48	15.94	15.84	16.16	15.7	15.81
170589	GPHA2	NM_130769	0.46	0.3	0.23	0.38	0.23	0.23
22856	CHSY1	NM_014918	10.22	9.34	9.11	9.87	8.92	9.02
100526794	NT5C1B-RDH14	NM_001199104,NM_001199103	0.14	0.09	0.12	0.07	0.04	0.04
64108	RTP4	NM_022147	2.81	2.38	2.55	2.26	2.07	1.9
84138	SLC7A6OS	NM_032178	10.38	9.37	9.63	9.29	8.74	8.7
5798	PTPRN	NM_001199764,NM_001199763,NM_002846	0.16	0.1	0.13	0.1	0.08	0.08
55888	ZKSCAN7	NM_001288591,NM_001288592,NM_001288590,NM_025169,NM_018651	0.59	0.42	0.51	0.43	0.34	0.34
6296	ACSM3	NM_202000,NM_005622	1.14	0.76	0.89	0.61	0.74	0.5
253639	ZNF620	NM_001256168,NM_175888,NM_001256167	5.32	4.81	4.75	4.46	4.48	4.22
27304	MOCS3	NM_014484	13.17	11.84	12.13	11.36	11.16	10.88
26047	CNTNAP2	NM_014141	0.3	0.25	0.26	0.19	0.19	0.21
548596	CKMT1A	NM_001015001	32.82	29.14	31.24	26.27	26.03	27.57
392636	AGMO	NM_001004320	0.16	0.11	0.12	0.09	0.06	0.08
54984	PINX1	NM_017884,NM_001284356	5.98	5.08	5.37	4.61	4.2	4.5
51067	YARS2	NM_001040436	13.9	12.99	13.57	12.77	12.27	12.72
27248	ERLEC1	NM_001127398,NM_015701,NM_001127397	25.82	23.79	24.36	23.2	21.78	23.27
643664	SLC35G6	NM_001102614	0.2	0.1	0.19	0.05	0.05	0.1
1840	DTX1	NM_004416	0.28	0.19	0.31	0.17	0.16	0.16
653427	FOXD4L5	NM_001126334	0.49	0.39	0.49	0.37	0.38	0.37
4489	MT1A	NM_005946	0.14	0	0.14	0	0	0
79626	TNFAIP8L2	NM_024575	0.05	0	0.05	0	0	0
27240	SIT1	NM_014450	0.05	0	0.05	0	0	0
439915	KRTAP5-5	NM_001001480	0.05	0	0.05	0	0	0
100287284	MANSC4	NM_001146221	0.05	0	0.05	0	0	0
4049	LTA	NM_001159740,NM_000595	0.04	0	0.04	0	0	0
65061	CDK15	NM_139158,NM_001261435,NM_001261436	0.02	0	0.02	0	0	0
80168	MOGAT2	NM_025098	0.02	0	0.02	0	0	0
6854	SYN2	NM_133625,NM_003178	0.02	0	0.02	0	0	0
57161	PELI2	NM_021255	0.01	0	0.01	0	0	0
440279	UNC13C	NM_001080534	0.01	0	0.01	0	0	0
26050	SLITRK5	NM_015567	0.01	0	0.01	0	0	0
286097	MICU3	NM_181723	0.01	0	0.01	0	0	0
440023	KRTAP5-6	NM_001012416	0.23	0	0.23	0	0	0
6192	RPS4Y1	NM_001008	0.06	0	0.06	0	0	0
147685	C19orf18	NM_152474	0.06	0	0.06	0	0	0
10110	SGK2	NM_001199264,NM_016276,NM_170693	0.03	0	0.03	0	0	0
118856	MMP21	NM_147191	0.03	0	0.03	0	0	0
84691	FAM71F1	NM_001282789,NM_032599,NM_001282788	0.03	0	0.03	0	0	0
3662	IRF4	NM_002460,NM_001195286	0.04	0	0.03	0.01	0	0
374900	ZNF568	NM_001204837,NM_001204839,NM_001204836,NM_198539,NM_001204838,NM_001204835	0.87	0.66	0.87	0.69	0.64	0.62
9655	SOCS5	NM_014011,NM_144949	5.42	4.82	5.16	4.65	4.69	4.66
26525	IL36RN	NM_012275,NM_173170	0.26	0.19	0.23	0.17	0.17	0.15
10495	ENOX2	NM_182314,NM_006375,NM_001281736	5.01	4.51	4.89	4.48	4.5	4.33
5316	PKNOX1	NM_001320694,NM_004571,NM_001286258	5.89	5.4	5.16	4.91	5.26	4.74
79937	CNTNAP3	NM_033655	0.03	0.02	0.02	0.01	0.02	0.01
388722	C1orf53	NM_001024594	4.64	3.91	3.99	3.48	3.96	3.2
89876	MAATS1	NM_033364,NM_001320318,NM_001320317,NM_001320316	0.08	0.06	0.06	0.03	0.05	0.03
619208	FAM229B	NM_001033564	0.29	0.2	0.21	0.05	0.14	0.11
162417	NAGS	NM_153006	0.5	0.41	0.44	0.33	0.39	0.36
286499	FAM133A	NM_001171110,NM_173698,NM_001171109,NM_001171111	1.01	0.71	0.78	0.48	0.66	0.65
54957	TXNL4B	NM_001142317,NM_001142318,NM_017853	14.82	13.54	13.72	12.64	13.82	12.96
554235	ASPDH	NM_001024656,NM_001114598	0.19	0.07	0.07	0	0.06	0
6629	SNRPB2	NM_003092,NM_198220	57.35	53.51	53.27	49.76	51.88	50.96
317754	POTED	NM_174981	0.18	0	0.05	0	0	0
143630	UBQLNL	NM_145053	0.05	0	0.02	0	0	0
23081	KDM4C	NM_001304341,NM_001304339,NM_001304340,NM_001146696,NM_015061,NM_001146695	8.41	7.02	7.62	7.2	7.12	7.17
169026	SLC30A8	NM_173851,NM_001172813,NM_001172811,NM_001172814,NM_001172815	0.13	0.02	0.09	0.04	0.05	0.05
90050	FAM181A	NM_001207074,NM_138344,NM_001207071,NM_001207072,NM_001207073	0.2	0.09	0.16	0.09	0.1	0.11
2949	GSTM5	NM_000851	0.08	0	0.04	0	0	0
28316	CDH20	NM_031891	0.02	0	0.01	0	0	0
6660	SOX5	NM_001261414,NM_001261415,NM_152989,NM_178010,NM_006940	0.02	0	0.01	0	0	0
6519	SLC3A1	NM_000341	0.07	0	0.04	0	0	0
200232	FAM209A	NM_001012971	0.15	0	0.09	0	0	0
389610	XKR5	NM_207411,NM_001289973	0.43	0.33	0.41	0.35	0.38	0.34
9079	LDB2	NM_001130834,NM_001304434,NM_001304435,NM_001290	0.07	0	0.04	0	0.02	0
79074	C2orf49	NM_001286537,NM_024093	7.54	6.75	7.24	6.86	6.94	6.73
4284	MIP	NM_012064	0.15	0.02	0.13	0	0.07	0.04
9940	DLEC1	NM_007337,NM_007335	0.05	0.02	0.05	0.01	0.02	0.01
79027	ZNF655	NM_024061,NM_001085366,NM_001009958,NM_001009960,NM_001083956,NM_001085368,NM_001085367,NM_138494	0.4	0.29	0.38	0.26	0.29	0.29
9519	TBPL1	NM_001253676,NM_004865	14.39	12.67	13.39	13.1	12.9	13.64
51144	HSD17B12	NM_016142	9.93	8.11	8.71	8.3	8.15	9.33
11232	POLG2	NM_007215	13.15	12.18	12.51	12.28	12.13	12.68
9121	SLC16A5	NM_004695,NM_001271765	0.6	0.42	0.52	0.37	0.4	0.51
151	ADRA2B	NM_000682	0.43	0.15	0.27	0.13	0.17	0.33
1875	E2F5	NM_001083588,NM_001951,NM_001083589	10.24	8.21	9.06	8.13	8.57	9.58
1520	CTSS	NM_004079,NM_001199739	1.1	0.74	0.77	0.61	0.73	0.77
1947	EFNB1	NM_004429	4.05	2.82	3.05	2.71	2.7	3.02
8504	PEX3	NM_003630	6.7	5.95	6.11	5.87	5.84	6.09
339403	RXFP4	NM_181885	0.2	0.05	0.05	0	0	0.05
130367	SGPP2	NM_152386	1.71	1.06	1.11	0.87	0.93	1.03
256394	SERPINA11	NM_001080451	0.28	0.16	0.16	0.12	0.08	0.16
27292	DIMT1	NM_014473	22.95	19.96	20.93	19.13	18.43	20.11
29083	GTPBP8	NM_138485,NM_014170	7.44	5.66	5.83	5.7	5.1	5.97
64344	HIF3A	NM_152796,NM_152795,NM_022462,NM_152794	0.72	0.49	0.51	0.47	0.41	0.57
4179	CD46	NM_172353,NM_172359,NM_172352,NM_153826,NM_172351,NM_002389,NM_172350,NM_172361	40.15	36.19	36.02	35.23	34.46	37.16
10087	COL4A3BP	NM_001130105,NM_005713,NM_031361	8.54	7.84	8.17	8.14	7.89	8.03
91646	TDRD12	NM_001110822	0.14	0.04	0.07	0.07	0.04	0.07
8294	HIST1H4I	NM_003495	2.55	2.02	2.19	2.17	2.02	2.22
1588	CYP19A1	NM_031226,NM_000103	0.06	0.04	0.05	0.05	0.04	0.05
55188	RIC8B	NM_018157	3.33	2.62	3.07	2.9	2.57	3.05
171546	SPTSSA	NM_138288	35.44	32.49	34.22	33.92	31.88	33.43
1472	CST4	NM_001899	0.18	0	0.12	0.09	0	0.09
22909	FAN1	NM_001146095,NM_001146096,NM_001146094,NM_014967	4.63	3.94	4.43	4.28	3.98	4.23
23148	NACAD	NM_001146334	0.13	0.08	0.13	0.09	0.05	0.08
339448	C1orf174	NM_207356	15.86	14.18	15.76	14.39	13.56	14.48
8519	IFITM1	NM_003641	544.84	516.56	539.14	531.84	519.06	519.1
340267	COL28A1	NM_001037763	0.15	0.03	0.11	0.08	0.02	0.05
25794	FSCN2	NM_012418,NM_001077182	1.37	0.97	1.29	1.14	0.97	1.04
3150	HMGN1	NM_004965	541.04	512.09	540.67	523.17	517.07	518.77
10858	CYP46A1	NM_006668	0.19	0.08	0.16	0.11	0.08	0.11
4236	MFAP1	NM_005926	23.91	20.79	23.48	21.63	20.99	21.68
195814	SDR16C5	NM_001318050,NM_138969,NM_001318049	0.17	0.26	0.3	0.3	0.2	0.08
513	ATP5D	NM_001687,NM_001001975	106.76	119.08	124.23	120.55	110.54	97.23
283948	NHLRC4	NM_001301159,NM_176677	0.11	0.22	0.22	0.21	0.14	0.03
84337	ELOF1	NM_032377	55.88	60.87	61.47	61.18	57.19	53.63
503542	SPRN	NM_001012508	1.98	2.31	2.51	2.44	2.27	1.72
79173	C19orf57	NM_024323	0.74	0.85	0.87	0.85	0.81	0.69
5435	POLR2F	NM_001301129,NM_001301130,NM_021974,NM_001301131	10.7	12.01	12.59	11.98	11.53	9.7
9993	DGCR2	NM_001173534,NM_001184781,NM_005137,NM_001173533	22.8	24.31	24.69	24.04	23.62	21.95
150483	TEKT4	NM_144705,NM_001286559	2.11	3.15	3	3.53	2.65	2.08
80347	COASY	NM_001042529,NM_025233,NM_001042532	14.48	16.31	16.34	17.01	15.16	14.24
23583	SMUG1	NM_001243788,NM_001243791,NM_001243787,NM_001243789,NM_014311,NM_001243790	28.13	31.84	31.5	34.34	30.73	25.91
6590	SLPI	NM_003064	1.06	1.81	1.72	1.9	1.45	0.97
10712	FAM189B	NM_198264,NM_001267608,NM_006589	10.44	11.42	11.44	11.57	10.98	10.02
222229	LRWD1	NM_001317721,NM_152892	15.24	17.14	16.62	17.33	15.72	13.4
79042	TSEN34	NM_001282332,NM_001077446,NM_024075,NM_001282333	37.3	42.8	42.32	43.17	35.94	31.08
114790	STK11IP	NM_052902	12.79	13.2	13.12	13.36	12.63	12.12
8192	CLPP	NM_006012	36.28	39.46	39.27	40.05	35.96	31.5
1609	DGKQ	NM_001347	6.6	6.96	7.47	7.79	6.84	6
81490	PTDSS2	NM_030783	9.29	10.62	10.64	11.53	9.5	8.06
55653	BCAS4	NM_198799,NM_017843,NM_001010974	49.83	53.17	54.01	57.6	49.3	43.74
6522	SLC4A2	NM_001199693,NM_001199692,NM_001199694,NM_003040	82.69	88.45	87.55	87.49	84.8	83.48
146754	DNAH2	NM_020877,NM_001303270	0.12	0.35	0.34	0.3	0.24	0.17
441478	NRARP	NM_001004354	14.52	16.67	16.65	16.15	15.49	14.67
100507679	MUC22	NM_001198815,NM_001318484	0.02	0.09	0.07	0.08	0.07	0.04
85376	RIMBP3	NM_015672	0.54	0.89	0.8	0.87	0.84	0.64
5004	ORM1	NM_000607	0	0.62	0.42	0.51	0.35	0.07
651746	ANKRD33B	NM_001164440	0.1	0.21	0.17	0.18	0.18	0.12
149461	CLDN19	NM_001123395,NM_148960,NM_001185117	0.08	0.23	0.19	0.19	0.19	0.09
164284	APCDD1L	NM_153360,NM_001304787	0	0.02	0.03	0.02	0.02	0
56052	ALG1	NM_019109	12.24	13.38	13.72	13.5	13.46	12.2
84315	MON1A	NM_001142501,NM_032355	3.4	3.88	3.89	3.78	3.9	3.37
254427	PROSER2	NM_153256	12.24	13.2	13.26	13.09	13.29	12.34
390940	PINLYP	NM_001193622,NM_001193621	0.2	0.3	0.31	0.31	0.32	0.19
5880	RAC2	NM_002872	0	0.04	0.04	0.04	0.04	0
63923	TNN	NM_022093	0	0.01	0.01	0.01	0.01	0
221981	THSD7A	NM_015204	0	0.01	0.01	0.01	0.01	0
140701	ABHD16B	NM_080622	8.84	12.42	13.1	12.95	11.67	9.51
92822	ZNF276	NM_152287,NM_001113525	5.46	6.63	6.69	6.9	6.48	5.71
210	ALAD	NM_000031,NM_001003945,NM_001317745	13.54	14.71	14.81	14.98	14.6	13.6
80739	C6orf25	NM_138272,NM_138273,NM_138274,NM_025260,NM_138275,NM_138277	0.42	0.57	0.64	0.6	0.57	0.48
9154	SLC28A1	NM_201651,NM_001287761,NM_004213,NM_001287762	0.04	0.24	0.3	0.26	0.2	0.13
4007	PRICKLE3	NM_001307979,NM_006150	8.96	10.73	11.04	10.98	10.41	9.76
6209	RPS15	NM_001018,NM_001308226	511.26	570.55	567.59	529.67	494.46	413.97
51304	ZDHHC3	NM_001135179,NM_016598	8.2	8.56	8.68	8.32	7.85	7.24
7064	THOP1	NM_003249	14.62	15.55	16.07	15.01	13.92	12.12
84807	NFKBID	NM_139239	1.74	1.9	2.03	1.87	1.64	1.05
93436	ARMC6	NM_033415,NM_001199196	16.61	16.9	17.14	16.81	15.37	13.41
203245	NAIF1	NM_197956	6.27	6.62	6.55	6.56	6.08	5.61
54987	C1orf123	NM_001304760,NM_017887,NM_001304759	23.73	25.11	24.66	25.24	22.22	18.82
27349	MCAT	NM_173467,NM_014507	8.03	8.6	8.76	8.94	7.63	6.43
6720	SREBF1	NM_004176,NM_001005291	59.95	62.28	64.87	63.85	58.34	52.41
57538	ALPK3	NM_020778	0.61	0.63	0.64	0.59	0.51	0.44
10328	EMC8	NM_006067,NM_001142288	27.2	27.51	28.32	26.93	24.78	22.2
345930	ECT2L	NM_001077706,NM_001195037	0.16	0.15	0.18	0.15	0.09	0.05
7481	WNT11	NM_004626	5.4	5.61	6	5.43	3.91	3.38
728489	DNLZ	NM_001080849	30.95	31.55	32.03	30.58	26.44	24.45
60314	C12orf10	NM_021640	39.48	40.76	42.48	39.53	36.57	35.1
6137	RPL13	NM_000977,NM_001243130,NM_033251,NM_001243131	348.92	374.54	376.45	359.03	311.08	291.26
79676	OGFOD2	NM_001304837,NM_001304836,NM_024623,NM_001304838,NM_001304833,NM_001304835,NM_001304834	11.71	12.59	12.79	11.71	10.34	9.37
10952	SEC61B	NM_006808	145.78	153.29	155.27	147.8	132.44	121.11
90850	ZNF598	NM_178167	25.65	29.17	29.02	28.82	23.03	21.44
3421	IDH3G	NM_004135,NM_174869	71.65	80.39	83.56	81.95	64.61	58.25
23400	ATP13A2	NM_022089,NM_001141974,NM_001141973	15.31	17.23	17.87	17.1	13.22	12.13
10095	ARPC1B	NM_005720	148.79	159.41	163.67	159.31	137.26	128.49
54480	CHPF2	NM_019015,NM_001284295	14.28	16.81	18.61	16.27	11	9.51
375791	CYSRT1	NM_199001	6.4	8.48	9.35	7.78	5.34	3.77
155066	ATP6V0E2	NM_001289990,NM_145230,NM_001100592	29.91	34.41	35.79	32.68	27.72	25.4
10438	C1D	NM_001190263,NM_001190265,NM_173177,NM_006333	20.27	21.47	21.67	21.31	18.77	17.53
22920	KIFAP3	NM_001204516,NM_014970,NM_001204517,NM_001204514	5.78	5.98	6.04	5.97	5.37	4.91
9637	FEZ2	NM_005102,NM_001042548	17.26	18.3	18.2	18.23	14.89	13.26
10383	TUBB4B	NM_006088	529.96	558.36	548.79	546.64	455.15	432.29
6205	RPS11	NM_001015	1168.6	1221.35	1205.27	1214.89	1061.46	1024.23
578	BAK1	NM_001188	29.65	30.92	31.32	30.76	26.74	25.89
84934	RITA1	NM_032848,NM_001286215	34.66	36.88	36.43	36.26	30.99	30.12
54998	AURKAIP1	NM_001127229,NM_001127230,NM_017900	126.31	140.8	139.74	140.57	106.44	98.29
84798	C19orf48	NM_001290152,NM_032712,NM_199250,NM_199249,NM_001290151,NM_001290155,NM_001290149,NM_001290150,NM_001290154,NM_001290153	74.12	80.47	79.18	75.96	70.97	65
1537	CYC1	NM_001916	187.4	206.75	200.45	194.03	174.85	158
55630	SLC39A4	NM_017767,NM_001280557,NM_130849	32.56	37.81	35.69	34.12	30.99	28.6
3276	PRMT1	NM_198318,NM_001207042,NM_001536	131.33	144.52	142.79	137.12	125.95	119.15
8225	GTPBP6	NM_012227	32.5	38.57	35.69	35.38	32.84	29.84
22980	TCF25	NM_014972	85.79	91.49	90.24	89.56	86.69	82.41
59274	MESDC1	NM_022566	19.26	23.12	21.66	22.45	19.11	16.6
79586	CHPF	NM_024536,NM_001195731	72.96	81.96	79.14	78.71	71.3	66.74
11068	CYB561D2	NM_007022,NM_001291284	12.78	17.33	17.76	15.86	13.28	12.35
95	ACY1	NM_001198897,NM_001198896,NM_001198895,NM_001198898,NM_000666	28.54	32.09	32.06	30.9	29.19	28.11
51629	SLC25A39	NM_016016,NM_001143780	162.15	182.93	182.01	175.62	163.87	159.32
10572	SIVA1	NM_006427,NM_021709	72.67	87.57	87.29	84.72	71.31	66.41
1460	CSNK2B	NM_001320,NM_001282385	154.75	165.28	163.64	161.63	154.24	150.88
441168	FAM26F	NM_001010919,NM_001276460	0.92	2.04	1.83	1.83	1.09	0.88
23067	SETD1B	NM_015048	14.22	15.5	15.09	15.29	14.27	13.92
283899	INO80E	NM_001304562,NM_001304563,NM_173618	60.85	69.6	69.02	68.2	56.85	55.62
51181	DCXR	NM_016286,NM_001195218	69.68	84.59	83.2	81.75	62.9	63.4
126298	IRGQ	NM_001007561	3.64	4.29	4.17	4.07	3.42	3.22
83642	SELO	NM_031454	11.4	14.06	13.55	12.95	10.57	9.91
7148	TNXB	NM_032470,NM_019105	0.09	0.13	0.13	0.12	0.07	0.06
283989	TSEN54	NM_207346	50.3	55.6	55.26	54.33	48.58	46.71
6320	CLEC11A	NM_002975	5.57	7.37	7.65	7.4	5.37	4.16
64978	MRPL38	NM_032478	41.19	47.09	47.85	47.72	39.83	37.18
51665	ASB1	NM_001040445	3.56	4.18	4.17	4.22	3.56	3.28
115416	MALSU1	NM_138446	16.77	20.77	20.24	20.37	16.19	15.16
79581	SLC52A2	NM_001253816,NM_001253815,NM_024531	45.03	55.18	55.15	54.68	43.86	41.9
56137	PCDHA12	NM_031864,NM_018903	1.79	2.01	2.08	1.8	1.39	1.41
80308	FLAD1	NM_025207,NM_001184891,NM_201398,NM_001184892	28.26	29.55	30.08	28.23	26.03	25.42
2875	GPT	NM_005309	0.24	0.3	0.3	0.24	0.15	0.12
81605	URM1	NM_001135947,NM_001265582,NM_030914	43.32	46.25	46.42	44.09	39.62	38.45
2671	GFER	NM_005262	18.48	20.9	21.4	19.95	16.77	16.95
51204	TACO1	NM_016360	65.26	68.65	70.38	66.88	60.97	60.87
286257	C9orf142	NM_183241	78.17	83.22	86.4	81.62	74.48	75.09
4221	MEN1	NM_130802,NM_130803,NM_130799,NM_000244,NM_130801,NM_130804,NM_130800	24.74	26.49	27.35	25.84	23.05	23.67
5715	PSMD9	NM_001261400,NM_002813	26.16	28.56	29.48	27.46	23.82	24.84
51806	CALML5	NM_017422	78.18	87.2	87.15	81.02	72.62	74.28
3028	HSD17B10	NM_004493,NM_001037811	98.08	112.69	114	106.8	95.2	92.92
11333	PDAP1	NM_014891	59.55	64.22	63.82	61.63	57.45	57.19
7284	TUFM	NM_003321	181.53	198.74	198.21	191.17	175.15	174.22
79697	C14orf169	NM_024644	11.48	12.56	12.18	12.16	10.26	10.32
10430	TMEM147	NM_032635,NM_001242597,NM_001242598	86.32	98.14	92.4	93.39	71.79	72.82
5877	RABIF	NM_002871	12.31	13.57	13.17	13.11	10.46	10.66
1874	E2F4	NM_001950	37.41	41.68	40.49	40.05	31.97	33.07
10670	RRAGA	NM_006570	57.71	64.68	62.16	61.36	45.47	44.79
81572	PDRG1	NM_030815	30.11	32.98	32.24	31.32	26.54	26.63
6158	RPL28	NM_001136136,NM_001136134,NM_001136137,NM_001136135,NM_000991	389.68	422.69	416.35	407.17	340.74	344.75
10189	ALYREF	NM_005782	91.67	103.31	102.96	101.49	76.21	75.42
6748	SSR4	NM_001204527,NM_001204526,NM_006280	252.68	278.61	275.69	273.33	226.41	227.23
126321	MFSD12	NM_174983,NM_001287529	14.16	16.31	16.44	15.36	11.29	10.78
25873	RPL36	NM_015414,NM_033643	544.09	599.42	602.23	576.3	476.92	463.64
6621	SNAPC4	NM_003086	8.58	9.2	9.17	8.88	7.77	7.67
79004	CUEDC2	NM_024040	31.77	34.54	34.45	33.06	28.27	28.08
57470	LRRC47	NM_020710	24.52	25.76	26.23	25.67	22.01	21.74
2873	GPS1	NM_004127,NM_212492	58.77	64.45	66.24	63.09	49.36	49.23
112950	MED8	NM_201542,NM_001001653,NM_052877	17.74	20.99	19	19.03	14.14	13.23
6141	RPL18	NM_000979,NM_001270490	757.72	859.7	810.12	796.93	649.27	635.86
284297	SSC5D	NM_001144950,NM_001195267	0.05	0.11	0.08	0.07	0.02	0
7311	UBA52	NM_001033930,NM_003333	159.44	174.4	166.22	163.01	147.17	140.86
2907	GRINA	NM_000837,NM_001009184	235.49	262.66	247.48	244.24	216.61	210.73
6193	RPS5	NM_001009	494.55	587.42	527.3	511.86	428.57	402.86
10607	TBL3	NM_006453	20.13	25.8	23.24	23.15	17	15.98
80097	MZT2B	NM_025029	138.76	171.71	159.06	157.25	121.2	119.66
5875	RABGGTA	NM_182836,NM_004581	25.15	27.74	26.61	25.62	22.78	22.54
6234	RPS28	NM_001031	471.55	553.71	533.34	501.8	390.42	402.3
55272	IMP3	NM_018285	62.73	69.3	67.34	66.75	66.07	62.09
284359	IZUMO1	NM_182575	0.11	0.28	0.28	0.21	0.25	0.07
10300	KATNB1	NM_005886	8.06	9.45	9.24	8.48	8.9	7.65
7043	TGFB3	NM_003239	3.9	4.46	4.61	4.08	4.2	3.84
2535	FZD2	NM_001466	2.5	3.33	3.33	2.76	2.89	2.48
51764	GNG13	NM_016541	2.82	4.42	4.48	3.49	3.71	2.72
1308	COL17A1	NM_000494	0.01	0.04	0.04	0.02	0.02	0
4669	NAGLU	NM_000263	9.74	10.77	10.75	10.09	9.9	9.13
29901	SAC3D1	NM_013299	13.31	16.39	17.15	15.58	14.37	12.54
140893	RBBP8NL	NM_080833	7.33	9.56	9.48	8.88	7.93	6.77
89891	WDR34	NM_052844	137.63	154.33	153.19	148.89	140.77	132.31
100130967	C6orf99	NM_001302839,NM_001302840,NM_001302841,NM_001195032	3.88	4.74	4.73	4.3	4.11	3.9
28989	NTMT1	NM_001286798,NM_001286802,NM_001286799,NM_001286797,NM_001286800,NM_014064,NM_001286796,NM_001286801,NM_001286803	40.09	45.8	46.41	42.87	41.58	39.92
25878	MXRA5	NM_015419	0.02	0.05	0.05	0.03	0.02	0.01
439	ASNA1	NM_004317	85.74	91.98	92.53	89.05	86.49	84.49
728229	TMEM191B	NM_001242313	7.54	8.38	9.86	8.79	7.93	6.87
342918	C19orf81	NM_001195076	3.89	4.93	6.24	5.31	4.68	3.21
2063	NR2F6	NM_005234	41.83	45.75	52.9	48.4	45.68	39.51
8321	FZD1	NM_003505	7.23	7.78	8.28	8	7.5	6.89
1059	CENPB	NM_001810	71.91	77.41	83.68	80.44	74.31	67.49
91304	TMEM259	NM_001033026,NM_033420	25.6	26.92	30	28.38	26.13	23.19
280636	C11orf31	NM_170746	38.23	41.15	47.74	44.15	39.29	33.74
128977	C22orf39	NM_001166242,NM_173793	8.62	9.51	11.22	10.47	9.13	7.7
55317	AP5S1	NM_001204447,NM_001204446,NM_018347	17.3	18.71	21.82	20.15	18.36	15.64
84988	PPP1R16A	NM_032902	18.27	20	23.21	21.64	18.15	16.02
4706	NDUFAB1	NM_005003	142.77	149.43	165.33	155.49	143.05	133.67
1351	COX8A	NM_004074	507.95	527.63	577.07	547.01	508.82	474.6
162979	ZNF296	NM_145288	6.62	7.09	8.59	7.58	6.02	5.31
339398	LINGO4	NM_001004432	0.13	0.17	0.25	0.19	0.11	0.06
137075	CLDN23	NM_194284	4.87	5.31	6	5.47	4.76	4.36
254359	ZDHHC24	NM_207340	22.79	24.59	27.35	25.35	22.3	20.55
63925	ZNF335	NM_022095	8.86	10	10.91	10.13	9.04	8.39
2738	GLI4	NM_138465	6.29	8.2	9.9	8.78	6.42	5.29
60673	ATG101	NM_001098673,NM_021934	58.36	63.68	68.84	65.03	58.8	56.3
435	ASL	NM_001024944,NM_001024943,NM_001024946,NM_000048	25.06	28.15	31.76	29.85	25.82	23.77
11243	PMF1	NM_001199654,NM_007221,NM_001199653	46.44	51.01	57.03	54.44	47.29	43.39
23641	LDOC1	NM_012317	92.15	98.68	108.4	104.52	92.25	88.08
7760	ZNF213	NM_001134655,NM_004220	12.07	14.18	17.19	16.34	12.49	11.06
2783	GNB2	NM_005273	285.72	320.52	373.89	356.68	292.63	269.39
84619	ZGPAT	NM_181485,NM_001195653,NM_001083113,NM_032527,NM_001195654	18.22	18.76	20.51	19.22	17.75	15.7
85455	DISP2	NM_033510	0.79	0.84	0.96	0.83	0.73	0.55
84316	NAA38	NM_032356	21.94	22.57	24.58	22.61	21.37	19.21
5987	TRIM27	NM_006510	31.44	32.81	33.82	32.51	31.58	29.65
58509	CACTIN	NM_021231,NM_001080543	4.11	4.53	5.11	4.59	4.05	3.4
10538	BATF	NM_006399	17.96	19.41	21.06	19.2	17.62	16.06
115861	NXNL1	NM_138454	0.08	0.16	0.25	0.14	0.13	0
79672	FN3KRP	NM_024619	17.67	19.96	21.14	18.67	17.68	15.85
29105	CFAP20	NM_013242	23.07	25.2	27.06	23.72	23.34	20.24
90353	CTU1	NM_145232	2.77	2.95	3.69	3.03	3.08	2.07
8724	SNX3	NM_152827,NM_003795,NM_001300928,NM_001300929	65.34	65.18	68.48	66	65.61	61.1
144699	FBXL14	NM_152441	6.7	7.17	7.68	7.57	6.88	5.56
1329	COX5B	NM_001862	221.85	227.09	230.6	229.4	224.38	211.34
7498	XDH	NM_000379	0.06	0.07	0.1	0.08	0.06	0.01
49856	WRAP73	NM_017818	13.85	13.96	15.01	14.55	13.74	12.15
286075	ZNF707	NM_001288808,NM_001100598,NM_001288806,NM_173831,NM_001288805,NM_001288807,NM_001288809,NM_001100599	9.57	10.92	11.27	12.05	10.11	9.44
55150	C19orf73	NM_018111	1.56	2.17	2.32	2.46	1.87	1.44
9696	CROCC	NM_014675	2.87	3.68	3.99	4.12	3.26	2.79
54920	DUS2	NM_001271763,NM_001271762,NM_017803	10.44	10.87	11.11	11.18	10.44	10.17
100287036	LOC100287036	NM_001242885	0.15	0.31	0.38	0.38	0.19	0.1
388963	C2orf81	NM_001316765,NM_001316766,NM_001316764,NM_001145054	5.47	6.48	6.86	7.01	5.69	4.92
26063	DECR2	NM_020664	13.8	16.63	18.75	19.23	14.3	13.37
5693	PSMB5	NM_001144932,NM_002797,NM_001130725	189.02	207.9	222.14	227.74	194.03	185.44
57567	ZNF319	NM_020807	1.82	2.44	3.03	3.21	2.04	1.5
22838	RNF44	NM_014901	23.61	26.23	28.19	28.54	25.11	23.19
54915	YTHDF1	NM_017798	48.09	50.13	52.13	52.15	49.23	47.56
5289	PIK3C3	NM_001308020,NM_002647	6.02	6.41	6.5	6.72	5.99	5.89
7429	VIL1	NM_007127	0.06	0.14	0.19	0.21	0.04	0.04
148223	C19orf25	NM_152482	7.47	8.74	9.37	9.99	7.18	7.18
9143	SYNGR3	NM_004209	9.07	10.4	10.7	11.16	9.56	9.51
10861	SLC26A1	NM_213613,NM_134425,NM_022042	1.99	2.48	2.69	2.89	2.13	2.1
197257	LDHD	NM_153486,NM_194436	5.84	6.67	6.95	7.4	5.96	5.99
11092	C9orf9	NM_018956,NM_001316897,NM_001316898,NM_001316900	2.55	3.55	3.61	3.91	2.74	2.62
192286	HIGD2A	NM_138820	160.83	183.01	186.92	193.44	158.98	162.89
100287932	TIMM23	NM_006327	77.41	82.16	88.26	86.26	73.5	75.35
8721	EDF1	NM_003792,NM_001281299,NM_153200,NM_001281298,NM_001281297	360.22	410.03	451.37	440.85	338.15	351.41
91300	R3HDM4	NM_138774	24.01	27.36	31.83	30.86	22.45	23.73
57799	RAB40C	NM_001172663,NM_001172665,NM_021168,NM_001172666,NM_001172664	26.7	29.26	34.83	33.9	24.44	25.45
5705	PSMC5	NM_001199163,NM_002805	222.44	231.95	253.1	247.33	214.69	219.09
3315	HSPB1	NM_001540	2173.83	2574.87	3182.13	3033.83	2082.63	2017.74
396	ARHGDIA	NM_004309,NM_001301242,NM_001301241,NM_001301240,NM_001301243,NM_001185077,NM_001185078	183.77	198.82	222.99	219.58	175.75	174.44
8714	ABCC3	NM_001144070,NM_003786	8.07	9.49	11.56	11.3	7.31	7.53
5970	RELA	NM_001243985,NM_001243984,NM_021975,NM_001145138	42.56	46.6	52.42	52.25	40.91	41.06
3993	LLGL2	NM_001015002,NM_004524,NM_001031803	137.91	153.81	165.28	165.46	138.61	133.33
53615	MBD3	NM_001281453,NM_001281454	22.72	27.34	31.74	31.33	22.59	20
85359	DGCR6L	NM_033257	28.26	31.5	34.89	34.57	27.76	26.31
374291	NDUFS7	NM_024407	37.58	45.55	51.45	52.34	36.16	34.87
4695	NDUFA2	NM_002488,NM_001185012	73.07	82.6	89.52	91.73	71.76	69.34
9399	STOML1	NM_001256672,NM_004809,NM_001256675,NM_001256676,NM_001256673,NM_001256677,NM_001256674	4.12	5.05	5.95	5.9	3.84	3.56
10573	MRPL28	NM_006428	112.13	123.75	133.2	134.09	108.91	104.42
10045	SH2D3A	NM_005490	5.14	6.51	7.55	7.71	5.06	5.17
5988	RFPL1	NM_021026	0	0.05	0.08	0.08	0	0
6878	TAF6	NM_005641,NM_139315,NM_001190415	41.01	43.79	45.09	45.46	40.73	40.96
92714	ARRDC1	NM_152285,NM_001317968	95.98	114.09	124.83	120.73	93.74	93.64
375	ARF1	NM_001024226,NM_001658,NM_001024227,NM_001024228	252.53	277.77	300.34	296.41	250.2	250.58
10263	CDK2AP2	NM_005851,NM_001271849	45.79	58.14	66.43	63.13	45.59	50.59
5694	PSMB6	NM_002798,NM_001270481	122.9	138.93	152.42	149.21	122.18	126.25
79701	OGFOD3	NM_175902,NM_024648	7.34	8.53	9.67	9.21	7.56	7.34
6050	RNH1	NM_203384,NM_203383,NM_203389,NM_203386,NM_203387,NM_203388,NM_002939,NM_203385	63.44	71.47	79.39	76.15	65.76	64.14
64115	C10orf54	NM_022153	0.06	0.11	0.17	0.15	0.07	0.07
114984	FLYWCH2	NM_001142499,NM_001142500,NM_138439	49.62	59.15	70.32	65.03	50.62	50.37
79873	NUDT18	NM_024815	7.5	9.73	11.7	10.25	8.09	7.93
4696	NDUFA3	NM_004542	76.36	90.67	101.83	95.77	78.17	79.2
10519	CIB1	NM_001277764,NM_006384	102.66	116.25	127.02	120.64	104.28	105.47
28952	CCDC22	NM_014008	14.6	17.12	20.6	20.01	15.72	14.95
124997	WDR81	NM_152348,NM_001163673,NM_001163811,NM_001163809	6.17	7.1	8.22	8	6.64	6.37
125950	RAVER1	NM_133452	29.35	32.37	36.04	35.16	30.77	29.72
127687	C1orf122	NM_001142726,NM_198446	20.33	25.12	30.84	29.56	22.2	20.22
5296	PIK3R2	NM_005027	58.13	63.78	71.75	69.39	60.57	57.72
5442	POLRMT	NM_005035	10.25	11.79	13.41	12.93	10.98	10.55
56623	INPP5E	NM_001318502,NM_019892	6.6	8.16	9.46	9.13	7.44	7.08
65992	DDRGK1	NM_023935	29.67	33.92	37.34	36.65	31.83	30.8
410	ARSA	NM_001085428,NM_001085426,NM_000487,NM_001085427,NM_001085425	4.1	5.07	5.75	5.68	4.53	4.32
6199	RPS6KB2	NM_003952	29.78	34.65	37.59	37.32	31.69	31.09
7031	TFF1	NM_003225	5996.41	6753.34	7287.19	7128.58	6286.79	6086.74
23211	ZC3H4	NM_015168	10.32	11.14	11.81	11.63	10.52	10.45
9997	SCO2	NM_001169111,NM_005138,NM_001169109,NM_001169110	9.7	12.21	13.93	13.35	10.44	10.3
92737	DNER	NM_139072	0.05	0.19	0.24	0.24	0.11	0.07
100303755	PET117	NM_001164811	6.24	8.04	8.66	8.7	6.97	6.8
10523	CHERP	NM_006387	18.88	21.14	21.97	21.49	19.45	18.94
89958	SAPCD2	NM_178448	48.82	56.69	60.11	58.46	50.17	47.26
4061	LY6E	NM_002346,NM_001127213	487.06	549.01	588.15	570.59	495.08	478.4
89845	ABCC10	NM_033450,NM_001198934	5.26	5.75	5.96	5.94	5.28	5.18
572	BAD	NM_032989,NM_004322	31.66	37.88	42	41.92	33.48	31.26
51608	GET4	NM_015949	39.26	45.52	48.35	48.78	40.83	39.51
171568	POLR3H	NM_001282885,NM_001018052,NM_138338,NM_001282884,NM_001018050	9.68	10.28	11.66	11.32	10.47	9.21
55330	BLOC1S4	NM_018366	16.89	17.26	21.41	20.78	18.24	15.46
5310	PKD1	NM_001009944,NM_000296	22.31	23.03	26.91	26.03	24.18	21.5
79642	ARSJ	NM_024590	0.77	0.95	1.77	1.48	0.98	0.63
7088	TLE1	NM_001303104,NM_005077,NM_001303103	24.76	26.23	33.6	30.94	26.58	23.72
727800	RNF208	NM_031297	10.83	12.03	16.91	15.62	12.52	10.35
124044	SPATA2L	NM_152339	13.22	14.91	20.52	19.43	15.11	12.81
200014	CC2D1B	NM_032449	7.56	8	9.67	9.25	8.11	7.64
389792	IER5L	NM_203434	67.82	75.7	98.17	91.61	76.75	68.15
84823	LMNB2	NM_032737	18.29	19.83	22.9	22.19	20.43	18.77
254863	TMEM256	NM_152766	43.17	47.26	57.17	53.4	50.02	43.91
2990	GUSB	NM_000181,NM_001284290,NM_001293104,NM_001293105	48.41	49.84	53.56	52.69	51.03	48.3
57617	VPS18	NM_020857	11.33	12.53	14.62	14.02	12.69	11.32
28992	MACROD1	NM_014067	37.37	40.98	46.91	45.01	41.3	37.21
2324	FLT4	NM_182925,NM_002020	0.71	0.8	1.04	0.96	0.84	0.72
117166	WFIKKN1	NM_053284	0.83	1.12	2.08	1.7	1.31	0.75
3198	HOXA1	NM_153620,NM_005522	0.02	0.07	0.15	0.16	0.09	0
9546	APBA3	NM_004886	2.92	3.31	3.68	3.67	3.24	2.69
84878	ZBTB45	NM_001316979,NM_001316981,NM_032792,NM_001316982,NM_001316980,NM_001316978	12.12	13.43	15.99	16.31	13.53	12
5792	PTPRF	NM_130440,NM_002840	56.81	59.7	65.54	67.16	59.71	57
54939	COMMD4	NM_001284379,NM_017828,NM_001284377,NM_001284378	52.06	58.5	67.74	70.7	59.75	54.13
81932	HDHD3	NM_001304509,NM_031219,NM_001304511,NM_001304510	26.14	29.64	35.4	35.84	30.46	27.27
6253	RTN2	NM_206900,NM_206901,NM_005619	11.12	12.97	16.71	17.25	13.49	11.74
51082	POLR1D	NM_152705,NM_001206559,NM_015972	103.07	108.04	116.56	117.7	108.97	104.65
51763	INPP5K	NM_130766,NM_001135642,NM_016532	8.18	10.29	12.14	12.55	9.92	8.47
9391	CIAO1	NM_004804	31.43	32.99	35.19	35.33	32.41	31.63
85358	SHANK3	NM_033517	1.09	1.28	1.51	1.54	1.22	1.15
25792	CIZ1	NM_001131015,NM_001257976,NM_012127,NM_001131016,NM_001257975,NM_001131018,NM_001131017	65.81	68.64	72.31	73.22	67.62	66.5
84958	SYTL1	NM_001193308,NM_032872	15.11	17.19	24.47	22.92	18.62	14.81
81559	TRIM11	NM_145214	15.13	16.17	18.4	18.25	16.62	15.06
170463	SSBP4	NM_032627,NM_001009998	23.22	25.6	30.74	30.28	26.75	23.33
8985	PLOD3	NM_001084	41.72	44.76	51.24	51.14	45.55	42.2
57662	CAMSAP3	NM_001080429,NM_020902	12.57	13.49	16.11	15.88	13.7	12.56
7920	ABHD16A	NM_021160,NM_001177515	29.21	30.8	34.35	33.95	31.01	29.27
51043	ZBTB7B	NM_001252406,NM_001256455	31.54	33.93	38.98	38.65	34.22	31.68
27134	TJP3	NM_001267560,NM_001267561	19.69	20.6	24.34	23.97	20.9	19.26
11000	SLC27A3	NM_001317929,NM_024330	19.49	20.46	24.73	24.11	21.04	19.29
79090	TRAPPC6A	NM_024108,NM_001270892,NM_001270893,NM_001270891	39.4	43.5	54.4	52.92	43.6	39.92
4037	LRP3	NM_002333	11.23	13.38	21.3	20.36	14.13	11.61
64146	PDF	NM_022341	21.19	22.82	28.18	27.93	23.34	21.42
79064	TMEM223	NM_001080501	18.03	21.24	25.35	24.43	20.2	18.11
741	ZNHIT2	NM_014205	9.88	12.91	16.56	16.2	12.48	9.54
100129361	SMIM10L1	NM_001271592	6.26	6.65	7.29	7.18	6.64	6.29
80772	CPTP	NM_001029885	11.58	15.4	20.06	19.86	14.95	12.25
2863	GPR39	NM_001508	4.42	5.08	7.05	6.91	4.75	3.89
4296	MAP3K11	NM_002419	21.86	24.38	28.64	28.87	23.48	21.44
51282	SCAND1	NM_033630,NM_016558	50.73	60.99	78.54	78.38	56.89	48.82
7475	WNT6	NM_006522	0.1	0.24	0.51	0.54	0.24	0.03
84861	KLHL22	NM_032775	7.75	8.67	10.81	11.01	8.66	6.89
23373	CRTC1	NM_015321,NM_001098482	3.21	3.45	4.21	4.32	3.4	3.02
5900	RALGDS	NM_001271775,NM_001271774,NM_006266,NM_001271776,NM_001042368	18.19	19.09	20.99	21.39	18.85	17.61
80217	CFAP43	NM_025145	0.04	0.11	0.15	0.14	0.1	0.04
57171	DOLPP1	NM_001135917,NM_020438	22.3	25.77	27.46	27.33	24.62	23.05
100127983	C8orf88	NM_001190972	1	1.43	1.91	1.65	1.32	0.96
738	VPS51	NM_013265	32.47	37.03	42.47	39.77	36.06	31.98
6650	CAPN15	NM_005632	15.5	17.96	20.61	19.82	17.91	15.05
2627	GATA6	NM_005257	4.18	5.04	6.05	5.58	5.04	4.2
93611	FBXO44	NM_033182,NM_001304791,NM_001014765,NM_183413,NM_001304790,NM_183412	4.97	5.82	6.87	6.38	5.87	4.96
57048	PLSCR3	NM_020360,NM_001201576	16.9	19.73	23.47	21.79	19.81	17.55
4946	OAZ1	NM_004152,NM_001301020	268.24	299.4	330.34	317.37	298.89	278.23
11047	ADRM1	NM_007002,NM_001281438,NM_175573,NM_001281437	162.27	182.41	204.28	195.01	176	167.01
322	APBB1	NM_001164,NM_001257323,NM_001257319,NM_001257325,NM_001257326,NM_001257321,NM_145689,NM_001257320	0.02	0.09	0.15	0.12	0.06	0.03
80305	TRABD	NM_025204,NM_001320487,NM_001320485,NM_001320488,NM_001320484	12.44	14.32	15.88	15.02	13.53	12.75
55295	KLHL26	NM_018316	3.79	4.53	4.97	4.71	4.02	3.9
643988	C1orf233	NM_001242659	27.69	32.97	37.57	35.06	29.53	28.18
147912	SIX5	NM_175875	8.49	11.34	13.98	12.63	9.86	8.88
5867	RAB4A	NM_001271998,NM_004578	11.51	12.72	13.7	13.18	12.04	11.63
84148	KAT8	NM_032188,NM_182958	27.8	31.58	35.45	32.47	29.43	27.94
83707	TRPT1	NM_001160393,NM_001160392,NM_001160390,NM_031472,NM_001160389,NM_001033678	35.87	41.82	46.57	42.52	38.63	36.81
2010	EMD	NM_000117	74.77	84.74	90.52	85.21	78.79	74.32
1877	E4F1	NM_001288776,NM_004424,NM_001288778	11.52	13.76	15.45	14.2	12.28	11.5
4282	MIF	NM_002415	545.16	652.68	726.19	661.43	577.99	539.9
3684	ITGAM	NM_000632,NM_001145808	0.02	0.08	0.1	0.08	0.05	0.01
9146	HGS	NM_004712	29.36	34.09	36.15	33.9	32.35	29.27
90480	GADD45GIP1	NM_052850	47.6	57.22	64.32	59.37	54.5	49.34
11140	CDC37	NM_007065	86.05	94.03	98.52	94.31	90.65	87.49
282974	STK32C	NM_001318883,NM_001318878,NM_001318882,NM_001318880,NM_001318881,NM_001318879,NM_173575	8.58	11.22	11.94	11.41	10.35	9.19
8131	NPRL3	NM_001243249,NM_001077350,NM_001243248,NM_001039476,NM_001243247	28.12	33.2	35.87	34.56	32.3	29.28
286319	TUSC1	NM_001004125	7	9.08	12.83	11.35	9.04	7.79
10256	CNKSR1	NM_001297647,NM_001297648,NM_006314	7.36	8.48	10.3	9.77	8.09	7.75
10555	AGPAT2	NM_006412,NM_001012727	48.37	55.85	68.9	65.27	53.31	50.73
147670	SMIM17	NM_001193628	0.32	0.61	0.91	0.89	0.53	0.43
80024	SLC8B1	NM_024959	4.15	4.5	4.78	4.72	4.42	4.32
3297	HSF1	NM_005526	38.12	44.65	51.05	49.47	42.98	41.08
58525	WIZ	NM_021241	12.47	14.28	16.33	15.47	13.61	13.31
5688	PSMA7	NM_002792	280.9	311.91	343.09	332.23	299.12	297.76
339123	JMJD8	NM_001005920	20.49	24.49	29.11	27.49	23.94	22.72
10589	DRAP1	NM_006442	67.25	73.39	81.72	79	71.88	70.98
7542	ZFPL1	NM_006782	33.75	37.61	42.52	39.51	36.86	36.2
220382	FAM181B	NM_175885	0	0.12	0.27	0.18	0.09	0.09
3396	ICT1	NM_001545,NM_001303265	28.52	32.23	36.13	33.67	31.17	31.34
59335	PRDM12	NM_021619	0.28	0.53	0.69	0.62	0.44	0.44
55501	CHST12	NM_001243795,NM_018641,NM_001243794	5.25	7.06	7.91	7.31	6.2	6.11
984	CDK11B	NM_033486,NM_001787,NM_033490,NM_001291345,NM_033489,NM_033487	20.23	23.49	25.23	24.45	21.75	21.84
740	MRPL49	NM_004927	56.87	60.2	66.96	63.35	59.24	58.79
5590	PRKCZ	NM_001033581,NM_001242874,NM_002744,NM_001033582	19.53	22.27	26.91	23.88	21.7	20.56
375757	SWI5	NM_001318092,NM_001318089,NM_001040011	26.75	29.94	37.93	32.85	29.35	27.96
4320	MMP11	NM_005940	0.6	0.87	1.19	0.94	0.8	0.6
84330	ZNF414	NM_032370,NM_001146175	6.17	7.78	10.08	8.52	7.17	6.17
51150	SDF4	NM_016176,NM_016547	65.48	72.66	81.37	74.81	69.15	65.25
10437	IFI30	NM_006332	41.19	43.88	48.44	44.84	43.55	40.44
83874	TBC1D10A	NM_001204240,NM_031937	11.98	13.77	16.72	14.07	13.18	11.86
369	ARAF	NM_001256197,NM_001256196,NM_001654	31.13	32.52	35.57	33.11	32.13	30.62
126526	C19orf47	NM_001256441,NM_001256440	7.02	7.48	8.44	8.04	7.25	6.78
54707	GPN2	NM_018066	17.95	19	21.29	20.2	18.52	17.54
26240	FAM50B	NM_012135	5.41	6.34	7.96	7.16	6.08	5.13
140700	SAMD10	NM_080621	6.73	7.95	9.93	8.8	7.37	6.39
27344	PCSK1N	NM_013271	38.12	49.57	71.5	59.87	46.55	39.49
9817	KEAP1	NM_203500,NM_012289	29.43	31.7	37.63	34.41	30.88	29.41
997	CDC34	NM_004359	35.39	38.22	46.26	42.15	37.73	35.34
5881	RAC3	NM_001316307,NM_005052	7.91	10.03	13.53	11.47	8.85	8.22
199990	FAAP20	NM_001282671,NM_001282670,NM_001282672,NM_001256945,NM_001256946,NM_001146310,NM_001256947,NM_182533,NM_001282673	21.07	25.11	32.78	28.78	23.26	21.67
81926	ABHD17A	NM_001130111,NM_031213	19.62	24.12	32.39	28.29	21.37	18.84
8263	F8A1	NM_012151	53.59	58.59	66.7	62.13	55.29	53.38
5439	POLR2J	NM_006234	72.93	78.2	93.65	86.05	63.5	72.08
8532	CPZ	NM_001014448,NM_003652,NM_001014447	0.38	0.47	0.73	0.63	0.26	0.33
514	ATP5E	NM_006886	645.45	677.13	767.59	735.16	614.87	639.32
59286	UBL5	NM_001048241,NM_024292	111.36	126.41	147.99	140.44	102.65	114
79897	RPP21	NM_024839,NM_001199120,NM_001199121	45.38	48.32	54.27	52.56	42.05	44.67
11267	SNF8	NM_001317194,NM_001317193,NM_007241,NM_001317192	50.99	54.46	59.94	57.8	47.42	49.94
8775	NAPA	NM_003827	90.62	97.61	106.07	106.53	87.62	93.43
147808	ZNF784	NM_203374	2.54	3.11	4.1	3.81	2.34	2.9
9270	ITGB1BP1	NM_001319067,NM_001319070,NM_022334,NM_001319068,NM_001319069,NM_001319066,NM_004763	19.39	20.78	24.67	23.36	17.71	20.05
6623	SNCG	NM_003087	5.89	7.68	12.34	10.62	5.63	6.48
352954	GATS	NM_178831	2.55	2.92	3.77	3.54	2.48	2.72
56928	SPPL2B	NM_001077238,NM_152988	6.69	7.48	9.9	9.13	6.36	6.98
6844	VAMP2	NM_014232	17.05	18.41	22.48	21.41	16.45	17.52
11070	TMEM115	NM_007024	17.86	19.57	23.9	22.93	17.87	18.81
51255	RNF181	NM_016494	154.49	163.09	200.53	194.68	152.12	160.3
1337	COX6A1	NM_004373	494.24	515.13	593.78	577.26	485.6	504.75
50619	DEF6	NM_022047	1.91	2.14	2.97	2.63	1.99	2.17
26277	TINF2	NM_012461,NM_001099274	28.53	30.22	34.99	33.01	28.91	30.49
79155	TNIP2	NM_001292016,NM_024309,NM_001161527	22.96	24.37	27.94	27.13	23.21	24.61
23559	WBP1	NM_012477	81.96	91.75	112.01	107.72	83.5	89.92
65057	ACD	NM_001082486,NM_001082487,NM_022914	14.03	15.75	17.37	16.88	14.64	14.89
57414	RHBDD2	NM_001040457,NM_001040456	47.27	55.18	62.67	60.71	50.87	50.7
5050	PAFAH1B3	NM_001145940,NM_001145939,NM_002573	43.83	49.64	59.96	57.04	45.85	47.38
4728	NDUFS8	NM_002496	79.12	93.84	119.22	112.39	85.7	90.64
6449	SGTA	NM_003021	22.41	25.31	29.2	28.32	23.36	23.74
3159	HMGA1	NM_001319079,NM_001319077,NM_145905,NM_001319082,NM_145903,NM_001319078,NM_001319080,NM_145902,NM_145899,NM_145901,NM_001319081,NM_002131	99.35	105.61	115.56	112.25	102.04	101.92
163183	SYNE4	NM_001039876,NM_001297735	14.54	17.35	20.63	18.57	15.59	15.9
7469	NELFA	NM_005663	18.35	21.13	25.39	22.79	18.88	19.06
119032	BORCS7	NM_001136200,NM_144591	8.33	9.57	11.04	10.43	8.49	9.1
9054	NFS1	NM_021100,NM_001198989	15.66	17.85	20.43	19.29	15.95	17.15
55902	ACSS2	NM_018677,NM_001242393,NM_001076552	10.52	11.73	13.65	12.67	10.79	11.52
1072	CFL1	NM_005507	934.49	1000.26	1111.26	1054.33	956.76	989.27
55968	NSFL1C	NM_001206736,NM_016143,NM_018839	13.11	14.24	16.62	15.01	12.64	13.68
51651	PTRH2	NM_016077,NM_001015509	50.83	53.61	60.76	55.52	49.08	51.57
55328	RNLS	NM_018363,NM_001031709	1.26	1.62	1.97	1.68	1.19	1.32
8611	PLPP1	NM_176895,NM_003711	5.04	6.03	7.15	6.21	4.81	5.15
136647	MPLKIP	NM_138701	20.93	24.43	30.37	26.36	19.23	21.42
84065	TMEM222	NM_032125	20.92	24.38	30.41	26.75	19.96	20.85
5691	PSMB3	NM_002795	110.18	116.22	123.86	118.86	109	110.42
10982	MAPRE2	NM_001143827,NM_001256420,NM_001143826,NM_014268	0.99	1.07	1.5	1.27	0.98	1.02
340526	RGAG4	NM_001024455	1.04	1.09	1.6	1.34	1.03	1.03
79414	LRFN3	NM_024509	4.27	4.69	7.44	6.22	4.34	4.34
125170	MIEF2	NM_148886,NM_139162,NM_001144900	7.76	8.64	12.61	10.86	7.4	7.45
5799	PTPRN2	NM_130842,NM_130843,NM_001308267,NM_001308268,NM_002847	1.13	1.24	2	1.7	1.09	1.1
23558	WBP2	NM_012478	74.58	77.39	94.26	87.01	73.95	73.67
79946	C10orf95	NM_024886	4.4	4.58	5.33	4.97	4.31	4.42
11018	TMED1	NM_006858	20.43	21.19	27.43	24.96	19.44	20.21
65220	NADK	NM_001198995,NM_023018,NM_001198994,NM_001198993	31.19	31.74	35.6	33.85	30.71	31.06
84261	FBXW9	NM_032301	6.46	7.27	10.28	8.54	6.47	5.89
79415	C17orf62	NM_001193654,NM_001193653,NM_001193657,NM_001193655,NM_001033046,NM_001100407,NM_001100408	27.4	28.21	31.03	29.68	27.3	27
285367	RPUSD3	NM_001142547,NM_173659	29.56	31.18	36.53	33.84	29	28.54
64410	KLHL25	NM_022480	3.91	4.2	4.92	4.38	3.87	3.85
54344	DPM3	NM_018973,NM_153741	48.99	53.99	68.5	59.65	46.43	47.47
8636	SSNA1	NM_003731	71.31	75.47	90.4	80.4	68.97	70.52
79258	MMEL1	NM_033467	0.65	0.68	1.17	0.96	0.23	0.6
100529261	CHURC1-FNTB	NM_001202559,NM_001202558	6.26	6.61	8.62	7.54	4.56	5.87
84864	MINA	NM_153182,NM_001042533,NM_001261829,NM_032778	4.23	4.22	4.87	4.51	3.96	4.21
3761	KCNJ4	NM_004981,NM_152868	0.48	0.51	0.75	0.6	0.36	0.52
84067	FAM160A2	NM_032127,NM_001098794	3.66	3.69	4.41	3.91	3.22	3.62
6531	SLC6A3	NM_001044	0.09	0.1	0.19	0.11	0.03	0.07
57537	SORCS2	NM_020777	0.16	0.2	0.32	0.2	0.08	0.15
6625	SNRNP70	NM_003089,NM_001301069	67.44	71.05	76.86	71.53	64.38	66.91
170679	PSORS1C1	NM_014068	0.26	0.38	0.64	0.45	0.13	0.26
9094	UNC119	NM_005148,NM_054035	15.4	16.47	18.56	16.98	14.41	15.34
3292	HSD17B1	NM_000413	3.63	3.75	4.4	3.94	3.3	3.56
55702	CCDC94	NM_018074	15.51	15.9	18.18	16.56	14.69	15.23
8581	LY6D	NM_003695	0.88	1.02	1.97	1.24	0.3	0.59
10948	STARD3	NM_006804,NM_001165938,NM_001165937	10.67	10.95	12.2	11.42	9.96	10.22
100499483	CCDC180	NM_020893	0.3	0.35	0.43	0.33	0.24	0.3
149840	C20orf196	NM_152504,NM_001303479,NM_001303478,NM_001303477	1.99	2.54	3.43	2.41	1.58	2.34
84062	DTNBP1	NM_001271669,NM_183040,NM_032122,NM_001271667,NM_001271668	14.69	15.92	17.64	15.41	13.66	15.46
23276	KLHL18	NM_025010	5.14	5.4	5.49	5.41	5.05	5.27
124641	OVCA2	NM_080822	31.7	35.75	38.09	36.78	30.69	34.03
64601	VPS16	NM_080413,NM_022575	10.44	11.12	11.87	11.36	10.01	10.97
64981	MRPL34	NM_023937	26.38	28.73	30.79	29.43	24.41	27.26
79078	C1orf50	NM_024097	6.93	8.2	8.65	8.3	7.11	8.05
26191	PTPN22	NM_012411,NM_015967,NM_001308297,NM_001193431	0.27	0.5	0.56	0.5	0.36	0.49
254170	FBXO33	NM_203301	4.75	5.19	5.43	5.33	4.92	5.23
5159	PDGFRB	NM_002609	0	0.01	0.02	0.01	0	0.01
28514	DLL1	NM_005618	3.61	4.23	4.75	4.21	3.86	4.4
1815	DRD4	NM_000797	0.04	0.13	0.17	0.13	0.04	0.09
390595	UBAP1L	NM_001163692	0.12	0.33	0.45	0.37	0.17	0.25
51343	FZR1	NM_001136198,NM_001136197,NM_016263	10.4	12.9	13.47	12.72	11.08	11.53
26578	OSTF1	NM_012383	29.21	32.44	33.32	31.79	29.8	30.98
2169	FABP2	NM_000134	0.03	0.06	0.14	0.09	0.03	0.07
10491	CRTAP	NM_006371	19.06	19.8	20.78	20.31	19.23	20.02
23087	TRIM35	NM_171982,NM_001304495	2.76	3.09	3.55	3.35	2.71	3.09
379	ARL4D	NM_001661	0.25	0.32	0.43	0.39	0.25	0.33
93974	ATPIF1	NM_178190,NM_016311,NM_178191	111.44	122.23	143.81	137.94	110.4	124.86
100528030	POC1B-GALNT4	NM_001199781,NM_001199782	1.21	2.75	2.9	2.68	2.07	2.27
29780	PARVB	NM_001243386,NM_001243385,NM_001003828,NM_013327	0.26	0.54	0.61	0.63	0.41	0.49
25974	MMACHC	NM_015506	2.5	3.03	3.03	3.08	2.75	2.93
122704	MRPL52	NM_181307,NM_181305,NM_181306,NM_001318870,NM_178336,NM_181304,NM_180982	24.27	28.44	29.51	29.58	25.69	26.87
253980	KCTD13	NM_178863	14.05	17.24	19.05	18.67	15.54	16.16
26608	TBL2	NM_012453	18.98	21.35	22.45	22.41	19.72	20.07
79585	CORO7	NM_001201472,NM_024535,NM_001201473	12.06	13.89	14.08	14.32	13.15	12.87
57215	THAP11	NM_020457	21.06	23.66	24.48	25.05	22.72	22.79
2051	EPHB6	NM_001280795,NM_004445,NM_001280794	0.31	0.52	0.78	0.89	0.54	0.6
51390	AIG1	NM_001286589,NM_016108,NM_001286587,NM_001286588	9.95	11.48	13.02	13.57	11.41	11.64
2888	GRB14	NM_001303422,NM_004490	2.77	3.32	4.41	4.67	3.46	3.78
196463	PLBD2	NM_001159727,NM_173542	19.09	21.85	26.14	26.89	22.35	23.4
51604	PIGT	NM_015937,NM_001184729,NM_001184728,NM_001184730	90.54	93.54	98.89	98.85	93.9	95.09
64788	LMF1	NM_022773	6.61	7.28	8.43	8.51	7.26	7.51
79228	THOC6	NM_001142350,NM_024339	28.21	32.58	41.9	42.56	33.89	34.92
6888	TALDO1	NM_006755	135.48	147.92	170.92	172.69	149.44	152.78
5498	PPOX	NM_000309,NM_001122764	4.27	4.9	5.87	6.15	4.57	5.26
644	BLVRA	NM_001253823,NM_000712	85.8	89.67	93.4	95.14	88.45	90.72
6550	SLC9A3	NM_001284351,NM_004174	0.82	1.12	1.43	1.49	1.05	1.18
3338	DNAJC4	NM_001307981,NM_001307980,NM_005528	14.65	18.82	22.2	23.22	17.36	19.39
115399	LRRC56	NM_198075	1.3	1.42	1.81	1.7	1.43	1.5
54896	PQLC2	NM_017765,NM_001040125,NM_001287531,NM_001040126	11.55	12.45	16.16	15.26	12.54	13.14
81553	FAM49A	NM_030797	0.15	0.2	0.43	0.38	0.19	0.24
648791	PPP1R3G	NM_001145115	0.2	0.33	0.82	0.66	0.3	0.4
388759	C1orf229	NM_207401	0.87	0.96	1.39	1.34	0.98	1.11
57184	FAM219B	NM_020447	10.98	11.62	15.43	14.9	11.95	12.71
22818	COPZ1	NM_016057,NM_001271735,NM_001271734,NM_001271736	89.79	93.36	111.74	108.72	95.17	99.27
339122	RAB43	NM_001204884,NM_001204887,NM_001204883,NM_001204886,NM_001204885,NM_198490,NM_001204888	5.3	6.68	10.88	10.6	6.98	8.06
7922	SLC39A7	NM_006979,NM_001077516,NM_001288777	57.52	61.94	83	81.1	64.87	68.04
9240	PNMA1	NM_006029	27.92	30.81	37.56	36.24	31.31	32.4
283212	KLHL35	NM_001039548	3.44	3.9	4.86	4.68	3.89	4.02
130589	GALM	NM_138801	3.84	4.04	4.65	4.54	4.06	4.14
64077	LHPP	NM_001167880,NM_001318331,NM_022126,NM_001318332	9.9	11.55	16.28	15.15	11.76	13.26
2947	GSTM3	NM_000849	100.26	108.66	127.48	122.69	108.21	114.2
25824	PRDX5	NM_012094,NM_181651,NM_181652	150.39	167.05	199.58	196.19	164.15	175.2
7280	TUBB2A	NM_001310315,NM_001069	15.71	18.4	24.6	23.98	18.5	19.89
23623	RUSC1	NM_001105204,NM_001105203,NM_001278229,NM_001278227,NM_001278230,NM_001105205,NM_014328,NM_001278228	58.56	62.72	71.34	70.14	62.32	64.42
51078	THAP4	NM_001164356,NM_015963	20.98	24.74	29.97	29.64	22.65	24.67
79087	ALG12	NM_024105	10.26	11.74	13.8	13.16	10.86	11.77
387856	CCDC184	NM_001013635	0.36	0.45	0.55	0.53	0.41	0.46
78994	PRR14	NM_024031,NM_001320464	35.07	38.99	43.02	42.3	37.03	39.1
154467	CCDC167	NM_138493	11.81	13.74	18.69	17.64	12.12	15.49
3221	HOXC4	NM_014620,NM_153633	1	1.26	1.94	1.74	1.17	1.45
65980	BRD9	NM_023924,NM_001317951,NM_001009877	12.06	13.19	15.43	14.63	12.56	13.8
28991	COMMD5	NM_014066,NM_001081004,NM_001287237,NM_001081003	21.28	25.27	28.85	25.95	24.38	25.29
7263	TST	NM_001270483,NM_003312	42.35	49.18	53.33	50.5	47.49	48.56
140730	RIMS4	NM_001205317,NM_182970	3.71	4.09	4.54	4.22	3.96	4.18
25930	PTPN23	NM_015466,NM_001304482	17.14	18.09	19.55	18.64	17.63	18.15
347735	SERINC2	NM_178865,NM_001199039,NM_018565,NM_001199038,NM_001199037	4.57	5.93	8.05	7.37	5.99	6.29
25875	LETMD1	NM_001300765,NM_015416,NM_001243689	34.04	36.7	41.37	38.89	36.73	37.07
55806	HR	NM_018411,NM_005144	7.23	7.75	8.53	8.23	7.6	7.66
388564	TMEM238	NM_001190764	11.53	14.47	20.3	17.7	13.74	13.96
9973	CCS	NM_005125	17.82	21.76	29	25.43	21.17	21.63
5708	PSMD2	NM_001278708,NM_001278709,NM_002808	103.98	109.91	124.41	119.39	111.26	111.2
84335	AKT1S1	NM_001098632,NM_001278160,NM_001278159,NM_032375,NM_001098633	43.61	49.31	61.19	57.07	48.8	49.42
23648	SSBP3	NM_145716,NM_001009955,NM_018070	11.94	13.09	15.38	14.46	12.9	13.28
55739	NAXD	NM_001242883,NM_001242882,NM_018210,NM_001242881	18.12	19.7	23.19	22.01	19.42	19.96
25807	RHBDD3	NM_012265	11.24	13.78	17.78	16.14	14.1	13.18
10072	DPP3	NM_005700,NM_001256670,NM_130443	54.18	58.93	64.93	62.27	58.67	57.44
84305	PYM1	NM_001143853,NM_032345	38.9	44.64	53.02	51.21	45.19	44.45
9048	ARTN	NM_057090,NM_057091,NM_001136215	0.62	0.92	1.36	1.24	0.96	0.93
11100	HNRNPUL1	NM_001301016,NM_144732,NM_007040	96.89	105.21	118.13	114.99	105.92	106.07
126119	JOSD2	NM_001270640,NM_001270639,NM_001270686,NM_138334,NM_001270641	21.28	29.88	41.83	38.93	29.79	28.27
79412	KREMEN2	NM_024507,NM_172229,NM_001253725,NM_001253726	8.2	10.11	13.17	12.17	10.02	9.86
10598	AHSA1	NM_012111	93.2	99.93	111.92	107.76	100.65	100.06
587	BCAT2	NM_001190,NM_001284325,NM_001164773	30.75	36.2	38.8	37.66	35.23	34.47
1381	CRABP1	NM_004378	54.96	65.25	71.59	69.93	64.52	64.37
84885	ZDHHC12	NM_001318023,NM_001318020,NM_001318015,NM_032799,NM_001318016	115.68	134.95	146.71	143.24	134.54	132.7
9369	NRXN3	NM_138970,NM_001105250,NM_001272020,NM_004796	0.09	0.13	0.16	0.16	0.12	0.12
92558	CCDC64	NM_207311	10.16	11.15	11.93	11.77	10.91	10.93
81619	TSPAN14	NM_001128309,NM_030927	21.77	23.5	25.13	24.77	23.16	23.44
22921	MSRB2	NM_012228	14.36	17.35	20.36	19.9	17.33	17.64
79400	NOX5	NM_001184779,NM_024505,NM_001184780	0.47	0.79	1.07	1.06	0.75	0.83
90809	TMEM55B	NM_144568,NM_001100814	37.13	40.96	43.93	43.87	40.63	40.99
23261	CAMTA1	NM_001195563,NM_001242701,NM_015215	30.91	36.58	35.33	35.35	28.6	31.11
3265	HRAS	NM_001130442,NM_005343,NM_176795,NM_001318054	33.4	36.04	35.75	35.09	31.49	32.67
55048	VPS37C	NM_017966	33.65	37.57	36.83	37.06	31.44	32.07
79095	C9orf16	NM_024112	95.3	112.22	110.44	111.46	88.37	92.34
25915	NDUFAF3	NM_199069,NM_199073,NM_199070,NM_199074	49.76	58	58.94	57.75	46.38	49.44
1969	EPHA2	NM_004431	6.69	7.97	8.1	8.28	5.85	6.38
57805	CCAR2	NM_021174	28.18	29.19	29.39	29.54	27.37	27.8
727897	MUC5B	NM_002458	13.39	15	14.7	15.17	12.8	12.92
64223	MLST8	NM_001199174,NM_022372,NM_001199175,NM_001199173	42.84	48.5	46.55	48.45	40.9	40.01
50674	NEUROG3	NM_020999	0	0.05	0.05	0.05	0	0
30061	SLC40A1	NM_014585	0	0.02	0.02	0.02	0	0
285231	FBXW12	NM_001159929,NM_207102,NM_001159927	0	0.04	0.04	0.04	0	0
26083	TBC1D29	NM_015594	0	0.09	0.09	0.09	0	0
915	CD3D	NM_000732,NM_001040651	0	0.09	0.09	0.09	0	0
219927	MRPL21	NM_181514,NM_181515	55.29	61.27	62.28	63.47	53.17	53.75
56848	SPHK2	NM_001243876,NM_020126,NM_001204158,NM_001204160,NM_001204159	5.78	7.73	7.95	8.08	5.55	5.48
8635	RNASET2	NM_003730	49.1	54.42	55.68	56.35	48.12	47.25
148103	ZNF599	NM_001007248	0.33	0.53	0.47	0.49	0.35	0.37
285464	CRIPAK	NM_175918	1.9	2.59	2.34	2.51	1.96	2.01
84449	ZNF333	NM_032433,NM_001300912	1.01	1.42	1.31	1.39	0.97	1.15
84292	WDR83	NM_001099737,NM_032332	7.77	10.85	9.68	10.23	7.42	8.44
200186	CRTC2	NM_181715	23.64	25.89	26.19	26.39	22.68	24.48
221472	FGD2	NM_173558	0.31	0.63	0.63	0.66	0.25	0.37
64852	TUT1	NM_022830	14.33	16.25	16.33	16.81	13.77	14.41
56926	NCLN	NM_020170	14.05	16.23	16.07	16.03	14.29	14.88
9784	SNX17	NM_001267059,NM_014748,NM_001267061,NM_001267060	46.16	50.28	51.58	50.76	45.67	47.35
387522	TMEM189-UBE2V1	NM_199203	0.29	4.16	4.99	5.08	0.57	1.72
28986	MAGEH1	NM_014061	6.66	7.86	7.94	8.05	6.63	7.05
10637	LEFTY1	NM_020997	0.04	0.1	0.09	0.08	0	0.06
258010	SVIP	NM_001320341,NM_001320342,NM_148893,NM_001320340	18.69	22.65	23.27	21.27	15.69	21.25
54361	WNT4	NM_030761	0.35	0.42	0.41	0.36	0.26	0.37
5139	PDE3A	NM_000921,NM_001244683	0.01	0.02	0.02	0.01	0	0.01
204801	NLRP11	NM_001297743,NM_145007	0.02	0.04	0.04	0.02	0	0.02
54948	MRPL16	NM_017840	30.1	35.13	32.04	32	26.43	30.56
55190	NUDT11	NM_018159	0.07	0.12	0.09	0.09	0.05	0.07
2644	GCHFR	NM_005258	12.33	16.67	13.27	13.42	10.17	12.06
4943	TBC1D25	NM_002536	4.88	5.65	5.28	5.08	4.72	4.93
5425	POLD2	NM_001127218,NM_001256879,NM_006230	69.24	80.51	76.76	75.26	67.38	71.8
6170	RPL39	NM_001000	1007	1120.79	1101.27	1065.58	986.44	1031.36
387755	INSC	NM_001278313,NM_001031853,NM_001278315,NM_001278314,NM_001042536,NM_001278316	0.06	0.09	0.12	0.06	0.04	0.06
9123	SLC16A3	NM_001206950,NM_001042423,NM_004207,NM_001042422,NM_001206951,NM_001206952	10.36	10.88	11.76	10.44	10.18	10.38
55858	TMEM165	NM_018475	31.93	33.21	34.51	32.37	31.65	31.82
56063	TMEM234	NM_019118	3.26	3.88	4.5	3.42	3.32	3.44
56931	DUS3L	NM_001161619,NM_020175	6.92	8.24	9.58	7.35	7.34	7.34
440955	TMEM89	NM_001008269	0	0.13	0.25	0	0	0
144347	FAM101A	NM_181709	0	0.03	0.06	0	0	0
29986	SLC39A2	NM_001256588,NM_014579	0	0.04	0.08	0	0	0
2978	GUCA1A	NM_000409,NM_001319062,NM_001319061	0	0.02	0.03	0	0	0
54754	NUTM2F	NM_017561	0	0.07	0.1	0	0	0
7923	HSD17B8	NM_014234	10.46	11.16	11.97	10.16	10.48	9.93
8227	AKAP17A	NM_005088	10.49	11.08	11.44	10.33	10.42	9.97
51117	COQ4	NM_016035,NM_001305942	25.75	26.76	27.71	25.39	25.59	24.59
342908	ZNF404	NM_001033719	0.15	0.21	0.34	0.15	0.16	0.09
25809	TTLL1	NM_012263	2.68	3.01	4.07	2.81	2.68	2.23
3559	IL2RA	NM_001308242,NM_001308243,NM_000417	0.17	0.22	0.3	0.18	0.18	0.17
64129	TINAGL1	NM_022164,NM_001204415,NM_001204414	0.58	0.72	1.02	0.57	0.55	0.48
92086	GGTLC1	NM_178312,NM_178311	0	0.14	0.25	0.15	0.07	0.07
84071	ARMC2	NM_001286609,NM_032131	0.23	0.35	0.44	0.33	0.29	0.28
124401	ANKS3	NM_001242929,NM_133450,NM_001308089	5.52	7.02	7.92	6.69	6.08	5.83
9482	STX8	NM_004853	11.45	13.09	13.68	12.55	12.01	11.75
55658	RNF126	NM_194460	19.58	23.05	24.02	22.48	20.98	19.62
2937	GSS	NM_000178	38.33	41.69	42.3	40.82	39.34	38.76
10899	JTB	NM_006694	107.72	120.46	123.81	116.87	112.44	109.71
29086	BABAM1	NM_014173,NM_001288757,NM_001033549,NM_001288756	38.82	43.03	48.22	42.16	39.98	38.62
57655	GRAMD1A	NM_001136199,NM_020895,NM_001320036,NM_001320034,NM_001320035	17.88	19.5	20.95	19.07	18.56	17.63
65990	FAM173A	NM_023933,NM_001271285	21.31	26.28	30.06	24.6	22.99	20.78
23378	RRP8	NM_015324	5.82	6.8	7.38	6.43	6.1	5.42
84270	CARD19	NM_001318010,NM_001318011,NM_032310	51.55	59.21	65.63	57.66	54.17	48.8
7051	TGM1	NM_000359	1.3	1.68	2.17	1.55	1.33	0.98
25822	DNAJB5	NM_001135005,NM_012266,NM_001135004	1.76	2.13	2.54	2.08	1.78	1.6
2121	EVC	NM_001306092,NM_001306090,NM_153717	0.01	0.03	0.04	0.02	0.01	0.01
3563	IL3RA	NM_001267713,NM_002183	0.24	0.51	0.54	0.39	0.24	0.24
10591	DNPH1	NM_006443,NM_199184	69.22	78.1	79.66	74.49	69.82	69.87
1611	DAP	NM_001291963,NM_004394	64.1	70.72	72.76	69.05	64.06	63.07
1104	RCC1	NM_001048199,NM_001269,NM_001048195,NM_001048194	55.13	59.66	60.68	59.01	55.78	55
6150	MRPL23	NM_021134	35.23	39.97	41.77	39.62	36.01	34.56
353	APRT	NM_000485,NM_001030018	227.54	254.68	263.92	253.47	228.56	221.96
57152	SLURP1	NM_020427	0.45	1.23	1.57	1.12	0.34	0.34
283991	UBALD2	NM_182565	14.81	17.45	18.57	16.68	14.04	14.32
8796	SCEL	NM_144777,NM_001160706,NM_003843	0	0.02	0.04	0.02	0	0
8128	ST8SIA2	NM_006011	0.04	0.05	0.06	0.05	0.04	0.04
10856	RUVBL2	NM_006666	60.63	67.22	71.1	67.66	60.91	60.5
1476	CSTB	NM_000100	189.42	206.8	213.49	204.74	188.53	190.78
124402	UBALD1	NM_145253	29.52	33.73	34.73	33.05	28.89	27.5
4713	NDUFB7	NM_004146	102.17	123.41	134.42	117.02	96.44	90.29
79033	ERI3	NM_001301699,NM_001301700,NM_001301698,NM_001301701,NM_024066	31.1	33.78	35.01	33.16	29.55	29.32
1652	DDT	NM_001355,NM_001084392	103.37	112.11	118.61	111.42	98.03	95.2
5216	PFN1	NM_005022	700.16	747.19	798.02	753.92	651.11	645.91
1056	CEL	NM_001807	1.21	1.5	1.7	1.55	0.99	1
55611	OTUB1	NM_017670	64.69	72.44	78.89	74.11	58.72	57.3
64951	MRPS24	NM_032014	77.59	88.16	97.93	92.83	72.52	71.91
6923	TCEB2	NM_007108,NM_207013	220.2	250.31	269.11	258.9	206.98	201.87
84245	MRI1	NM_001031727,NM_032285	9.79	10.31	10.79	10.67	9.29	9.28
126789	PUSL1	NM_153339	10.8	11.95	13.47	12.84	9.66	9.25
5438	POLR2I	NM_006233	34.57	36.93	40.57	38.58	31.55	31.25
54872	PIGG	NM_001289055,NM_001289051,NM_001289052,NM_001289057,NM_001289053,NM_017733,NM_001127178	11.17	11.62	12.1	11.75	10.74	10.3
1819	DRG2	NM_001388	23.43	25.65	28.14	26.91	21.74	19.35
51157	ZNF580	NM_016202,NM_207115,NM_001163423	18.83	21.49	24.56	22.43	17.16	15.71
126328	NDUFA11	NM_001193375,NM_175614	57.69	63.38	70.4	65.52	55.4	52.79
25799	ZNF324	NM_014347	4.41	4.63	4.83	4.65	4.33	4.19
51027	BOLA1	NM_016074	34.03	36.4	37.82	36.36	33.34	32.37
374882	TMEM205	NM_198536,NM_033408,NM_001145416	163.99	179.91	189.17	181.29	157.82	160.62
1327	COX4I1	NM_001318794,NM_001318788,NM_001861,NM_001318786,NM_001318802,NM_001318797	395.35	448.6	494.7	467.63	375.05	389.66
128240	NAXE	NM_144772	79.17	84.64	92.11	86.21	72.92	77.34
6834	SURF1	NM_003172,NM_001280787	48.95	52.56	57.79	54.47	46.14	48.27
51504	TRMT112	NM_001286082,NM_016404,NM_001286084	167.43	180.53	200.53	188.9	154.58	160.59
4034	LRCH4	NM_002319,NM_001289934	23.42	24.74	26.64	25.09	22.24	22.29
55311	ZNF444	NM_001253792,NM_018337	26.01	27.9	32.31	29.09	23.07	22.84
131601	TPRA1	NM_001136053,NM_001142646	20.11	21.8	24.88	22.16	19.03	18.26
5664	PSEN2	NM_000447,NM_012486	7.46	8.7	10.78	9.3	6.53	5.9
64949	MRPS26	NM_030811	36.96	39.94	45.7	41.21	33.65	32.44
147658	ZNF534	NM_001143939,NM_001291368,NM_001143938,NM_001291369	0.25	0.37	0.61	0.43	0.19	0.19
28974	C19orf53	NM_014047	76.38	82.46	96.36	86.44	73.67	71.2
57332	CBX8	NM_020649	8.37	9.24	11.01	10.07	7.98	7.67
29085	PHPT1	NM_001287343,NM_001135861,NM_014172,NM_001287342	67.45	73.71	85.8	79.82	63.81	61.45
51073	MRPL4	NM_146388,NM_146387,NM_015956	50.38	55.13	65.27	60.9	46.42	46.67
84321	THOC3	NM_032361	120.1	124.47	134.89	130.3	116.16	116.93
64236	PDLIM2	NM_021630,NM_176871,NM_198042	6.76	8.02	9.67	8.78	6.34	6.38
4580	MTX1	NM_198883,NM_002455	27.67	29.76	33.04	31.37	26.43	26.63
56241	SUSD2	NM_019601	6.98	8.07	8.57	8.13	6.09	5.93
10101	NUBP2	NM_012225,NM_001284502,NM_001284501	46.34	54.56	57.57	55.1	36.82	37.76
29984	RHOD	NM_014578,NM_001300886	86.15	98.45	103.02	96.59	72.78	75.21
9978	RBX1	NM_014248	35.83	42.27	44.34	42.61	30.93	33.27
84937	ZNRF1	NM_032268	32.83	34.2	34.87	34.35	31.5	31.93
7042	TGFB2	NM_003238,NM_001135599	0.24	0.3	0.34	0.31	0.18	0.2
26048	ZNF500	NM_021646,NM_001303450	5.65	6.32	6.71	6.34	5	5.24
115992	RNF166	NM_178841,NM_001171816,NM_001171815	8.56	9.8	10.76	10.13	7.4	7.93
8662	EIF3B	NM_003751,NM_001037283	131.48	141.95	150.4	144.1	123.31	126.51
6835	SURF2	NM_017503,NM_001278928	34	37.01	40.86	39.23	29.46	31.17
4715	NDUFB9	NM_001311168,NM_005005,NM_001278646,NM_001278645	190.54	202.63	214.03	209.08	179.53	182.88
50813	COPS7A	NM_001164093,NM_001164095,NM_016319,NM_001164094	34.49	36.86	39.52	36.5	32.1	33.41
51258	MRPL51	NM_016497	121.13	127.33	132.51	127.46	112.23	116.74
79034	C7orf26	NM_001303039,NM_024067	17.61	19.83	21.58	19.74	14.8	15.89
10897	YIF1A	NM_020470,NM_001300861	53.68	59.81	66.92	60.75	44.03	47.64
517	ATP5G2	NM_005176,NM_001002031	323.15	329.37	359.14	341.34	290.39	302.49
203111	ERICH5	NM_001170806,NM_173549	0.26	0.33	0.44	0.37	0.11	0.19
23065	EMC1	NM_001271428,NM_001271429,NM_001271427,NM_015047	12.61	12.95	13.98	13.42	11.56	12.14
1892	ECHS1	NM_004092	175.18	183.3	192.91	187.05	157.6	162.99
8326	FZD9	NM_003508	0.42	0.44	0.51	0.46	0.32	0.35
4923	NTSR1	NM_002531	3.3	3.62	4.18	3.7	2.51	2.74
10471	PFDN6	NM_001185181,NM_014260,NM_001265595,NM_001265596	74.1	76.51	82.49	75.05	74.45	69.81
91749	MFSD4B	NM_153369	1.89	1.91	2.27	1.91	1.87	1.66
2232	FDXR	NM_024417,NM_001258015,NM_004110,NM_001258016,NM_001258014,NM_001258013,NM_001258012	13.29	13.67	15.46	13.68	13.16	11.89
4878	NPPA	NM_006172	0.41	0.48	0.68	0.48	0.35	0.28
84153	RNASEH2C	NM_032193	13.58	14.49	15.73	14.09	13.3	12.87
353238	PADI6	NM_207421	0.05	0.05	0.12	0.05	0.02	0
10590	SCGN	NM_006998	0.19	0.23	0.35	0.19	0.16	0.12
8111	GPR68	NM_001177676,NM_003485	1.54	1.64	2.07	1.52	1.38	1.24
129807	NEU4	NM_001167599,NM_001167600,NM_001167601,NM_080741,NM_001167602	0.28	0.3	0.5	0.25	0.2	0.16
27079	RPUSD2	NM_152260,NM_001286407	5.24	5.53	6.84	5.12	4.92	4.56
7483	WNT9A	NM_003395	1.27	1.31	2.01	1.3	0.9	0.9
124790	HEXIM2	NM_001303442,NM_001303437,NM_001303441,NM_001303436,NM_144608,NM_001303439,NM_001303438,NM_001303443,NM_001303440,NM_001303444	5.44	5.69	7.55	5.52	4.45	4.67
26151	NAT9	NM_001305087,NM_001305082,NM_001305081,NM_001305080,NM_001305079,NM_001305088,NM_001305078,NM_001305086,NM_001305085,NM_001305077,NM_015654,NM_001305084,NM_001305083	8.74	9.53	10.69	9.15	8.21	8.35
219793	TBATA	NM_152710,NM_001318243,NM_001318242,NM_001318241	0.04	0.07	0.14	0.07	0	0
64928	MRPL14	NM_001318770,NM_001318768,NM_032111,NM_001318771,NM_001318767,NM_001318769	66.9	70.57	79.24	71.12	61.92	62.63
116969	ART5	NM_001297668,NM_053017,NM_001079536	0.09	0.12	0.31	0.14	0.08	0.05
56136	PCDHA13	NM_031865,NM_018904	0.56	0.6	1.09	0.64	0.51	0.36
7409	VAV1	NM_001258206,NM_001258207,NM_005428	0.14	0.14	0.28	0.18	0.12	0.1
3777	KCNK3	NM_002246	0.46	0.52	0.84	0.61	0.4	0.38
26270	FBXO6	NM_018438	10.89	11.46	15.09	12.02	10.15	9.56
9365	KL	NM_004795	0.06	0.03	0.1	0.05	0	0
56144	PCDHA4	NM_018907,NM_031500	1.38	1.12	1.72	1.31	0.77	0.91
120071	GYLTL1B	NM_152312,NM_001300722,NM_001300721	1.93	1.88	2.21	1.99	1.61	1.71
2021	ENDOG	NM_004435	33.48	32.76	37.22	34.28	30.21	30.96
29850	TRPM5	NM_014555	0.1	0.1	0.16	0.11	0.06	0.07
84975	MFSD5	NM_032889,NM_001170790	31.28	31.33	34.97	32.08	28.01	29.42
401190	RGS7BP	NM_001271891,NM_001271890,NM_001029875	0.02	0.02	0.04	0.01	0	0
57461	ISY1	NM_001199469,NM_020701	6.76	7.1	8.19	6.59	5.83	5.55
112724	RDH13	NM_138412,NM_001145971	8.54	8.6	10.45	8.07	7.52	6.86
284654	RSPO1	NM_001242910,NM_001242908,NM_001038633,NM_001242909	0.09	0.1	0.13	0.08	0.07	0.06
84303	CHCHD6	NM_032343,NM_001320610	12.46	13.01	14.95	12.19	11.5	11.08
283849	EXOC3L1	NM_178516	0.92	0.89	1.09	0.86	0.69	0.53
10898	CPSF4	NM_001318161,NM_001081559,NM_001318160,NM_006693,NM_001318162	26.56	26.47	27.96	25.78	24.73	23.41
1907	EDN2	NM_001956,NM_001302269	1.06	1.05	1.32	0.96	0.51	0.46
84936	ZFYVE19	NM_001077268,NM_001258421,NM_001258420,NM_032850	15.66	15.5	16.71	15.3	13.44	13.4
92002	FAM58A	NM_001130997,NM_152274	18.97	19.48	22.1	19.02	15.68	15.51
139411	PTCHD1	NM_173495	0.02	0.02	0.03	0.02	0.01	0.01
10586	MAB21L2	NM_006439	0.02	0.02	0.04	0.02	0	0
646962	HRCT1	NM_001039792	0.18	0.18	0.36	0.18	0	0
9229	DLGAP1	NM_001242764,NM_001242763,NM_001003809,NM_001242765,NM_001242766,NM_004746,NM_001242762,NM_001308390,NM_001242761	0.03	0.02	0.05	0.03	0	0.03
29113	C6orf15	NM_014070	0.05	0.05	0.1	0.05	0	0.05
24150	TP53TG3	NM_016212	0.16	0.1	0.24	0.1	0	0.1
51538	ZCCHC17	NM_001282571,NM_016505,NM_001282566,NM_001282569,NM_001282570,NM_001282572,NM_001282567,NM_001282574,NM_001282573,NM_001282568	20.75	19.57	23.61	20.63	16.26	18.65
2650	GCNT1	NM_001097635,NM_001097636,NM_001097634,NM_001097633,NM_001490	7.44	6.65	7.53	7.15	5.89	6.59
9348	NDST3	NM_004784	0.17	0.12	0.19	0.14	0.07	0.11
1589	CYP21A2	NM_000500,NM_001128590	0.29	0.21	0.31	0.23	0.14	0.21
65267	WNK3	NM_001002838,NM_020922	0.05	0.03	0.05	0.04	0.01	0.04
284406	ZFP82	NM_133466	0.48	0.39	0.5	0.45	0.24	0.42
389384	C6orf222	NM_001010903	0.03	0.02	0.03	0.02	0	0.02
1350	COX7C	NM_001867	548.14	529.06	554.93	530.85	505.55	533.83
256691	MAMDC2	NM_153267	0.11	0.08	0.11	0.06	0.02	0.06
79005	SCNM1	NM_024041,NM_001204856	28.25	27.54	28.29	27.2	25.51	26.7
55967	NDUFA12	NM_001258338,NM_018838	96	90.68	96.65	89.32	77.59	85.49
29967	LRP12	NM_013437,NM_001135703	1.48	1.33	1.69	1.21	1.01	1.15
65095	KRI1	NM_023008	9.68	9.68	9.87	9.49	9.28	9.36
388753	COA6	NM_001206641,NM_001301733,NM_001012985	27.69	27.13	28.63	26.05	23.77	24.68
23779	ARHGAP8	NM_181335,NM_001198726,NM_001017526	20.88	20.9	22.65	20.38	17.54	19.07
9442	MED27	NM_001253881,NM_001253882,NM_004269	22.21	21.8	23.56	21.14	17.7	19.75
10713	USP39	NM_001256726,NM_001256728,NM_001256725,NM_001256727,NM_006590	52.99	53.09	53.71	52.58	49.97	51.25
85013	TMEM128	NM_001297551,NM_001297552,NM_032927	14.57	14.5	14.94	13.96	12.65	13.56
493753	COA5	NM_001008215	15.44	15.34	15.99	14.67	12.75	13.88
676	BRDT	NM_207189,NM_001242810,NM_001726,NM_001242805,NM_001242807,NM_001242808,NM_001242806	0.12	0.12	0.16	0.1	0.02	0.11
4841	NONO	NM_001145410,NM_001145408,NM_001145409,NM_007363	173.36	173.67	175.72	173.36	168.29	172.54
284353	NKPD1	NM_198478	0.31	0.3	0.33	0.28	0.15	0.28
119710	C11orf74	NM_001276725,NM_001276726,NM_001276723,NM_138787,NM_001276724,NM_001276727,NM_001276722	2.15	2.17	2.25	2	1.36	2.02
7036	TFR2	NM_003227,NM_001206855	0.14	0.14	0.16	0.12	0.07	0.12
26610	ELP4	NM_001288725,NM_019040,NM_001288726	5.99	5.95	6.14	5.58	4.81	5.53
115207	KCTD12	NM_138444	0.32	0.33	0.3	0.28	0.17	0.27
6164	RPL34	NM_001319235,NM_001319236,NM_033625,NM_000995,NM_001319232,NM_001319234	530.75	533	519.61	515.06	465.01	496.77
84967	LSM10	NM_032881	25.46	26.92	26.3	25.78	23.31	24.59
100188893	TOMM6	NM_001134493	135.93	146.57	136.5	138.26	113.11	122.56
11224	RPL35	NM_007209	1674.52	1806.53	1676.06	1642.38	1405.25	1494.56
353497	POLN	NM_181808	0.15	0.17	0.15	0.15	0.11	0.13
197370	NSMCE1	NM_145080	42.4	44.73	43.01	42.21	37.25	39.74
56097	PCDHGC5	NM_018929,NM_032407	0.22	0.26	0.21	0.12	0.02	0.12
83733	SLC25A18	NM_001303484,NM_031481	2.48	2.69	2.22	1.84	1.41	1.84
4704	NDUFA9	NM_005002	41.94	40.79	40.52	35.94	31.58	34.71
539	ATP5O	NM_001697	140.68	138.53	133.51	125	118.39	125.55
1747	DLX3	NM_005220	3.22	3.27	3.29	3	2.82	3.12
154743	C7orf60	NM_152556	4.07	4.17	4.11	3.89	3.67	4.03
440335	SMIM22	NM_001253791,NM_001253794,NM_001253790,NM_001253793	5.99	6.32	5.56	4.75	3.49	5.22
3336	HSPE1	NM_002157	102.31	104.07	102.41	99.97	92.1	101.09
79651	RHBDF2	NM_024599,NM_001005498	7.97	8.5	8.97	7.98	7.6	7.66
11013	TMSB15A	NM_021992	0.48	0.68	0.93	0.38	0	0.22
152877	FAM53A	NM_001174070,NM_001013622,NM_001297435	0.56	0.61	0.74	0.49	0.39	0.45
149563	C1orf64	NM_178840	0.76	0.94	0.94	0.62	0.38	0.51
3104	ZBTB48	NM_005341,NM_001278647,NM_001278648	5.67	6.31	6.23	5.51	4.97	5.21
2762	GMDS	NM_001500,NM_001253846	13.04	14.01	14.53	12.92	10.73	11.94
5018	OXA1L	NM_005015	85.06	88.96	90.72	85.31	80.04	81.77
26284	ERAL1	NM_001317986,NM_005702,NM_001317985	31.4	32.9	32.49	31.59	28.86	29.34
283951	C16orf91	NM_001272051	27.5	30.77	30.48	26.46	18.23	20.08
6820	SULT2B1	NM_004605,NM_177973	43.09	45.91	44.73	42.01	35.73	36.54
84932	RAB2B	NM_032846,NM_001163380	7.95	8.89	8.47	7.9	4.76	5.29
55146	ZDHHC4	NM_018106,NM_001134387,NM_001134388,NM_001134389	48.6	51.01	49.94	47.22	36.39	36.92
7322	UBE2D2	NM_003339,NM_181838	56.52	57.54	57.14	54.63	43.05	46.84
10432	RBM14	NM_001198836,NM_006328,NM_001198837	15.8	16.35	15.86	15.23	12.48	13.16
84992	PIGY	NM_001042616	35.81	37.32	36.24	34.45	24.17	26.11
79877	DCAKD	NM_001288654,NM_024819,NM_001128631,NM_001288655	10.77	12.25	12.1	11.66	9.19	9.74
9463	PICK1	NM_001039584,NM_001039583,NM_012407	7.87	8.45	8.32	8.2	6.85	7.24
11334	TUSC2	NM_007275	23.3	25.32	25.06	24.46	20.38	21.78
6152	RPL24	NM_000986	708.24	747.69	755.68	726.07	609.64	654.3
147965	FAM98C	NM_174905	17.05	18.56	18.7	18.23	14.32	15.28
10534	SSSCA1	NM_001303024,NM_006396	35.18	37.77	38.97	38.05	28.65	30.78
51094	ADIPOR1	NM_001290629,NM_015999,NM_001290553,NM_001290557	101.12	103.66	104.26	101.66	87.93	90.18
8892	EIF2B2	NM_014239	40.79	42.62	42.67	41.95	35.52	36.85
222068	TMED4	NM_001303058,NM_001303062,NM_001303061,NM_182547,NM_001303060,NM_001303059	56.56	59.49	59.83	58.39	49.4	50.92
10102	TSFM	NM_001172695,NM_001172697,NM_005726,NM_001172696	32.55	34.68	33.94	33.27	27.67	29.15
147007	TMEM199	NM_152464	13.92	14.58	14.29	14.39	12.46	13.07
3094	HINT1	NM_005340	228.98	237.43	231.19	232.72	200.85	211.97
100134444	KCNJ18	NM_001194958	0.09	0.11	0.08	0.05	0	0.01
835	CASP2	NM_032982,NM_032983,NM_001224	21.15	21.32	20.82	19.89	18.73	18.99
64963	MRPS11	NM_022839,NM_176805	41.18	42.57	41.65	39.33	36.51	37.68
116225	ZMYND19	NM_138462	43.29	44.65	43.06	41.29	35.83	37.92
7351	UCP2	NM_003355	114.48	119.37	116.46	110.05	97.21	102.1
64782	AEN	NM_022767	21.67	22.14	21.11	19.87	16.67	16.69
348180	CTU2	NM_001012759,NM_001318507,NM_001012762,NM_001318513	10.76	11.78	10.5	10.08	7.04	7.33
22809	ATF5	NM_012068,NM_001290746,NM_001193646	39.72	42.5	39.75	37.02	25.99	27.53
5576	PRKAR2A	NM_004157	12.85	13.16	12.9	12.53	12.13	12.05
79050	NOC4L	NM_024078	16.21	17.04	16.54	15.08	12.67	12.71
84262	PSMG3	NM_001134340,NM_032302	49.74	53.62	51.87	46.86	40.58	40.89
6286	S100P	NM_005980	98.27	102.03	100.39	93.17	70.12	65.43
9986	RCE1	NM_005133,NM_001032279	35.89	37.25	38.03	34.59	30.16	29.24
7386	UQCRFS1	NM_006003	83.38	84.67	85.21	81.8	75.84	73.75
2202	EFEMP1	NM_001039348,NM_001039349	3.68	3.58	3.61	3.08	2.15	2.33
129787	TMEM18	NM_152834	33.09	33.11	33.07	31.6	28.57	28.56
130612	TMEM198	NM_001303098,NM_001005209	4.22	3.94	4.47	3.59	2.52	2.49
9791	PTDSS1	NM_014754,NM_001290225	45.85	46.49	47.29	43.64	38.42	38.56
84892	POMGNT2	NM_032806	5.02	4.99	5.17	4.74	3.79	3.67
1801	DPH1	NM_001383	19.6	19.52	20.17	18.78	15.42	15.4
54621	VSIG10	NM_019086	11.12	10.46	11.3	11.21	10.4	10.93
786	CACNG1	NM_000727	0.35	0.22	0.43	0.43	0.22	0.31
3135	HLA-G	NM_002127	2.52	2.24	2.73	2.76	2.13	2.5
29062	WDR91	NM_014149	3.2	2.81	3.25	3.38	2.69	3.13
6777	STAT5B	NM_012448	4.39	4.03	4.43	4.73	3.89	4.27
3422	IDI1	NM_001317957,NM_001317956,NM_004508,NM_001317955	63.28	58.95	62.69	65.41	57.64	60.35
55716	LMBR1L	NM_001300750,NM_018113,NM_001300751	9.65	8.18	9.75	9.69	7.4	8.48
6500	SKP1	NM_170679,NM_006930	196.32	189.38	198.48	196.22	184.62	188.45
80127	BBOF1	NM_025057	1.87	1.64	2.1	2.1	1.23	1.59
79886	CAAP1	NM_024828,NM_001167575	9.43	8.86	9.93	10.01	7.77	8.95
51531	TRMO	NM_016481	12.17	11.31	12.31	12.67	9.89	10.87
79022	TMEM106C	NM_001143843,NM_001143841,NM_024056,NM_001143842	125.48	123.43	126.05	126.07	121.16	123.03
23788	MTCH2	NM_001317231,NM_001317232,NM_001317233,NM_014342	64.08	60.68	68.7	66.05	59.34	61.86
284716	RIMKLA	NM_173642	1.11	0.93	1.25	1.17	0.76	0.94
378	ARF4	NM_001660	111.81	107.82	115.34	113.25	104.07	107.69
58476	TP53INP2	NM_021202	2.86	2.48	3.2	2.91	2.14	2.58
10656	KHDRBS3	NM_006558	0.23	0.17	0.32	0.26	0.09	0.18
375307	CATIP	NM_198559	0.49	0.33	0.69	0.57	0.17	0.37
5003	SLC22A18AS	NM_001302862,NM_007105	0.13	0.1	0.18	0.15	0.03	0.12
57763	ANKRA2	NM_023039	10.82	10.28	12.2	11.67	8.89	10.95
90288	EFCAB12	NM_207307	0.13	0.08	0.16	0.13	0.05	0.11
549	AUH	NM_001698,NM_001306190	6.6	6.15	6.92	6.8	5.82	6.38
5566	PRKACA	NM_001304349,NM_002730,NM_207518	61.21	60.34	68.56	67.7	55.94	61.38
23645	PPP1R15A	NM_014330	12.85	12.66	15.73	15.33	11.48	12.99
57213	SPRYD7	NM_001127482,NM_020456	6.35	6.39	7.41	7.24	5.86	6.36
51272	BET1L	NM_016526,NM_001098787	14.01	14.19	18.25	17.74	12.11	14.15
91942	NDUFAF2	NM_174889	22.45	22.12	23.35	22.91	21.41	22.15
57594	HOMEZ	NM_020834	12.19	11.87	14.73	14.07	10.49	11.9
6993	DYNLT1	NM_006519,NM_001291602,NM_001291603	80.79	78.57	88.99	86.15	74.41	79.24
2222	FDFT1	NM_001287748,NM_001287745,NM_001287742,NM_001287747,NM_001287756,NM_001287744,NM_004462,NM_001287749,NM_001287750,NM_001287751,NM_001287743	112.41	107.79	121.24	120.64	100.24	103.95
27102	EIF2AK1	NM_014413,NM_001134335	73.51	68.74	81.87	82.47	63.3	64.33
22978	NT5C2	NM_012229,NM_001134373	67.55	64.61	71.39	70.47	62.05	64.29
54101	RIPK4	NM_020639	3.74	3.38	5	4.8	2.7	3.18
65094	JMJD4	NM_023007,NM_001161465	11.66	10.78	13.8	13.1	9.88	10.43
9883	POM121	NM_001257190,NM_172020	21.43	21.37	23.79	22.61	20.38	20.79
6480	ST6GAL1	NM_173216,NM_003032,NM_173217	0.56	0.58	0.91	0.76	0.37	0.5
4791	NFKB2	NM_002502,NM_001261403,NM_001077494,NM_001288724	22.57	22.66	26.64	25.22	19.84	21.67
9394	HS6ST1	NM_004807	31.12	30.95	33.73	32.76	29.16	30.18
90701	SEC11C	NM_033280,NM_001307941	11.86	11.73	15.16	14.37	8.14	9.94
3300	DNAJB2	NM_001039550,NM_006736	28.96	28.19	34.48	31.95	22.8	25.76
285382	C3orf70	NM_001025266	0.84	0.75	1.26	1.12	0.48	0.59
2852	GPER1	NM_001505,NM_001098201,NM_001039966	14.58	13.98	16.85	15.71	12.03	12.55
3956	LGALS1	NM_002305	81.17	79.85	92.94	88.85	70.36	72.37
286128	ZFP41	NM_001271156,NM_173832	4.71	5.16	5.73	6.01	4.26	4.81
114049	WBSCR22	NM_001202560,NM_017528	115.33	117.94	123.92	127.42	109.69	114.87
4862	NPAS2	NM_002518	1.87	2.02	2.19	2.27	1.63	1.81
79899	PRR5L	NM_001160169,NM_001160167,NM_024841,NM_001160168	0.27	0.33	0.44	0.47	0.18	0.25
84190	METTL25	NM_032230,NM_001319675	3.26	3.77	4.43	4.93	2.5	3.06
55765	C1orf106	NM_018265,NM_001142569	1.07	1.16	1.3	1.47	0.76	1.02
1951	CELSR3	NM_001407	2.44	2.51	2.56	2.71	2.22	2.37
4015	LOX	NM_001178102,NM_002317,NM_001317073	0.2	0.21	0.29	0.37	0.07	0.14
130617	ZFAND2B	NM_001270999,NM_001270998,NM_138802	22.6	23.29	24.07	26.05	20.73	22.09
4046	LSP1	NM_001013253,NM_001013254,NM_001013255,NM_001289005,NM_002339,NM_001242932	1.29	1.35	1.71	1.67	0.66	0.96
255252	LRRC57	NM_153260	7.33	7.96	9.56	8.98	4.95	6.09
4358	MPV17	NM_002437	56.16	59.84	61.07	60.94	51.17	53.37
4258	MGST2	NM_002413,NM_001204368,NM_001204366,NM_001204367	15.42	16.03	16.44	16.41	13.91	14.31
122961	ISCA2	NM_001272007,NM_194279	29.75	31.06	31.7	31.72	26.44	27.73
80775	TMEM177	NM_001105199,NM_030577,NM_001105198	10.3	11.16	12.17	12.14	9.07	10.36
1523	CUX1	NM_181552,NM_001202544,NM_001202545,NM_181500,NM_001913,NM_001202543,NM_001202546	48.16	50.69	52.67	52.07	45.9	47.83
4708	NDUFB2	NM_004546	186.15	216.13	227.57	228.96	173.15	188.5
1128	CHRM1	NM_000738	1.06	1.21	1.35	1.39	0.89	0.99
10791	VAMP5	NM_006634	14.76	19.71	24.41	24.64	9.25	13.19
10330	CNPY2	NM_001190991,NM_014255	81.62	87.92	97.48	97.84	74.02	76.41
7851	MALL	NM_005434	2.26	2.45	2.73	2.74	2.03	2.19
84342	COG8	NM_032382	15.97	17.04	18.51	18.6	15.09	15.7
4722	NDUFS3	NM_004551	79.55	83.76	88.16	91.23	70.27	74.92
51003	MED31	NM_016060	2.93	3.66	3.96	4.22	2.08	2.76
79753	SNIP1	NM_024700	5.16	5.8	6.11	6.22	4.38	4.96
729515	TMEM242	NM_018452	1.24	1.42	1.5	1.55	1.04	1.15
9200	HACD1	NM_014241	9.53	11.08	11.78	11.89	7.91	8.87
11186	RASSF1	NM_007182,NM_170714,NM_170712,NM_001206957,NM_170713	11.17	10.94	11.52	11.98	10.17	10.45
140688	NOL4L	NM_080616,NM_001256798	3.84	3.8	3.98	4.24	3.36	3.43
1642	DDB1	NM_001923	106.91	104.99	109.26	113.23	96.35	98.98
6347	CCL2	NM_002982	0.31	0.31	0.39	0.62	0.08	0.16
10667	FARS2	NM_001318872,NM_006567	4.64	4.5	4.81	5.16	4.13	4.39
65982	ZSCAN18	NM_023926,NM_001145542,NM_001145543,NM_001145544	4.12	3.78	4.74	5.33	3.52	3.29
25996	REXO2	NM_015523	11.85	11.33	13.16	14.23	9.87	9.51
5170	PDPK1	NM_031268,NM_001261816,NM_002613	21.35	20.8	22.11	22.71	19.98	19.92
3052	HCCS	NM_005333,NM_001171991,NM_001122608	17.35	16.51	20.75	22.53	13.75	13.65
2055	CLN8	NM_018941	3.68	3.58	3.92	4.14	3.38	3.34
7335	UBE2V1	NM_001282575,NM_199144,NM_001257397,NM_001257399,NM_001257395,NM_001257396,NM_001282578,NM_001282577,NM_022442,NM_001257398,NM_001282580,NM_021988,NM_001282579,NM_001032288,NM_001257394,NM_001257393,NM_001282576	167.82	164.54	173.98	177.95	160.91	160.02
9587	MAD2L1BP	NM_001003690,NM_014628	28.62	28.61	29.19	29.77	27.7	27.83
47	ACLY	NM_001096,NM_198830,NM_001303274,NM_001303275	57.02	57.53	60.04	61.77	54.26	55.06
56655	POLE4	NM_019896	69.09	69.81	78.83	85.97	56.56	59.98
100289678	ZNF783	NM_001195220	6.48	6.48	7.45	7.78	5.43	5.67
9895	TECPR2	NM_014844,NM_001172631	4.1	4.14	4.93	5.38	3.16	3.19
10479	SLC9A6	NM_001177651,NM_006359,NM_001042537	5.66	5.83	7.56	8.35	4.11	4.28
8824	CES2	NM_198061,NM_003869	11.25	11.21	12.48	13.26	10.06	9.68
2588	GALNS	NM_000512	19.56	19.15	21.34	22.56	16.47	16.58
128637	TBC1D20	NM_144628	10.01	9.87	10.72	10.99	8.95	8.97
1942	EFNA1	NM_182685,NM_004428	45.65	44.06	52.56	54.34	35.44	35.11
10844	TUBGCP2	NM_001256618,NM_001256617,NM_006659	24.65	25.01	26.62	27.1	23.21	23.31
8655	DYNLL1	NM_001037495,NM_003746,NM_001037494	237.44	241.58	267.51	272.12	211.18	215.55
29881	NPC1L1	NM_013389,NM_001300967,NM_001101648	3.04	3.57	5.31	5.36	1.87	1.93
140576	S100A16	NM_001317007,NM_080388,NM_001317008	395.25	432.26	524.35	521.22	329.25	337.31
11182	SLC2A6	NM_001145099,NM_017585	6.11	6.48	7.68	7.67	5.13	5.38
533	ATP6V0B	NM_004047,NM_001039457,NM_001294333	94.78	98.26	111.94	113.48	83.21	85.23
219738	C10orf35	NM_145306	17.15	18.23	21.48	21.35	13.79	15.14
11132	CAPN10	NM_023085,NM_023083	6.14	6.45	7.52	7.69	4.83	4.98
7264	TSTA3	NM_001317783,NM_003313	56.16	60.6	66.97	68.33	49.35	49.54
4716	NDUFB10	NM_004548	137.81	146.63	158.84	164.46	120.17	123.83
5625	PRODH	NM_001195226,NM_016335	4.09	5.32	6.18	7.28	2.83	3.24
84069	PLEKHN1	NM_001160184,NM_032129	3.9	4.65	5.29	5.88	3.3	3.39
90522	YIF1B	NM_001145463,NM_001039671,NM_001145462,NM_001039672,NM_001039673,NM_001145461	17.7	19.23	20.32	21.25	16.5	16.87
200734	SPRED2	NM_181784,NM_001128210	11.81	12.7	14.08	14.92	10.71	10.42
23636	NUP62	NM_001193357,NM_016553,NM_153719,NM_153718,NM_012346	26.76	27.57	28.33	28.66	26.23	26.1
10974	ADIRF	NM_006829	25.26	31.16	39.29	40.92	19.59	19.66
5430	POLR2A	NM_000937	51.92	52.44	54.69	54.87	50.43	51.15
9898	UBAP2L	NM_001287816,NM_001287815,NM_014847,NM_001127320	70.44	71.82	78.32	78.61	66.08	67.61
653319	KIAA0895L	NM_001040715	6.44	6.67	7.35	7.33	5.99	6.32
518	ATP5G3	NM_001689,NM_001002258,NM_001190329	49.03	50.95	58.31	57.29	45.46	47.65
55929	DMAP1	NM_001034024,NM_001034023,NM_019100	15.56	15.58	17.3	17.44	14.55	14.68
80303	EFHD1	NM_001308395,NM_001243252,NM_025202	64.28	64.63	83.26	83.94	55.24	56.25
10268	RAMP3	NM_005856	2.12	2.35	3.69	3.77	1.57	1.75
51714	SELT	NM_016275	37.65	37.83	39.79	40.01	36.63	36.99
11014	KDELR2	NM_006854,NM_001100603	110.03	110.52	130.78	131.86	100.73	103.37
65010	SLC26A6	NM_001281732,NM_134263,NM_001040454,NM_001281733,NM_134426,NM_022911	10.78	10.85	13.23	12.9	9.06	9.54
2720	GLB1	NM_001317040,NM_000404,NM_001135602,NM_001079811	33.94	33.95	39.21	38.2	30.51	31.54
8412	BCAR3	NM_001261408,NM_001261409,NM_001308251,NM_001261410,NM_003567	7.33	7.33	8.05	8.03	6.8	7.07
5074	PAWR	NM_002583	31.13	30.84	35.15	34.93	27.86	28.96
7358	UGDH	NM_001184701,NM_001184700,NM_003359	113.71	108.4	141.88	143.92	90.95	92.99
308	ANXA5	NM_001154	117.56	117.13	121.86	122	114.64	115.34
1603	DAD1	NM_001344	201.15	200.57	232.88	234.11	175.5	175.78
387	RHOA	NM_001313947,NM_001664,NM_001313945,NM_001313946,NM_001313941,NM_001313943,NM_001313944	328.95	329.76	359.41	360.01	303.78	305.78
29927	SEC61A1	NM_013336	104.79	104.37	115.76	115.29	96.05	97.13
8804	CREG1	NM_003851	31.12	30.74	34.43	34.28	28.07	28.17
6281	S100A10	NM_002966	394.49	379.1	545.71	537.96	267.51	274.71
2012	EMP1	NM_001423	1	1.05	1.76	1.8	0.43	0.58
79939	SLC35E1	NM_024881	25.55	26.29	32.11	31.5	21	21.82
113878	DTX2	NM_001102594,NM_001102596,NM_001102595,NM_020892	13.33	13.74	16.19	16.6	12.34	11.92
949	SCARB1	NM_005505,NM_001082959	36.18	37	41.18	41.35	34.81	33.87
146691	TOM1L2	NM_001288786,NM_001288787,NM_001288789,NM_001288788,NM_001082968,NM_001033551	18.89	18.99	26	25.72	15.46	14.08
50814	NSDHL	NM_015922,NM_001129765	42.02	42.05	49.85	49.75	39.26	37.2
729438	GATSL2	NM_001145064	4.13	4.17	5.21	5.31	3.39	3.25
150684	COMMD1	NM_152516	24.73	24.37	27.8	27.84	22.38	22.04
374378	GALNT18	NM_198516	3.46	3.35	4.88	4.92	2.37	2.04
400451	FAM174B	NM_207446	45.42	44.46	57.1	58.62	36.63	34.08
27089	UQCRQ	NM_014402	69.7	69.3	78.57	79.25	63.83	63.99
302	ANXA2	NM_001002858,NM_001136015,NM_001002857,NM_004039	254.57	251.19	348.21	352.73	198.86	197.12
51421	AMOTL2	NM_001278685,NM_016201,NM_001278683	27.39	28.16	40.11	40.25	20.17	19.15
5349	FXYD3	NM_001136008,NM_001136012,NM_021910,NM_005971,NM_001136011,NM_001136007,NM_001136009,NM_001136010	184.33	188.37	254.05	255.53	149.49	147.57
318	NUDT2	NM_001244390,NM_147172,NM_147173,NM_001161	30.95	28.61	30.27	29.92	25.57	26.42
8939	FUBP3	NM_003934	38.82	36.4	38.53	37.69	31.39	31.8
521	ATP5I	NM_007100	172.17	154.41	174.45	167.58	118.95	125.14
6275	S100A4	NM_002961,NM_019554	8	6.73	7.32	8.13	3.83	4.08
51809	GALNT7	NM_017423	19.37	17.11	19.62	19.67	11.81	11.9
201475	RAB12	NM_001025300	26.87	24.7	26.87	27.39	17.88	18.46
6484	ST3GAL4	NM_001254757,NM_001254758,NM_006278,NM_001254759	28.48	27.1	28.4	28.44	25.02	25
10838	ZNF275	NM_001080485	4.12	3.88	4.05	4.12	3.49	3.48
9334	B4GALT5	NM_004776	18.9	17	18.58	19	13.99	14.19
152992	TRMT44	NM_152544	2.75	2.42	2.68	2.6	2.13	2.28
26355	FAM162A	NM_014367	115.68	95.42	112.17	111.13	81.93	84.5
10826	FAXDC2	NM_032385	3.71	3.37	3.75	3.8	3.02	3.09
6046	BRD2	NM_005104,NM_001199456,NM_001291986,NM_001113182,NM_001199455	117.31	112.96	117.69	118.38	105.41	107.45
4809	SNU13	NM_001003796,NM_005008	59.33	57.3	60.04	60.01	52.17	54.78
6421	SFPQ	NM_005066	94.37	91.34	96.4	94.76	84.41	86.91
146223	CMTM4	NM_181521,NM_178818	17.24	17.22	17.88	17.69	12.75	13.38
51428	DDX41	NM_016222	63.08	60.68	65.3	64.07	45.12	46.49
7458	EIF4H	NM_022170,NM_031992	192.12	191.37	198.16	191.36	167.48	170.03
10904	BLCAP	NM_006698,NM_001167823,NM_001167820,NM_001167821,NM_001317074,NM_001167822,NM_001317075	33.79	33.32	34.2	33.54	29.9	30.53
9403	43358	NM_004261,NM_203341	38.44	37.56	39.37	37.96	30.33	31.7
1528	CYB5A	NM_001190807,NM_001914,NM_148923	79.03	77.18	81.89	79.17	61.08	64.04
9556	C14orf2	NM_004894,NM_001127393	162.85	161.36	168.38	163.85	138.64	142.52
153129	SLC38A9	NM_001258286,NM_173514,NM_001282429,NM_001258287	8.06	7.78	8.37	7.89	6.6	6.96
196996	GRAMD2	NM_001012642	3.32	3.3	3.75	3.43	2.3	2.64
8161	COIL	NM_004645	22.44	22.21	23.39	22.66	18.37	20.14
5203	PFDN4	NM_002623	163.18	163.1	169.84	163.81	142.17	150.3
8507	ENC1	NM_001256574,NM_001256576,NM_003633,NM_001256575	5.03	5.01	5.73	5.54	3.7	4.1
25934	NIPSNAP3A	NM_015469	20.09	19.73	22.21	21.43	16.23	17.13
84240	ZCCHC9	NM_001131035,NM_001131036,NM_032280	16.89	16.87	19.01	18.22	12.88	13.57
51155	HN1	NM_001288610,NM_001002033,NM_016185,NM_001288611,NM_001288609,NM_001002032	91.17	89.52	96.64	94.91	77.47	79.93
51081	MRPS7	NM_015971	49.19	48.32	51.54	51.27	43.37	44.45
10933	MORF4L1	NM_001265603,NM_006791,NM_001265604,NM_001265605,NM_206839	293.87	284.11	316.13	315.95	229.73	242.45
401546	C9orf152	NM_001012993	10.85	10.25	12.27	11.94	7.01	8.25
23552	CDK20	NM_001170640,NM_012119,NM_001039803,NM_001170639,NM_178432	5.88	5.77	6.16	6.1	5.25	5.48
100134938	UPK3BL	NM_001114403	24.91	24.43	26.31	26.21	21.98	22.95
26984	SEC22A	NM_012430	6.27	6.14	6.64	6.72	5.1	5.64
201164	PLD6	NM_178836	5.1	4.78	5.24	5.32	4.24	4.5
6730	SRP68	NM_001260502,NM_001260503,NM_014230	36.28	35.18	36.98	37.76	31.59	33.11
245973	ATP6V1C2	NM_001039362,NM_144583	1.55	1.49	1.63	1.54	1.26	1.41
170384	FUT11	NM_173540,NM_001284194	7.12	6.16	7.67	6.91	4.61	5.43
124454	EARS2	NM_001308211,NM_001083614	16.68	15.84	16.95	16.45	14.13	15.18
170482	CLEC4C	NM_203503,NM_130441	0.26	0.22	0.35	0.32	0.11	0.16
84498	FAM120B	NM_001286380,NM_001286381,NM_001286379,NM_032448	9.28	8.85	9.91	9.66	7.65	8.33
9470	EIF4E2	NM_004846,NM_001276336,NM_001282958,NM_001276337	64.4	63.35	66.16	64.73	60.88	61.93
56135	PCDHAC1	NM_031882,NM_018898	0.46	0.35	0.55	0.47	0.23	0.3
9441	MED26	NM_004831	5.53	5.13	5.83	5.54	4.7	4.88
8682	PEA15	NM_001297577,NM_001297578,NM_003768,NM_001297576	31.52	30.87	35.17	36.36	28.19	30.32
23670	TMEM2	NM_013390,NM_001135820	7.07	6.87	9.06	9.32	5.35	6.28
80207	OPA3	NM_001017989,NM_025136	7.43	7.27	7.94	8.02	6.85	7.15
976	ADGRE5	NM_001025160,NM_078481,NM_001784	7.14	6.99	7.87	8.25	5.68	6.47
79650	USB1	NM_024598,NM_001195302,NM_001204911	12.15	11.86	13.49	14.26	10.08	11.03
51244	CCDC174	NM_016474	8.54	7.98	9.07	9.71	7.24	8.25
80232	WDR26	NM_025160,NM_001115113	19.89	19.42	20.55	21.39	18.19	19.5
92715	DPH7	NM_138778	19.42	17.76	19.94	20.28	16.63	17.93
9276	COPB2	NM_004766	79.98	74.06	82.04	84.22	70.93	76.14
79802	HHIPL2	NM_024746	1.78	1.39	2.27	2.47	0.92	1.23
55662	HIF1AN	NM_017902	16.18	15.17	17.3	17.81	14.36	15.41
285966	TCAF2	NM_001130026,NM_001130025,NM_173678	3.37	2.7	3.87	3.98	2.54	2.66
11034	DSTN	NM_006870,NM_001011546	277.72	260.46	290.9	295.77	253.17	255.68
5210	PFKFB4	NM_001317135,NM_004567,NM_001317136,NM_001317138,NM_001317134,NM_001317137	16.98	11.82	20.58	20.35	10.44	10.57
664	BNIP3	NM_004052	130.4	105.49	151.52	153.35	96.88	92.16
57692	MAGEE1	NM_020932	0.52	0.37	0.55	0.55	0.31	0.31
121260	SLC15A4	NM_145648	13.73	12.72	13.91	14.01	12.21	12.58
5187	PER1	NM_002616	4.95	4.7	5.11	5.56	4.34	4.28
26503	SLC17A5	NM_012434	9.14	8.24	9.52	10.32	7.87	7.54
80221	ACSF2	NM_001288971,NM_001288970,NM_001288969,NM_001288972,NM_001288968,NM_025149	11.57	10.46	11.59	13.01	9.42	9.6
5898	RALA	NM_005402	26.08	24.46	25.97	27.43	23.12	23.53
91608	RASL10B	NM_033315	0.59	0.53	0.6	0.65	0.48	0.47
8839	WISP2	NM_003881	7.27	5.91	6.95	8.19	4.89	4.7
84749	USP30	NM_001301175,NM_032663	5.65	5.37	5.57	5.92	4.83	5.1
10753	CAPN9	NM_016452,NM_001319676,NM_006615	2.87	2.15	3.16	3.81	1.49	2.01
5202	PFDN2	NM_012394	46.55	44.07	46.3	48.11	42.5	43.55
114569	MAL2	NM_052886	142.79	134.29	140.2	144.66	126.51	134.35
5475	PPEF1	NM_152226,NM_152224,NM_006240	0.08	0.04	0.06	0.1	0	0.04
1677	DFFB	NM_001282669,NM_001320136,NM_004402,NM_001320132	3.52	3.05	3.37	3.73	2.63	3.03
84766	CRACR2A	NM_032680,NM_001144958	3.4	2.64	2.95	3.43	2.23	2.69
4771	NF2	NM_181831,NM_181829,NM_181825,NM_181832,NM_000268,NM_181828,NM_016418,NM_181833,NM_181830	10.23	9.72	9.87	10.3	9.14	9.53
3791	KDR	NM_002253	0.11	0.09	0.07	0.12	0.04	0.07
9364	RAB28	NM_001017979,NM_004249,NM_001159601	7.71	6.87	6.38	7.49	4.88	5.82
8365	HIST1H4H	NM_003543	19.34	17.96	17.46	19.6	14.66	16.4
55080	TAPBPL	NM_018009	2.67	2.5	2.42	2.62	2.13	2.41
3364	HUS1	NM_004507	4.3	3.82	3.76	4.14	3.25	3.75
3766	KCNJ10	NM_002241	0.06	0.04	0.04	0.07	0.01	0.04
6819	SULT1C2	NM_001056,NM_176825	0.19	0.16	0.14	0.2	0.06	0.15
79066	METTL16	NM_024086	7.01	6.7	6.83	7.14	6.02	6.48
64983	MRPL32	NM_031903	42.32	40.95	41.28	42.39	37.12	39.54
5911	RAP2A	NM_021033	5.52	4.93	5.38	5.63	3.59	4.11
153478	PLEKHG4B	NM_052909	0.12	0.11	0.12	0.12	0.07	0.09
54752	FNDC8	NM_017559	0.26	0.21	0.25	0.25	0.04	0.13
5407	PNLIPRP1	NM_006229,NM_001303135	0.08	0.08	0.08	0.11	0	0.04
7419	VDAC3	NM_005662,NM_001135694	50.48	51.21	50.37	52.31	44.17	48.13
8802	SUCLG1	NM_003849	52.11	51.96	51.97	52.76	47.43	49.86
79794	C12orf49	NM_024738	22.28	22.96	22.65	23.14	19.15	20.88
10109	ARPC2	NM_005731,NM_152862	229.17	230.69	230.84	231.55	220.19	225.66
90204	ZSWIM1	NM_080603	10.22	10.47	10.54	10.79	8.29	9.18
117246	FTSJ3	NM_017647	51	51.28	51.67	52.03	43.31	45.91
9759	HDAC4	NM_006037	1.28	1.26	1.19	1.28	0.93	1.11
23650	TRIM29	NM_012101	0.89	0.92	0.67	0.84	0.25	0.53
100506658	OCLN	NM_001205255,NM_002538,NM_001205254	19.31	19.15	17.97	19.05	15.3	16.39
79091	METTL22	NM_024109	8.94	8.84	8.45	9.22	7.48	8.09
201895	SMIM14	NM_174921,NM_001317896,NM_001317897	67.56	67.67	65.34	68.74	63.04	65.03
3891	KRT85	NM_001300810,NM_002283	0.15	0.18	0.13	0.18	0.08	0.11
3858	KRT10	NM_000421	6.06	6.23	5.99	6.38	5.62	5.8
84364	ARFGAP2	NM_001242832,NM_032389	47.42	48.38	50.04	49.61	45.35	48.02
6048	RNF5	NM_006913	72.21	74.85	78.26	78.76	64.41	73.21
56950	SMYD2	NM_020197	13.46	13.79	15.32	15.81	10.87	12.98
54918	CMTM6	NM_017801	17.22	17.18	18.61	18.34	15.46	16.99
728586	CCDC192	NM_001317938	0.25	0.31	0.38	0.31	0.13	0.26
54935	DUSP23	NM_001319659,NM_017823,NM_001319658	31.82	35.47	38.03	35.16	27.6	31.76
51619	UBE2D4	NM_015983	3.67	4	4.08	3.86	2.75	3.42
26589	MRPL46	NM_022163	25.91	26.81	27.33	27.02	23.76	25.18
83593	RASSF5	NM_182663,NM_182664,NM_182665	1.19	1.64	1.42	1.54	0.76	1.14
4145	MATK	NM_139354,NM_002378,NM_139355	6.26	6.86	6.55	6.68	5.39	6.15
2057	EPOR	NM_000121	3.65	3.82	3.85	3.96	3.24	3.53
55223	TRIM62	NM_018207	6.51	6.92	6.9	7.32	5.24	6.36
9446	GSTO1	NM_001191003,NM_004832,NM_001191002	53.69	54.99	55.27	56.02	49.75	51.07
56616	DIABLO	NM_001278303,NM_138930,NM_001278302,NM_001278342,NM_001278304,NM_019887	37.23	39.32	38.97	40.09	33.41	34.25
8673	VAMP8	NM_003761	224.42	248.2	244.44	256.8	187.13	201.5
55742	PARVA	NM_018222	7.65	8.06	7.88	8.16	6.68	7.05
83475	DOHH	NM_031304,NM_001145165	6.35	7.33	7.03	7.44	4.81	5.56
125988	C19orf70	NM_205767,NM_001308240	19.61	22.28	21.42	23.47	14.91	17.39
255104	TMCO4	NM_181719	4.02	4.64	4.45	4.75	3.62	3.9
4731	NDUFV3	NM_001001503,NM_021075	42.24	45.89	45.14	45.63	38.96	41.16
7881	KCNAB1	NM_003471,NM_172159,NM_001308222,NM_172160,NM_001308217	0.07	0.16	0.16	0.23	0	0.05
7332	UBE2L3	NM_001256355,NM_001256356,NM_003347	48.69	51.41	51.22	53.18	45.61	48.64
8352	HIST1H3C	NM_003531	0.27	0.27	0.27	0.39	0.13	0.27
57217	TTC7A	NM_001288953,NM_001288955,NM_020458,NM_001288951	9.18	9.26	9.43	9.78	8.5	9.17
115286	SLC25A26	NM_173471,NM_001164796	9.31	9.31	9.93	10.64	8	9.17
54436	SH3TC1	NM_001318480,NM_018986	2.53	2.54	2.64	2.89	2.07	2.36
3030	HADHA	NM_000182	85.07	83.73	85.69	87.48	80.07	83.08
150379	PNPLA5	NM_138814,NM_001177675	0.05	0.08	0.08	0.13	0	0.08
9616	RNF7	NM_183237,NM_001201370,NM_014245	38.72	41.73	40.84	43.2	35.71	40.28
9832	JAKMIP2	NM_001270934,NM_001282282,NM_014790,NM_001270941	0.09	0.1	0.13	0.15	0.04	0.13
11158	RABL2B	NM_001130923,NM_001130919,NM_001130922,NM_001003789,NM_001130921,NM_001130920,NM_007081	8.09	8.48	8.67	8.8	7.35	8.51
84284	NTPCR	NM_032324	28.52	29.65	30.98	31.45	26.08	30.02
200916	RPL22L1	NM_001099645,NM_001320451	7.94	7.95	8.07	8.06	7.5	8
55308	DDX19A	NM_001320526,NM_018332,NM_001320525,NM_001320527,NM_001320522	23.71	23.28	24.17	23.91	21.44	23.82
5261	PHKG2	NM_001172432,NM_000294	22.65	22.69	22.74	22.74	20.62	22.12
54814	QPCTL	NM_017659,NM_001163377	9.19	9.17	9.6	9.34	7.54	8.75
5016	OVGP1	NM_002557	0.43	0.43	0.51	0.5	0.2	0.41
54870	QRICH1	NM_001320580,NM_001320584,NM_001320582,NM_001320585,NM_198880,NM_001320581,NM_001320583,NM_017730	30.53	31.04	32.27	31.64	27.35	30.06
152579	SCFD2	NM_152540	4.05	4.23	4.2	4.14	3.36	4.07
26521	TIMM8B	NM_012459	19.64	21.65	20.77	20.91	16.31	20.8
26003	GORASP2	NM_001201428,NM_015530	60.73	60.26	59.41	61.44	55.23	60.69
102288414	C11orf98	NM_001286086	101.51	100.08	99.88	100.07	91.36	100.46
80852	GRIP2	NM_001080423	0.01	0.01	0.01	0.01	0	0.01
55220	KLHDC8A	NM_001271865,NM_018203,NM_001271864,NM_001271863	0.04	0.04	0.04	0.04	0.02	0.04
51588	PIAS4	NM_015897	11.44	12.32	14.61	14.78	11.55	9.65
129138	ANKRD54	NM_138797	8.43	8.63	10.2	10.06	8.32	7.51
115950	ZNF653	NM_138783	3.09	3.19	3.74	3.74	3	2.8
1340	COX6B1	NM_001863	272.19	284.25	342.5	341.49	256.7	231.53
9612	NCOR2	NM_006312,NM_001077261,NM_001206654	36.1	37.97	39.91	40.99	35.07	33.67
54539	NDUFB11	NM_019056,NM_001135998	109.37	115.98	123.85	126.94	103.77	99.78
10296	MAEA	NM_001297431,NM_001297430,NM_001017405,NM_001297432,NM_001297433,NM_005882	28.97	30.15	32.62	33.84	27.82	26.63
162	AP1B1	NM_001166019,NM_001127,NM_145730	45.76	47.7	52.23	53.46	44.15	41.32
10298	PAK4	NM_005884,NM_001014831,NM_001014835,NM_001014834,NM_001014832	54.24	58.12	63.25	63.5	52.54	51.51
6576	SLC25A1	NM_001287387,NM_001256534,NM_005984	125.91	139.48	162.26	162.71	121.92	113.66
64975	MRPL41	NM_032477	269.29	296.99	343.7	337.93	260.36	242.99
8908	GYG2	NM_001184702,NM_001184704,NM_001184703,NM_001079855,NM_003918	5.82	6.09	6.76	6.8	5.56	5.55
140459	ASB6	NM_001202403,NM_177999,NM_017873	12.36	13.34	15.04	15.52	11.56	11.13
4013	VWA5A	NM_014622,NM_198315,NM_001130142	0.49	0.57	0.75	0.78	0.4	0.36
10204	NUTF2	NM_005796	150.15	156.45	174.09	175.78	141.96	137.27
126208	ZNF787	NM_001002836	20.85	22.87	27.45	26.03	20.58	18.81
389816	LRRC26	NM_001013653	8.98	10.36	14.61	13.49	9.04	7.14
221927	BRAT1	NM_152743	29.44	31.71	39.65	37.25	29.05	25.59
23170	TTLL12	NM_015140	16.75	18.47	22.68	21.7	16.8	15.41
54936	ADPRHL2	NM_017825	19.6	21.34	25.29	24.31	19.81	18.65
112812	FDX1L	NM_001031734	15.98	17.9	22.04	21.07	15.6	14.41
79006	METRN	NM_024042	128.04	149.68	204.75	192.39	124	111.51
124995	MRPL10	NM_145255,NM_148887	44.19	48.28	53.18	52.61	45.14	42.12
2584	GALK1	NM_000154	36.76	42.19	51.78	50.11	37.99	34.81
90956	ADCK2	NM_052853	24.64	26.81	31.35	30.67	25.4	24.07
1628	DBP	NM_001352	9.04	11.29	15.81	14.82	9.75	8.32
10227	MFSD10	NM_001120,NM_001146069	39.59	46.65	60.77	58.02	41.52	37.75
80781	COL18A1	NM_030582,NM_130445,NM_130444	36.04	42.14	53.19	52.91	36.93	34.27
57410	SCYL1	NM_001048218,NM_020680	40.32	43.7	48.58	47.89	40.51	39.13
10273	STUB1	NM_005861,NM_001293197	92.74	101.8	116.88	114.95	92.25	89.12
54929	TMEM161A	NM_017814,NM_001256766	11.98	13.41	18.25	16.31	12.07	10.9
51447	IP6K2	NM_001146178,NM_001005910,NM_001005909,NM_001190317,NM_001146179,NM_001190316,NM_016291,NM_001005911	45.22	47.64	55.21	52.25	45.32	43.82
637	BID	NM_001244572,NM_197966,NM_197967,NM_001196,NM_001244567,NM_001244570,NM_001244569	18.34	19.95	23.4	22.12	18.22	17.86
80194	TMEM134	NM_001078650,NM_001078651,NM_025124	37.2	40.63	49.15	45.9	36.83	36.36
6598	SMARCB1	NM_003073,NM_001007468,NM_001317946	62.41	67.33	78.44	73.99	62.49	61.74
10458	BAIAP2	NM_006340,NM_017451,NM_001144888,NM_017450	11.47	12.82	15.2	14.16	11.53	11.01
64837	KLC2	NM_022822,NM_001134774,NM_001318734,NM_001134776,NM_001134775	25.23	27.2	31.79	29.5	24.86	24.03
27037	TRMT2A	NM_022727,NM_001257994,NM_182984	9.36	10.96	12.76	11.99	9.22	8.73
84310	C7orf50	NM_001134396,NM_001318252,NM_001134395,NM_032350	103.42	115.77	135.82	127.51	99.65	95.62
5531	PPP4C	NM_001303506,NM_001303503,NM_002720,NM_001303507,NM_001303504	203.44	223.91	250.12	239.46	204.04	199.76
10994	ILVBL	NM_006844	35.81	37.81	40.9	39.79	35.48	35.29
51690	LSM7	NM_016199	48.28	54.26	63.59	60.26	47.58	47.98
286006	LSMEM1	NM_001134468,NM_182597	0.55	0.58	0.89	0.78	0.43	0.36
9518	GDF15	NM_004864	197.92	210.36	272.94	254.81	169.97	148.88
638	BIK	NM_001197	7.51	8.03	11.35	10.67	7.1	5.65
5704	PSMC4	NM_153001,NM_006503	87.13	88.04	96.22	94.07	85.18	81.63
4849	CNOT3	NM_014516	26.51	27.4	31.66	30.61	25.28	24.09
23370	ARHGEF18	NM_015318,NM_001130955	4.2	4.34	5.54	5.31	3.98	3.61
23016	EXOSC7	NM_015004	27.86	28.43	34.96	33.55	26.3	24.5
201254	STRA13	NM_001271007,NM_144998,NM_001271006	85.37	91.88	118.58	109.51	77.48	75.45
55290	BRF2	NM_018310	7.51	7.99	9.48	9.01	7.12	6.85
5860	QDPR	NM_000320,NM_001306140	7.58	8.42	10.82	9.87	6.86	6.56
3801	KIFC3	NM_001130099,NM_001318710,NM_001318715,NM_001318713,NM_001318712,NM_001130100,NM_001318711,NM_005550,NM_001318714	2.3	2.83	4.45	4.13	1.85	1.59
5441	POLR2L	NM_021128	81.66	88.52	110.16	105.7	75.65	74.79
100101267	POM121C	NM_001099415	18.79	19.62	21.86	21.46	18.05	17.99
84545	MRPL43	NM_176794,NM_032112,NM_176792,NM_176793,NM_001308396	68.59	72.99	86.91	84.26	63.14	63.31
10139	ARFRP1	NM_001267546,NM_001267549,NM_001134758,NM_003224,NM_001267544,NM_001267547,NM_001267545,NM_001267548	14.05	15.58	19.44	18.56	13.77	13.33
10960	LMAN2	NM_006816	118.55	131.43	162.04	155.77	116.4	111.38
56975	FAM20C	NM_020223	5.59	7.1	11.79	11.11	5.17	4.52
25803	SPDEF	NM_001252294,NM_012391	176.39	198.4	285.6	276.53	164.66	154.13
221711	SYCP2L	NM_001040274	0.05	0.07	0.13	0.11	0.04	0.04
4350	MPG	NM_001015054,NM_001015052,NM_002434	64.64	71.34	90.73	84.84	60.92	60.09
140876	FAM65C	NM_080829,NM_001290268	2.36	2.69	4.15	3.83	2.04	2.1
4209	MEF2D	NM_005920,NM_001271629	9.59	10.31	13.47	12.9	8.59	8.7
100128731	OST4	NM_001134693	166.21	181.88	225.43	218.93	155.56	156.2
64759	TNS3	NM_022748	2.93	3.38	5.17	5.15	2.09	1.81
60	ACTB	NM_001101	2238.48	2369.1	2724.34	2684.6	2071.69	2048.88
80017	C14orf159	NM_001102368,NM_024952,NM_001286473,NM_001102367,NM_001286470,NM_001102369,NM_001286472,NM_001286471,NM_001102366	1.32	1.42	1.9	1.84	1.08	1.05
3304	HSPA1B	NM_005346	156.53	163.65	190.65	185.93	141.41	139.84
84795	PYROXD2	NM_032709	6.07	6.44	8.06	7.64	5.17	5.19
126074	SWSAP1	NM_175871	6.37	6.65	7.7	7.52	5.72	5.78
7001	PRDX2	NM_005809	281.8	294.28	351.64	342.4	248.64	249.75
100862671	TMEM265	NM_001256829	11.19	11.63	14.98	14.58	9.38	9.74
4616	GADD45B	NM_015675	26.81	28	36.61	35.45	22.88	23.3
23221	RHOBTB2	NM_001160036,NM_015178,NM_001160037	6.15	6.68	9.03	8.73	5.13	5.16
23555	TSPAN15	NM_012339	68.38	73.16	92.48	89.75	57.75	59.71
1717	DHCR7	NM_001360,NM_001163817	109.91	115.09	141.7	141.03	97.92	97.75
10379	IRF9	NM_006084	155.37	158.83	183.13	181.94	145.31	146.41
51330	TNFRSF12A	NM_016639	119.32	128.7	220.99	205.6	83.64	80.95
1048	CEACAM5	NM_001308398,NM_001291484,NM_004363	12.92	13.67	24.04	23.37	9.27	9.13
79152	FA2H	NM_024306	10.09	10.46	14.09	13.89	8.79	8.56
79170	PRR15L	NM_024320	41.26	43.43	58.39	57.31	35.56	35.26
348262	FAM195B	NM_207368,NM_001288799,NM_001288798,NM_001093767	26.37	28.97	34.75	34.22	25	24.07
89941	RHOT2	NM_138769	46.26	49.42	58.38	57.51	45	42.8
80148	PQLC1	NM_001146345,NM_025078,NM_001146343	6.3	6.78	8.6	8.42	5.84	5.63
116841	SNAP47	NM_053052	11.28	11.96	14.36	14.15	10.65	10.32
5976	UPF1	NM_002911,NM_001297549	34.83	35.48	38.99	38.85	33.97	33.23
3397	ID1	NM_181353,NM_002165	80.44	88.92	143.45	136.74	66.21	55.68
10518	CIB2	NM_001271889,NM_001301224,NM_001271888,NM_006383	0.44	0.51	0.62	0.76	0.43	0.37
57521	RPTOR	NM_020761,NM_001163034	5.58	5.97	6.22	6.7	5.6	5.4
271	AMPD2	NM_004037,NM_139156,NM_203404,NM_001257361,NM_001308170,NM_001257360	14.22	14.79	15.25	16.14	14.22	13.77
22937	SCAP	NM_012235,NM_001320044	19.46	20.86	23.5	25.19	19.11	17.88
56061	UBFD1	NM_019116	35.55	37.03	39.87	41.22	35.12	33.8
25851	TECPR1	NM_015395	3.17	3.66	4.71	5.25	3.26	2.76
29844	TFPT	NM_013342	9.86	10.48	11.69	12.58	9.88	9.11
121549	ASCL4	NM_203436	0.03	0.13	0.2	0.28	0.05	0
3755	KCNG1	NM_002237	1.6	2.01	2.27	2.62	1.63	1.4
64080	RBKS	NM_022128,NM_001287580	1.6	1.9	2.18	2.4	1.61	1.35
29777	ABT1	NM_013375	19.06	20.96	22.78	23.81	19.37	18.14
100128569	C19orf71	NM_001135580	1.52	1.41	2.21	2.74	1.25	1.17
84464	SLX4	NM_032444	3.35	3.3	3.88	4.46	3.16	3.02
91582	RPS19BP1	NM_194326	27.57	29.37	34.77	38.81	26.06	25.52
401399	PRRT4	NM_001174164,NM_001114726	0.55	0.57	0.78	0.97	0.43	0.44
6271	S100A1	NM_006271	3.08	3.34	4.92	6.48	2.09	2
9764	KIAA0513	NM_001286565,NM_001297766,NM_001286566,NM_014732	10.41	10.56	13.19	14.08	8.84	8.7
63916	ELMO2	NM_182764,NM_001318253,NM_133171	14.96	15.07	15.9	16.29	14.46	14.45
644186	SYCE3	NM_001123225	1.96	1.8	2.63	2.9	1.54	1.55
9317	PTER	NM_030664,NM_001261836,NM_001261837,NM_001261838,NM_001001484	4.24	4.23	4.78	4.85	4.06	3.98
54903	MKS1	NM_017777,NM_001165927	11.13	11.12	12.26	12.46	10.69	10.49
11346	SYNPO	NM_001166208,NM_001109974,NM_001166209,NM_007286	3.42	3.49	6.12	6.72	2.57	2.58
65991	FUNDC2	NM_023934	19.18	19.63	25.69	26.86	16.68	16.97
256302	NATD1	NM_152914	2.45	2.49	3.27	3.5	2.38	1.91
613	BCR	NM_021574,NM_004327	12.85	12.89	15.09	15.69	12.54	11.63
23764	MAFF	NM_012323,NM_001161572,NM_001161574,NM_001161573	3.31	3.4	3.93	4.25	3.13	2.95
4091	SMAD6	NM_005585	2.87	3.01	5.12	5.88	2.47	1.94
51684	SUFU	NM_016169,NM_001178133	6.15	6.25	8.2	9	5.64	5.34
8794	TNFRSF10C	NM_003841	2.77	3.27	4.79	5.36	2.93	2.59
6804	STX1A	NM_004603,NM_001165903	6.11	6.54	7.67	7.99	6.2	5.83
51172	NAGPA	NM_016256	4.49	5.6	7.26	8.05	5.16	4.67
161	AP2A2	NM_012305,NM_001242837	11.47	13.09	15.96	16.54	12.37	11.29
6687	SPG7	NM_003119,NM_199367	24.36	25.98	29.22	30.15	25.44	24.07
8828	NRP2	NM_201266,NM_201279,NM_003872,NM_018534,NM_201267,NM_201264	0.09	0.11	0.14	0.15	0.09	0.09
7186	TRAF2	NM_021138	19.32	20.59	22.14	22.68	19.31	19.12
81576	CCDC130	NM_001320566,NM_001320561,NM_001320567,NM_001320569,NM_001320565,NM_030818,NM_001320568,NM_001320564	8.53	9.42	10.53	11.13	8.73	8.72
80789	INTS5	NM_030628	16.8	18.55	22.18	23.5	17.02	17.19
7106	TSPAN4	NM_001025239,NM_001025238,NM_003271,NM_001025234,NM_001025235,NM_001025236,NM_001025237	23.28	27.19	34.52	35.74	24.43	24.23
8175	SF3A2	NM_007165	29.45	34.87	41.61	43.71	31.66	30.45
115572	FAM46B	NM_052943	3.76	4.53	6.75	6.74	3.62	3.03
51507	RTFDC1	NM_001283035,NM_016407,NM_001283036,NM_001283037	136.09	137.5	141.37	141.75	135.89	134.9
6725	SRMS	NM_080823	1.58	1.8	2.87	2.77	1.59	1.33
5834	PYGB	NM_002862	46.21	48.32	58.22	57.21	45.77	44.16
80761	UPK3B	NM_182684,NM_182683,NM_030570	9.73	11.92	21.35	21.36	9.95	8.11
5447	POR	NM_000941	68.46	70.94	85.37	84.47	68.85	65.95
80271	ITPKC	NM_025194	11.19	12.5	16.54	16.89	11.69	10.76
6396	SEC13	NM_001278946,NM_030673,NM_001136026,NM_001136232,NM_183352	68.68	75.55	91.34	92.05	70.93	66.8
84311	MRPL45	NM_032351,NM_001278279	25.42	26	27.67	27.57	25.57	25.36
64285	RHBDF1	NM_022450	23.87	26.1	33.35	32.78	24.79	23.29
9785	DHX38	NM_014003	26.16	27.25	30.96	30.89	26.58	25.53
4832	NME3	NM_002513	11.5	12.55	17.09	16.74	11.92	10.82
23218	NBEAL2	NM_015175	17.49	18.57	22.98	22.51	17.81	16.76
140823	ROMO1	NM_080748	89.66	97.83	124.22	125.58	90.35	88.6
6637	SNRPG	NM_001317166,NM_001317165,NM_001317168,NM_003096,NM_001317167,NM_001317171,NM_001317169	104.36	107.85	117.09	117.41	104.86	104.01
1855	DVL1	NM_004421	26.3	27.95	31.55	32.08	26.15	25.73
30851	TAX1BP3	NM_014604,NM_001204698	54.13	62.4	84.41	85.09	54.12	50.4
83985	SPNS1	NM_001142448,NM_001142450,NM_032038,NM_001142449,NM_001142451	39.03	44.37	59.13	57.06	39.24	37.59
5819	NECTIN2	NM_002856,NM_001042724	116.5	127.83	161.67	157.31	116.95	113.45
284273	ZADH2	NM_175907,NM_001306093	6.97	7.26	8.14	8	6.94	6.89
9618	TRAF4	NM_004295	37.57	42.28	57.58	55.58	36.81	35.38
10297	APC2	NM_005883	0.34	0.37	0.48	0.47	0.34	0.33
3164	NR4A1	NM_002135,NM_001202234,NM_001202233,NM_173157	8.25	9.66	14.2	14	8.18	7.86
10919	EHMT2	NM_001318833,NM_001289413,NM_025256,NM_006709	34.08	35.06	38.03	37.96	34	33.75
51227	PIGP	NM_153681,NM_001320480,NM_016430,NM_153682	22.36	24.05	27.24	26.76	22.59	22.41
977	CD151	NM_139030,NM_001039490,NM_004357,NM_139029	79.88	91.33	114.92	112.26	81.06	78.47
10629	TAF6L	NM_006473	11.59	12.54	14.74	14.62	11.51	11.39
84709	MGARP	NM_032623	0	0.04	0.13	0.13	0	0
828	CAPS	NM_004058,NM_080590	3.97	4.93	7.4	7.31	3.98	3.97
51548	SIRT6	NM_016539,NM_001193285	11.73	13.23	17.07	16.47	11.46	11.44
6727	SRP14	NM_001309434,NM_003134	147.31	154.92	172.9	169.42	145.85	146.55
58190	CTDSP1	NM_182642,NM_001206878,NM_021198	79.3	84.07	99.57	96.04	78.23	78.99
723790	HIST2H2AA4	NM_001040874	97.96	115	163.58	156.96	95.71	97.95
8337	HIST2H2AA3	NM_003516	97.96	115	163.58	156.96	95.71	97.95
51264	MRPL27	NM_016504	55.14	56.88	61.11	60.39	54.76	55.53
347734	SLC35B2	NM_178148,NM_001286512,NM_001286519,NM_001286509,NM_001286511,NM_001286510,NM_001286517,NM_001286513,NM_001286520	87.1	92.22	104.5	102.57	85.62	88.35
8220	DGCR14	NM_022719	3.39	3.91	4.8	4.63	3.29	3.41
92840	REEP6	NM_138393	19.87	23.83	31.44	30	19.91	20.44
126695	KDF1	NM_152365	13.04	15.28	18.46	18.34	13.65	13.53
27153	ZNF777	NM_015694	10.04	11.41	13.3	13.07	10.09	10.11
5914	RARA	NM_001145302,NM_001024809,NM_000964,NM_001145301	36.99	41.69	49	49.28	36.62	37.27
11133	KPTN	NM_001291296,NM_007059	3.91	4.5	5.34	5.23	3.85	4.07
2810	SFN	NM_006142	92.57	104.96	121.7	121.38	90	95.09
26517	TIMM13	NM_012458	8.12	9.52	12.18	12.05	8.08	8.4
1992	SERPINB1	NM_030666	16.31	17.76	21	20.91	16.3	16.63
165	AEBP1	NM_001129	0.45	0.52	0.68	0.69	0.42	0.45
6135	RPL11	NM_000975,NM_001199802	979.38	1022.34	1111.12	1117.84	971.42	995.32
6383	SDC2	NM_002998	6.65	6.59	11.13	11.96	6.45	7.02
81618	ITM2C	NM_001012514,NM_001287240,NM_030926,NM_001287241,NM_001012516	5.12	5.24	13.16	14.51	5.66	6.26
9788	MTSS1	NM_001282974,NM_014751,NM_001282971	6.74	6.69	17.55	18.83	7.08	7.9
2802	GOLGA3	NM_001172557,NM_005895	10.51	10.46	13.82	14.49	10.74	10.83
100534599	ISY1-RAB43	NM_001204890	14.4	13.99	19.46	20.33	14.5	14.71
401647	GOLGA7B	NM_001010917	1.06	1.03	2.75	2.96	1.12	1.07
6469	SHH	NM_000193,NM_001310462	3.95	3.76	13.41	15.11	4.78	4.13
7434	VIPR2	NM_001308259,NM_001304522,NM_003382	1.5	1.77	4.43	4.85	1.75	1.78
4281	MID1	NM_001193280,NM_001193278,NM_000381,NM_033290,NM_033289,NM_001193279,NM_001193277,NM_001193281,NM_001098624	0.51	0.71	2.51	2.63	0.67	0.63
3491	CYR61	NM_001554	1.91	2.19	5.96	6.13	2.19	2.17
4627	MYH9	NM_002473	67.71	69.5	98.09	99.43	70.16	69.7
388569	ZNF324B	NM_207395	2.12	1.98	2.69	2.88	2.03	1.94
51517	NCKIPSD	NM_016453,NM_184231	15	14.77	17.93	19.1	14.79	14.51
9632	SEC24C	NM_198597,NM_004922	41.97	41.38	49.27	52.1	40.85	40.14
65124	SOWAHC	NM_023016	5.4	5.44	6.16	6.55	5.45	5.37
64005	MYO1G	NM_033054	0	0	0.02	0.03	0	0
729159	LOC729159	NM_001282301	0	0	0.04	0.06	0	0
3680	ITGA9	NM_002207	0	0	0.07	0.1	0.01	0
57460	PPM1H	NM_020700	11.74	11.98	18.01	19.92	12.27	12.15
101059953	NPIPA8	NM_001282511	24.26	27.19	33.64	36.94	25.4	25.95
9266	CYTH2	NM_004228,NM_017457	18.66	19.87	24.64	26.4	19.72	19.94
25966	C2CD2	NM_015500,NM_199050	1.84	2.06	3.17	3.43	2.05	2.08
50617	ATP6V0A4	NM_130841,NM_130840,NM_020632	2.46	2.96	4.95	5.37	2.81	2.96
64925	CCDC71	NM_022903	11.51	11.94	14.13	14.7	11.75	12.04
6305	SBF1	NM_002972	11.74	12.39	15.33	15.98	12.05	12.3
55666	NPLOC4	NM_017921	29.72	31.15	38.28	40	30.69	31.12
728661	SLC35E2B	NM_001290264,NM_001110781	17.04	18.18	20.52	21.57	17.9	17.72
55707	NECAP2	NM_001145278,NM_018090,NM_001145277	18.16	20.5	26.05	28.98	20.5	19.07
64760	FAM160B2	NM_022749	10.09	11.14	13.39	13.82	10.84	10.64
203260	CCDC107	NM_174923,NM_001195200,NM_001195217,NM_001195201	4.06	5.08	7.49	7.93	4.65	4.19
7975	MAFK	NM_002360	12.98	15.3	19.44	20.7	14.32	13.64
10445	MCRS1	NM_001012300,NM_001278341,NM_006337	45.97	50.78	60.68	60.78	47.97	46.72
84707	BEX2	NM_001168399,NM_032621,NM_001168401,NM_001168400	4.65	5.23	6.85	6.71	4.98	4.68
286077	FAM83H	NM_198488	40.9	44.06	52.68	52.43	42.59	41.6
775	CACNA1C	NM_001129842,NM_001129833,NM_001167625,NM_199460,NM_001129838,NM_001129836,NM_001167623,NM_001129837,NM_001167624,NM_001129846,NM_001129835,NM_001129827,NM_000719,NM_001129843,NM_001129839,NM_001129832,NM_001129840,NM_001129830,NM_001129844,NM_001129831,NM_001129829,NM_001129841,NM_001129834	0.04	0.05	0.09	0.09	0.05	0.04
30845	EHD3	NM_014600	3.07	3.67	5.79	5.78	3.58	3.13
3911	LAMA5	NM_005560	18.23	19.8	24.06	24.32	19.86	18.49
64423	INF2	NM_032714,NM_022489,NM_001031714	43.9	48.62	61.3	61.18	47.57	43.93
23144	ZC3H3	NM_015117	10.76	11.43	12.92	13.01	11.26	10.82
5119	CHMP1A	NM_002768,NM_001083314	85.21	91.3	103.84	104.8	90.09	85.97
126353	MISP	NM_173481	24.09	26.54	44.16	45.24	26.97	25.15
25829	TMEM184B	NM_012264,NM_001195071,NM_001195072	19.84	21.41	31.22	31.1	21.81	20.52
6811	STX5	NM_001244666,NM_003164	25.25	25.96	35.97	36.49	26.97	24.79
3337	DNAJB1	NM_001300914,NM_006145,NM_001313964	61.3	63.88	81.9	83.23	64.63	61.26
2068	ERCC2	NM_000400,NM_001130867	9.63	10.02	12.32	12.7	10.1	9.69
5339	PLEC	NM_201381,NM_201378,NM_000445,NM_201383,NM_201380,NM_201384,NM_201379,NM_201382	31.94	34.21	46.53	48.31	35.39	32.07
81858	SHARPIN	NM_030974	23.34	24.72	32.14	33.8	24.03	23.6
3229	HOXC13	NM_017410	10.32	11.04	18.39	19.75	10.26	9.92
338811	FAM19A2	NM_178539	0	0.01	0.07	0.08	0	0
728118	NUTM2A	NM_001099338	1.05	1.24	2.5	2.72	1.03	1.07
27092	CACNG4	NM_014405	70.57	75.17	94.07	93.61	73.37	72.32
148398	SAMD11	NM_152486	9.08	10.54	18.59	19.4	9.98	9.13
1613	DAPK3	NM_001348	13.61	15.42	24.9	25.84	14.33	13.66
3955	LFNG	NM_001040168,NM_001166355,NM_001040167,NM_002304	27.18	31.03	53.52	53.52	29.19	26.02
2782	GNB1	NM_001282538,NM_001282539,NM_002074	153.27	156.85	183.87	184.24	155.75	149.66
10421	CD2BP2	NM_006110,NM_001243646	36.36	37.33	43.29	43.2	36.37	35.88
23654	PLXNB2	NM_012401	41.96	46.48	69.03	68.51	42.14	41.14
153769	SH3RF2	NM_152550	0.47	0.63	1.7	1.81	0.47	0.38
200958	MUC20	NM_001291833,NM_001282506,NM_152673,NM_020790	12.42	12.98	15.63	15.82	12.45	12.36
3691	ITGB4	NM_001005731,NM_001005619,NM_000213	29.04	31.81	47.38	48.01	28.51	27.76
113828	FAM83F	NM_138435	0.11	0.19	0.16	0.29	0.08	0.03
1490	CTGF	NM_001901	0.17	0.29	0.29	0.46	0.15	0.05
317749	DHRS4L2	NM_001193635,NM_001193636,NM_198083,NM_001193637	14.2	14.75	14.72	16.2	13.89	12.79
28958	COA3	NM_001040431	38.84	39.49	39.72	43.3	38.54	35.72
114792	KLHL32	NM_052904,NM_001286250,NM_001286251,NM_001286252,NM_001286254	0.03	0.02	0.03	0.06	0	0
29968	PSAT1	NM_058179,NM_021154	0.05	0.05	0.05	0.08	0.03	0.03
26	AOC1	NM_001091,NM_001272072	0.38	0.37	0.43	0.63	0.24	0.19
494514	TYMSOS	NM_001012716	3.83	3.96	4.55	5.48	3.29	2.92
1080	CFTR	NM_000492	0.01	0.01	0.02	0.05	0	0
10078	TSSC4	NM_001297660,NM_001297659,NM_001297658,NM_001297661,NM_005706	14.67	15.01	15.61	17.77	13.84	13.96
162968	ZNF497	NM_198458,NM_001207009	3.99	4.09	4.24	4.71	3.79	3.72
256979	SUN3	NM_152782,NM_001284350,NM_001030019	0.03	0.04	0.07	0.13	0	0
100133093	FAM25G	NM_001137549	0.19	0.2	0.4	0.75	0	0
3704	ITPA	NM_033453,NM_181493,NM_001267623	29.14	29.3	31.81	33.81	26.74	27.79
55831	EMC3	NM_018447	83.49	85.33	90.75	95.3	78.66	82.03
54848	ARHGEF38	NM_017700,NM_001242729	1.6	1.53	2.01	2.35	1.24	1.51
51102	MECR	NM_016011,NM_001024732	5.37	5.32	5.98	6.73	4.83	5.31
10066	SCAMP2	NM_005697,NM_001320778	68.8	71.43	77.42	79.3	66.98	68.86
7916	PRRC2A	NM_080686,NM_004638	79.54	82	90.4	92.27	76.96	77.84
5051	PAFAH2	NM_000437	9.39	9.63	10.57	11.06	9.02	9.33
90507	SCRN2	NM_001145023,NM_138355	10.6	10.68	12.77	13.65	9.45	10.27
55829	VIMP	NM_018445,NM_203472	39.93	40.81	47.7	49.62	37.1	39.87
90861	HN1L	NM_144570	116.73	118.22	126.86	129.1	112.79	116.02
9807	IP6K1	NM_153273,NM_001242829,NM_001006115	13.95	14.03	17.95	19.05	13.32	14.2
257019	FRMD3	NM_001244959,NM_001244960,NM_001244961,NM_001244962,NM_174938	0.45	0.54	1.19	1.43	0.46	0.52
11108	PRDM4	NM_012406	22.72	23.03	24.59	25.04	22.66	22.87
547	KIF1A	NM_001244008,NM_001320705,NM_004321	8.99	8.9	11.07	11.9	8.82	8.87
3985	LIMK2	NM_016733,NM_005569,NM_001031801	10.42	10.23	13.27	14.32	9.95	10.23
1232	CCR3	NM_178328,NM_001837,NM_178329,NM_001164680	0.34	0.47	1.24	1.57	0.3	0.31
63941	NECAB3	NM_031231,NM_031232	18.63	18.8	22.77	24.59	18.21	18.07
200879	LIPH	NM_139248	1.93	1.86	2.69	3.15	1.58	1.66
59349	KLHL12	NM_001303051,NM_021633,NM_001303109	14.48	14.43	15.73	16.28	14.03	14.22
9414	TJP2	NM_001170415,NM_004817,NM_001170630,NM_201629,NM_001170414,NM_001170416	27.32	27.53	31.22	33.61	27.1	26.6
166614	DCLK2	NM_001040261,NM_001040260	0.04	0.05	0.2	0.32	0.01	0.01
[truncated: 15,159 more rows]
