# Supplementary material for: GATA3 recruits UTX for gene transcriptional activation to suppress metastasis of breast cancer
Source: Cell Death Dis. 2019 Nov 4;10(11):832. doi: 10.1038/s41419-019-2062-7 (PMC6828764; doi:10.1038/s41419-019-2062-7)
Supplement: Supplementary file 2 [file 41419_2019_2062_MOESM2_ESM.xlsx]

## Sheet: GATA3_ChIP_seq
Chr	start	end	width	geneLength	ENSEMBL	Symbol	Description
1	1328172	1328408	237	7093	ENSG00000221978	CCNL2	cyclin L2
1	2034955	2035163	209	80680	ENSG00000067606	PRKCZ	protein kinase C zeta
1	2184149	2184362	214	81519	ENSG00000157933	SKI	SKI proto-oncogene
1	2518099	2518290	192	4720	ENSG00000157870	FAM213B	family with sequence similarity 213 member B
1	2544701	2544827	127	38880	ENSG00000142606	MMEL1	membrane metalloendopeptidase like 1
1	5174791	5174975	185	73	NA	NA	NA
1	5283609	5283800	192	73	NA	NA	NA
1	5470138	5470353	216	73	NA	NA	NA
1	5729712	5729924	213	73	NA	NA	NA
1	5977142	5977338	197	18989	ENSG00000131697	NPHP4	nephrocystin 4
1	6019708	6019998	291	108896	ENSG00000069424	KCNAB2	potassium voltage-gated channel subfamily A regulatory beta subunit 2
1	6495087	6495276	190	63	ENSG00000265392	MIR4252	microRNA 4252
1	6866095	6866311	217	984383	ENSG00000171735	CAMTA1	calmodulin binding transcription activator 1
1	7358573	7358770	198	73029	ENSG00000171735	CAMTA1	calmodulin binding transcription activator 1
1	7444401	7444608	208	73029	ENSG00000171735	CAMTA1	calmodulin binding transcription activator 1
1	7630090	7630297	208	73029	ENSG00000171735	CAMTA1	calmodulin binding transcription activator 1
1	8199973	8200183	211	14615	ENSG00000116285	ERRFI1	ERBB receptor feedback inhibitor 1
1	8242619	8242837	219	19838	ENSG00000162426	SLC45A1	solute carrier family 45 member 1
1	8364102	8364273	172	19838	ENSG00000162426	SLC45A1	solute carrier family 45 member 1
1	8518197	8518379	183	71284	ENSG00000142599	RERE	arginine-glutamic acid dipeptide repeats
1	8649666	8649872	207	165673	ENSG00000142599	RERE	arginine-glutamic acid dipeptide repeats
1	9066189	9066361	173	23046	ENSG00000197241	SLC2A7	solute carrier family 2 member 7
1	9828293	9828499	207	4526	ENSG00000171603	CLSTN1	calsyntenin 1
1	10042407	10042623	217	18824	ENSG00000162444	RBP7	retinol binding protein 7
1	10092564	10092740	177	148256	ENSG00000130939	UBE4B	ubiquitination factor E4B
1	10802351	10802557	207	41467	ENSG00000130940	CASZ1	castor zinc finger 1
1	11500162	11500379	218	2644	ENSG00000204624	DISP3	dispatched RND transporter family member 3
1	11503931	11504136	206	2644	ENSG00000204624	DISP3	dispatched RND transporter family member 3
1	12278977	12279127	151	281986	ENSG00000048707	VPS13D	vacuolar protein sorting 13 homolog D
1	12315531	12315710	180	236217	ENSG00000048707	VPS13D	vacuolar protein sorting 13 homolog D
1	14053150	14053297	148	120225	ENSG00000116731	PRDM2	PR/SET domain 2
1	14984794	14985006	213	519332	ENSG00000189337	KAZN	kazrin, periplakin interacting protein
1	15179355	15179546	192	144027	ENSG00000189337	KAZN	kazrin, periplakin interacting protein
1	16011358	16011601	244	50438	ENSG00000116786	PLEKHM2	pleckstrin homology and RUN domain containing M2
1	16172047	16172189	143	92592	ENSG00000065526	SPEN	spen family transcriptional repressor
1	16546264	16546429	166	14506	ENSG00000142632	ARHGEF19	Rho guanine nucleotide exchange factor 19
1	16675846	16676050	205	102390	ENSG00000037637	FBXO42	F-box protein 42
1	16838154	16838265	112	25266	ENSG00000080947	CROCCP3	ciliary rootlet coiled-coil, rootletin pseudogene 3
1	16934777	16935030	254	7840	ENSG00000219481	NBPF1	NBPF member 1
1	17032554	17032827	274	28940	ENSG00000268869	ESPNP	espin pseudogene
1	17043150	17043408	259	28940	ENSG00000268869	ESPNP	espin pseudogene
1	17053440	17053601	162	28940	ENSG00000268869	ESPNP	espin pseudogene
1	17782050	17782235	186	33000	ENSG00000179051	RCC2	regulator of chromosome condensation 2
1	18790159	18790375	217	5057	ENSG00000179023	KLHDC7A	kelch domain containing 7A
1	19847203	19847412	210	146800	ENSG00000077549	CAPZB	capping actin protein of muscle Z-line beta subunit
1	20268812	20269060	249	3311	ENSG00000188784	PLA2G2E	phospholipase A2 group IIE
1	20993382	20993593	212	9778	ENSG00000244038	DDOST	dolichyl-diphosphooligosaccharide--protein glycosyltransferase non-catalytic subunit
1	21254188	21254392	205	166808	ENSG00000075151	EIF4G3	eukaryotic translation initiation factor 4 gamma 3
1	21837482	21837646	165	69048	ENSG00000162551	ALPL	alkaline phosphatase, liver/bone/kidney
1	22018819	22019001	183	18724	ENSG00000090686	USP48	ubiquitin specific peptidase 48
1	22129556	22129796	241	12957	ENSG00000187942	LDLRAD2	low density lipoprotein receptor class A domain containing 2
1	22329171	22329397	227	10887	ENSG00000142789	CELA3A	chymotrypsin like elastase family member 3A
1	22352448	22352663	216	5674	ENSG00000218510	LINC00339	long intergenic non-protein coding RNA 339
1	22415827	22416043	217	40317	ENSG00000070831	CDC42	cell division cycle 42
1	23550321	23550498	178	2835	ENSG00000179546	HTR1D	5-hydroxytryptamine receptor 1D
1	23778641	23778869	229	8115	ENSG00000088280	ASAP3	ArfGAP with SH3 domain, ankyrin repeat and PH domain 3
1	24167874	24168051	178	36744	ENSG00000117305	HMGCL	3-hydroxymethyl-3-methylglutaryl-CoA lyase
1	24415522	24415729	208	38963	ENSG00000142661	MYOM3	myomesin 3
1	25231557	25231719	163	30769	ENSG00000020633	RUNX3	runt related transcription factor 3
1	25826146	25826343	198	25302	ENSG00000157978	LDLRAP1	low density lipoprotein receptor adaptor protein 1
1	26005619	26005815	197	167300	ENSG00000117643	MAN1C1	mannosidase alpha class 1C member 1
1	26099556	26099746	191	18047	ENSG00000162430	SELENON	selenoprotein N
1	26331437	26331636	200	38391	ENSG00000158006	PAFAH2	platelet activating factor acetylhydrolase 2
1	26448405	26448672	268	13772	ENSG00000175087	PDIK1L	PDLIM1 interacting kinase 1 like
1	26731231	26731477	247	18942	ENSG00000131914	LIN28A	lin-28 homolog A
1	27147411	27147615	205	29011	ENSG00000204160	ZDHHC18	zinc finger DHHC-type containing 18
1	27468307	27468587	281	56322	ENSG00000090020	SLC9A1	solute carrier family 9 member A1
1	27853232	27853427	196	85945	ENSG00000158195	WASF2	WAS protein family member 2
1	27883263	27883469	207	69388	ENSG00000126705	AHDC1	AT-hook DNA binding motif containing 1
1	27895306	27895491	186	69388	ENSG00000126705	AHDC1	AT-hook DNA binding motif containing 1
1	27936115	27936321	207	52982	ENSG00000126705	AHDC1	AT-hook DNA binding motif containing 1
1	28070299	28070501	203	36934	ENSG00000009780	FAM76A	family with sequence similarity 76 member A
1	28117067	28117221	155	51270	ENSG00000117758	STX12	syntaxin 12
1	28144074	28144274	201	20932	ENSG00000117751	PPP1R8	protein phosphatase 1 regulatory subunit 8
1	28635041	28635247	207	6349	ENSG00000130772	MED18	mediator complex subunit 18
1	28727419	28727605	187	130789	ENSG00000204138	PHACTR4	phosphatase and actin regulator 4
1	29445511	29445723	213	3077	ENSG00000253304	TMEM200B	transmembrane protein 200B
1	30421990	30422152	163	7975	ENSG00000186056	MATN1-AS1	MATN1 antisense RNA 1
1	30583005	30583167	163	7975	ENSG00000186056	MATN1-AS1	MATN1 antisense RNA 1
1	31044521	31044808	288	7975	ENSG00000186056	MATN1-AS1	MATN1 antisense RNA 1
1	31574559	31574761	203	134411	ENSG00000134644	PUM1	pumilio RNA binding family member 1
1	31662830	31662986	157	8443	ENSG00000084628	NKAIN1	sodium/potassium transporting ATPase interacting 1
1	33260272	33260438	167	8517	ENSG00000134684	YARS	tyrosyl-tRNA synthetase
1	33476318	33476513	196	28972	ENSG00000004455	AK2	adenylate kinase 2
1	34079100	34079292	193	117698	ENSG00000121904	CSMD2	CUB and Sushi multiple domains 2
1	34324840	34325012	173	4317	ENSG00000176256	HMGB4	high mobility group box 4
1	34606929	34607143	215	651267	ENSG00000121904	CSMD2	CUB and Sushi multiple domains 2
1	34872737	34872971	235	42179	ENSG00000142698	C1orf94	chromosome 1 open reading frame 94
1	35420517	35420732	216	3008	ENSG00000241014	LOC653160	uncharacterized LOC653160
1	35789451	35789640	190	63020	ENSG00000146463	ZMYM4	zinc finger MYM-type containing 4
1	35964775	35965007	233	32419	ENSG00000142687	KIAA0319L	KIAA0319 like
1	36886862	36887082	221	4463	ENSG00000181817	LSM10	LSM10, U7 small nuclear RNA associated
1	37467101	37467307	207	238717	ENSG00000163873	GRIK3	glutamate ionotropic receptor kainate type subunit 3
1	37976922	37977152	231	24307	ENSG00000163875	MEAF6	MYST/Esa1 associated factor 6
1	38797724	38797921	198	5734	ENSG00000237290	LINC01343	long intergenic non-protein coding RNA 1343
1	39608687	39608882	196	313449	ENSG00000127603	MACF1	microtubule-actin crosslinking factor 1
1	39844436	39844664	229	6979	ENSG00000127603	KIAA0754	KIAA0754
1	40415639	40415895	257	13634	ENSG00000168389	MFSD2A	major facilitator superfamily domain containing 2A
1	40498895	40499090	196	19579	ENSG00000131236	CAP1	cyclase associated actin cytoskeleton regulatory protein 1
1	40552346	40552552	207	19798	ENSG00000131238	PPT1	palmitoyl-protein thioesterase 1
1	40604688	40604865	178	79553	ENSG00000117000	RLF	rearranged L-myc fusion
1	40879032	40879272	241	9354	ENSG00000084070	SMAP2	small ArfGAP2
1	41177369	41177597	229	62239	ENSG00000066136	NFYC	nuclear transcription factor Y subunit gamma
1	41215755	41215951	197	92	ENSG00000198974	MIR30E	microRNA 30e
1	41517599	41517821	223	6159	ENSG00000171790	SLFNL1	schlafen like 1
1	41705874	41706068	195	214945	ENSG00000010803	SCMH1	Scm polycomb group protein homolog 1
1	41709357	41709568	212	214945	ENSG00000010803	SCMH1	Scm polycomb group protein homolog 1
1	41819375	41819613	239	214945	ENSG00000010803	SCMH1	Scm polycomb group protein homolog 1
1	41836054	41836235	182	5429	ENSG00000127129	EDN2	endothelin 2
1	42334086	42334255	170	412461	ENSG00000127124	HIVEP3	human immunodeficiency virus type I enhancer binding protein 3
1	42741069	42741255	187	158427	ENSG00000198815	FOXJ3	forkhead box J3
1	42767803	42768018	216	158427	ENSG00000198815	FOXJ3	forkhead box J3
1	42977277	42977485	209	84417	ENSG00000186409	CCDC30	coiled-coil domain containing 30
1	43277004	43277191	188	22609	ENSG00000164010	ERMAP	erythroblast membrane associated protein (Scianna blood group)
1	43393458	43393665	208	24310	ENSG00000227533	SLC2A1-AS1	SLC2A1 antisense RNA 1
1	43458000	43458210	211	33802	ENSG00000117394	SLC2A1	solute carrier family 2 member 1
1	43537319	43537533	215	8474	ENSG00000186973	FAM183A	family with sequence similarity 183 member A
1	43621951	43622156	206	8474	ENSG00000186973	FAM183A	family with sequence similarity 183 member A
1	44050753	44050937	185	32701	ENSG00000142949	PTPRF	protein tyrosine phosphatase, receptor type F
1	44976366	44976561	196	60	ENSG00000263381	MIR5584	microRNA 5584
1	45179403	45179595	193	27949	ENSG00000142945	KIF2C	kinesin family member 2C
1	45307031	45307208	178	23101	ENSG00000117425	PTCH2	patched 2
1	45892175	45892340	166	113989	ENSG00000070759	TESK2	testis associated actin remodelling kinase 2
1	46238434	46238616	183	52079	ENSG00000197429	IPP	intracisternal A particle-promoted polypeptide
1	46463605	46463795	191	29882	ENSG00000086015	MAST2	microtubule associated serine/threonine kinase 2
1	47215213	47215427	215	43906	ENSG00000159658	EFCAB14	EF-hand calcium binding domain 14
1	48274755	48274942	188	236363	ENSG00000269113	TRABD2B	TraB domain containing 2B
1	50286783	50286992	210	1491100	ENSG00000186094	AGBL4	ATP/GTP binding protein like 4
1	50580578	50580732	155	92062	ENSG00000162374	ELAVL4	ELAV like RNA binding protein 4
1	50658303	50658517	215	92062	ENSG00000162374	ELAVL4	ELAV like RNA binding protein 4
1	51180452	51180624	173	171236	ENSG00000185104	FAF1	Fas associated factor 1
1	51981427	51981648	222	165061	ENSG00000085832	EPS15	epidermal growth factor receptor pathway substrate 15
1	52094934	52095202	269	172346	ENSG00000117859	OSBPL9	oxysterol binding protein like 9
1	52312912	52313150	239	51321	ENSG00000078618	NRDC	nardilysin convertase
1	52399185	52399387	203	87360	ENSG00000078618	NRDC	nardilysin convertase
1	52976088	52976293	206	64180	ENSG00000134744	ZCCHC11	zinc finger CCHC-type containing 11
1	53396346	53396543	198	124389	ENSG00000116171	SCP2	sterol carrier protein 2
1	53505130	53505352	223	23451	ENSG00000174348	PODN	podocan
1	53870121	53870296	176	1651	ENSG00000236253	SLC25A3P1	solute carrier family 25 member 3 pseudogene 1
1	54036066	54036275	210	8087	ENSG00000143006	DMRTB1	DMRT like family B with proline rich C-terminal 1
1	54043484	54043652	169	8087	ENSG00000143006	DMRTB1	DMRT like family B with proline rich C-terminal 1
1	54356641	54356835	195	38096	ENSG00000058799	YIPF1	Yip1 domain family member 1
1	54454641	54454855	215	10889	ENSG00000203985	LDLRAD1	low density lipoprotein receptor class A domain containing 1
1	54625950	54626166	217	14012	ENSG00000157211	CDCP2	CUB domain containing protein 2
1	55227546	55227762	217	7656	ENSG00000162396	PARS2	prolyl-tRNA synthetase 2, mitochondrial
1	55998497	55998660	164	83	ENSG00000265822	MIR4422	microRNA 4422
1	57008921	57009127	207	84839	ENSG00000162407	PLPP3	phospholipid phosphatase 3
1	57160214	57160429	216	70019	ENSG00000162409	PRKAA2	protein kinase AMP-activated catalytic subunit alpha 2
1	59072996	59073254	259	2072	ENSG00000184292	TACSTD2	tumor associated calcium signal transducer 2
1	59086707	59087012	306	2072	ENSG00000184292	TACSTD2	tumor associated calcium signal transducer 2
1	59209073	59209278	206	3323	ENSG00000177606	JUN	Jun proto-oncogene, AP-1 transcription factor subunit
1	60520534	60520749	216	84619	ENSG00000162598	C1orf87	chromosome 1 open reading frame 87
1	61423219	61423424	206	385515	ENSG00000162599	NFIA	nuclear factor I A
1	61639711	61639872	162	380481	ENSG00000162599	NFIA	nuclear factor I A
1	61953319	61953555	237	56227	ENSG00000162599	NFIA	nuclear factor I A
1	61962081	61962348	268	56227	ENSG00000162599	NFIA	nuclear factor I A
1	62209988	62210175	188	421443	ENSG00000132849	PATJ	PATJ, crumbs cell polarity complex component
1	62952562	62952773	212	5023	ENSG00000116641	DOCK7	dedicator of cytokinesis 7
1	63912009	63912224	216	27417	ENSG00000088035	ALG6	ALG6, alpha-1,3-glucosyltransferase
1	63914739	63914944	206	27417	ENSG00000088035	ALG6	ALG6, alpha-1,3-glucosyltransferase
1	64123365	64123576	212	37030	ENSG00000079739	PGM1	phosphoglucomutase 1
1	64551124	64551320	197	40538	ENSG00000177414	UBE2U	ubiquitin conjugating enzyme E2 U
1	64751135	64751343	209	40538	ENSG00000177414	UBE2U	ubiquitin conjugating enzyme E2 U
1	65166837	65167012	176	28393	ENSG00000158966	CACHD1	cache domain containing 1
1	65274822	65274942	121	55609	ENSG00000162437	RAVER2	ribonucleoprotein, PTB binding 2
1	65604803	65604949	147	84597	ENSG00000162433	AK4	adenylate kinase 4
1	65607274	65607516	243	84597	ENSG00000162433	AK4	adenylate kinase 4
1	65855346	65855549	204	209965	ENSG00000116678	LEPR	leptin receptor
1	66761615	66761783	169	42470	ENSG00000184588	PDE4B	phosphodiesterase 4B
1	66870270	66870436	167	20193	ENSG00000184588	PDE4B	phosphodiesterase 4B
1	67004918	67005102	185	210944	ENSG00000118473	SGIP1	SH3 domain GRB2 like endophilin interacting protein 1
1	67206928	67207133	206	26591	ENSG00000152760	TCTEX1D1	Tctex1 domain containing 1
1	68808352	68808622	271	21136	ENSG00000116745	RPE65	RPE65, retinoid isomerohydrolase
1	69026271	69026464	194	22965	ENSG00000024526	DEPDC1	DEP domain containing 1
1	70096476	70096684	209	307820	ENSG00000033122	LRRC7	leucine rich repeat containing 7
1	70946019	70946210	192	28634	ENSG00000116761	CTH	cystathionine gamma-lyase
1	71130390	71130621	232	28634	ENSG00000116761	CTH	cystathionine gamma-lyase
1	71549432	71549585	154	156400	ENSG00000229956	ZRANB2-AS2	ZRANB2 antisense RNA 2 (head to head)
1	71572588	71572750	163	156400	ENSG00000229956	ZRANB2-AS2	ZRANB2 antisense RNA 2 (head to head)
1	72095336	72095526	191	42781	ENSG00000228853	NEGR1-IT1	NEGR1 intronic transcript 1
1	72181554	72181762	209	42781	ENSG00000228853	NEGR1-IT1	NEGR1 intronic transcript 1
1	72728558	72728764	207	879781	ENSG00000172260	NEGR1	neuronal growth regulator 1
1	73083896	73084055	160	879781	ENSG00000172260	NEGR1	neuronal growth regulator 1
1	73645454	73645651	198	879781	ENSG00000172260	NEGR1	neuronal growth regulator 1
1	75521041	75521241	201	33100	ENSG00000162624	LHX8	LIM homeobox 8
1	75542981	75543195	215	33100	ENSG00000162624	LHX8	LIM homeobox 8
1	76170488	76170698	211	15753	ENSG00000117054	ACADM	acyl-CoA dehydrogenase medium chain
1	76886539	76886799	261	556281	ENSG00000184005	ST6GALNAC3	ST6 N-acetylgalactosaminide alpha-2,6-sialyltransferase 3
1	76931635	76931846	212	556281	ENSG00000184005	ST6GALNAC3	ST6 N-acetylgalactosaminide alpha-2,6-sialyltransferase 3
1	77584770	77584997	228	130466	ENSG00000142892	PIGK	phosphatidylinositol glycan anchor biosynthesis class K
1	77740479	77740712	234	33084	ENSG00000154027	AK5	adenylate kinase 5
1	78297956	78298137	182	58906	ENSG00000180488	MIGA1	mitoguardin 1
1	79713698	79713871	174	117047	ENSG00000162618	ADGRL4	adhesion G protein-coupled receptor L4
1	79821788	79821991	204	117047	ENSG00000162618	ADGRL4	adhesion G protein-coupled receptor L4
1	80596520	80596758	239	117047	ENSG00000162618	ADGRL4	adhesion G protein-coupled receptor L4
1	80668564	80668771	208	686263	ENSG00000117114	ADGRL2	adhesion G protein-coupled receptor L2
1	81115055	81115241	187	686263	ENSG00000117114	ADGRL2	adhesion G protein-coupled receptor L2
1	81241130	81241336	207	686263	ENSG00000117114	ADGRL2	adhesion G protein-coupled receptor L2
1	81511012	81511216	205	686263	ENSG00000117114	ADGRL2	adhesion G protein-coupled receptor L2
1	81632737	81633056	320	686263	ENSG00000117114	ADGRL2	adhesion G protein-coupled receptor L2
1	83327282	83327497	216	11663	ENSG00000117114	ADGRL2	adhesion G protein-coupled receptor L2
1	83718079	83718288	210	119462	ENSG00000264406	MIR548AP	microRNA 548ap
1	84820894	84821072	179	6121	ENSG00000203943	SAMD13	sterile alpha motif domain containing 13
1	85100023	85100234	212	6791	ENSG00000180869	LINC01555	long intergenic non-protein coding RNA 1555
1	85519129	85519327	199	23983	ENSG00000055732	MCOLN3	mucolipin 3
1	85973514	85973730	217	146722	ENSG00000153904	DDAH1	dimethylarginine dimethylaminohydrolase 1
1	85981249	85981474	226	146722	ENSG00000153904	DDAH1	dimethylarginine dimethylaminohydrolase 1
1	89613036	89613189	154	44416	ENSG00000162645	GBP2	guanylate binding protein 2
1	91627400	91627512	113	106956	ENSG00000122482	ZNF644	zinc finger protein 644
1	91641842	91642023	182	106956	ENSG00000122482	ZNF644	zinc finger protein 644
1	92500487	92500703	217	33561	ENSG00000172031	EPHX4	epoxide hydrolase 4
1	92769520	92769687	168	52612	ENSG00000174842	GLMN	glomulin, FKBP associated protein
1	93380663	93380862	200	34991	ENSG00000154511	FAM69A	family with sequence similarity 69 member A
1	93602240	93602424	185	10287	ENSG00000143033	MTF2	metal response element binding transcription factor 2
1	93602434	93602604	171	10287	ENSG00000143033	MTF2	metal response element binding transcription factor 2
1	96855594	96855734	141	52344	ENSG00000117569	PTBP2	polypyrimidine tract binding protein 2
1	97518855	97519021	167	227033	ENSG00000232878	DPYD-AS1	DPYD antisense RNA 1
1	98110646	98110853	208	843316	ENSG00000188641	DPYD	dihydropyrimidine dehydrogenase
1	98573191	98573403	213	61694	ENSG00000225206	MIR137HG	MIR137 host gene
1	101516337	101516536	200	36465	ENSG00000117543	DPH5	diphthamide biosynthesis 5
1	106825603	106826786	1184	2650	ENSG00000198890	PRMT6	protein arginine methyltransferase 6
1	107091572	107092709	1138	2650	ENSG00000198890	PRMT6	protein arginine methyltransferase 6
1	107111005	107112325	1321	2650	ENSG00000198890	PRMT6	protein arginine methyltransferase 6
1	107379844	107380561	718	2650	ENSG00000198890	PRMT6	protein arginine methyltransferase 6
1	107531555	107532047	493	2650	ENSG00000198890	PRMT6	protein arginine methyltransferase 6
1	107599175	107600611	1437	2650	ENSG00000198890	PRMT6	protein arginine methyltransferase 6
1	107905633	107906109	477	86700	ENSG00000162631	NTNG1	netrin G1
1	107963016	107963313	298	86700	ENSG00000162631	NTNG1	netrin G1
1	108124772	108124937	166	106850	ENSG00000134215	VAV3	vav guanine nucleotide exchange factor 3
1	108136628	108136924	297	106850	ENSG00000134215	VAV3	vav guanine nucleotide exchange factor 3
1	108169207	108169556	350	106850	ENSG00000134215	VAV3	vav guanine nucleotide exchange factor 3
1	108195207	108195509	303	106850	ENSG00000134215	VAV3	vav guanine nucleotide exchange factor 3
1	108265142	108265448	307	117345	ENSG00000134215	VAV3	vav guanine nucleotide exchange factor 3
1	108308132	108308413	282	117345	ENSG00000134215	VAV3	vav guanine nucleotide exchange factor 3
1	108440324	108440505	182	294756	ENSG00000134215	VAV3	vav guanine nucleotide exchange factor 3
1	108446622	108446907	286	294756	ENSG00000134215	VAV3	vav guanine nucleotide exchange factor 3
1	108479339	108479640	302	294756	ENSG00000134215	VAV3	vav guanine nucleotide exchange factor 3
1	108536529	108536780	252	296083	ENSG00000134215	VAV3	vav guanine nucleotide exchange factor 3
1	108538493	108538792	300	296083	ENSG00000134215	VAV3	vav guanine nucleotide exchange factor 3
1	108552212	108552496	285	296083	ENSG00000134215	VAV3	vav guanine nucleotide exchange factor 3
1	108572420	108572736	317	296083	ENSG00000134215	VAV3	vav guanine nucleotide exchange factor 3
1	108578574	108579019	446	296083	ENSG00000134215	VAV3	vav guanine nucleotide exchange factor 3
1	108596830	108596983	154	296083	ENSG00000134215	VAV3	vav guanine nucleotide exchange factor 3
1	108616096	108616274	179	296083	ENSG00000134215	VAV3	vav guanine nucleotide exchange factor 3
1	108700798	108701195	398	58088	ENSG00000085491	SLC25A24	solute carrier family 25 member 24
1	108727766	108727974	209	58088	ENSG00000085491	SLC25A24	solute carrier family 25 member 24
1	108853507	108853658	152	15162	ENSG00000196427	NBPF4	NBPF member 4
1	109111484	109111649	166	78979	ENSG00000162636	FAM102B	family with sequence similarity 102 member B
1	109127515	109127754	240	78979	ENSG00000162636	FAM102B	family with sequence similarity 102 member B
1	109223525	109223729	205	9491	ENSG00000134186	PRPF38B	pre-mRNA processing factor 38B
1	109234313	109234562	250	9491	ENSG00000134186	PRPF38B	pre-mRNA processing factor 38B
1	109264409	109264613	205	20411	ENSG00000143107	FNDC7	fibronectin type III domain containing 7
1	109316256	109316471	216	62864	ENSG00000116266	STXBP3	syntaxin binding protein 3
1	109373280	109373577	298	41207	ENSG00000162641	AKNAD1	AKNA domain containing 1
1	109457297	109457452	156	20941	ENSG00000121940	CLCC1	chloride channel CLIC like 1
1	109496118	109496346	229	15824	ENSG00000121940	CLCC1	chloride channel CLIC like 1
1	109539032	109539301	270	47386	ENSG00000085433	WDR47	WD repeat domain 47
1	109609007	109609244	238	11627	ENSG00000197780	TAF13	TATA-box binding protein associated factor 13
1	109617436	109617629	194	11627	ENSG00000197780	TAF13	TATA-box binding protein associated factor 13
1	109626151	109626352	202	6152	ENSG00000215717	TMEM167B	transmembrane protein 167B
1	109680983	109681193	211	92819	ENSG00000116299	KIAA1324	KIAA1324
1	109684985	109685202	218	92819	ENSG00000116299	KIAA1324	KIAA1324
1	109712251	109712465	215	20233	ENSG00000116299	KIAA1324	KIAA1324
1	109791239	109791402	164	25738	ENSG00000143126	CELSR2	cadherin EGF LAG seven-pass G-type receptor 2
1	109903182	109903331	150	83792	ENSG00000134243	SORT1	sortilin 1
1	109999987	110000175	189	12205	ENSG00000143028	SYPL2	synaptophysin like 2
1	110045496	110045654	159	2891	ENSG00000181754	AMIGO1	adhesion molecule with Ig like domain 1
1	110056932	110057136	205	2891	ENSG00000181754	AMIGO1	adhesion molecule with Ig like domain 1
1	110184394	110184653	260	2729	ENSG00000116337	AMPD2	adenosine monophosphate deaminase 2
1	110227624	110227844	221	5950	ENSG00000134184	GSTM1	glutathione S-transferase mu 1
1	110399682	110399887	206	14592	ENSG00000184371	CSF1	colony stimulating factor 1
1	110472201	110472340	140	20384	ENSG00000184371	CSF1	colony stimulating factor 1
1	110492835	110493055	221	38978	ENSG00000168710	AHCYL1	adenosylhomocysteinase like 1
1	110537242	110537372	131	22816	ENSG00000168710	AHCYL1	adenosylhomocysteinase like 1
1	110641082	110641304	223	1508	ENSG00000186150	UBL4B	ubiquitin like 4B
1	110677181	110677367	187	51692	ENSG00000197106	SLC6A17	solute carrier family 6 member 17
1	110805691	110805883	193	23339	ENSG00000116396	KCNC4	potassium voltage-gated channel subfamily C member 4
1	111078585	111078898	314	1959	ENSG00000143105	KCNA10	potassium voltage-gated channel subfamily A member 10
1	111457666	111457860	195	5772	ENSG00000121931	LRIF1	ligand dependent nuclear receptor interacting factor 1
1	111737590	111737831	242	14735	ENSG00000162777	DENND2D	DENN domain containing 2D
1	111751604	111751779	176	18570	ENSG00000162777	DENND2D	DENN domain containing 2D
1	111781724	111781907	184	13730	ENSG00000064886	CHI3L2	chitinase 3 like 2
1	111947399	111947616	218	5333	ENSG00000227179	PGCP1	progastricsin pseudogene 1
1	112083605	112083780	176	171047	ENSG00000116473	RAP1A	RAP1A, member of RAS oncogene family
1	112119304	112119516	213	80628	ENSG00000282608	ADORA3	adenosine A3 receptor
1	112251246	112251461	216	17361	ENSG00000197852	FAM212B	family with sequence similarity 212 member B
1	112518935	112519398	464	213324	ENSG00000171385	KCND3	potassium voltage-gated channel subfamily D member 3
1	112932560	112932729	170	64987	ENSG00000143079	CTTNBP2NL	CTTNBP2 N-terminal like
1	112937945	112938108	164	64987	ENSG00000143079	CTTNBP2NL	CTTNBP2 N-terminal like
1	112953457	112953597	141	64987	ENSG00000143079	CTTNBP2NL	CTTNBP2 N-terminal like
1	113090954	113091132	179	12541	ENSG00000134245	WNT2B	Wnt family member 2B
1	113092345	113092557	213	12541	ENSG00000134245	WNT2B	Wnt family member 2B
1	113120633	113120835	203	87485	ENSG00000007341	ST7L	suppression of tumorigenicity 7 like
1	113268094	113268353	260	6668	ENSG00000184599	FAM19A3	family with sequence similarity 19 member A3, C-C motif chemokine like
1	113362640	113362838	199	6668	ENSG00000184599	FAM19A3	family with sequence similarity 19 member A3, C-C motif chemokine like
1	113364995	113365193	199	1324	NA	AKR7A2P1	aldo-keto reductase family 7 member A2 pseudogene 1
1	113400127	113400323	197	1324	NA	AKR7A2P1	aldo-keto reductase family 7 member A2 pseudogene 1
1	113499131	113499265	135	44506	ENSG00000155380	SLC16A1	solute carrier family 16 member 1
1	113637161	113637363	203	51512	ENSG00000198799	LRIG2	leucine rich repeats and immunoglobulin like domains 2
1	113681195	113681368	174	51512	ENSG00000198799	LRIG2	leucine rich repeats and immunoglobulin like domains 2
1	113711564	113711803	240	9472	NA	LOC643441	uncharacterized LOC643441
1	113789121	113789455	335	9472	NA	LOC643441	uncharacterized LOC643441
1	113849188	113849372	185	291450	ENSG00000081026	MAGI3	membrane associated guanylate kinase, WW and PDZ domain containing 3
1	113984812	113985042	231	295071	ENSG00000081026	MAGI3	membrane associated guanylate kinase, WW and PDZ domain containing 3
1	114027722	114027929	208	295071	ENSG00000081026	MAGI3	membrane associated guanylate kinase, WW and PDZ domain containing 3
1	114101596	114101873	278	95440	ENSG00000081026	MAGI3	membrane associated guanylate kinase, WW and PDZ domain containing 3
1	114193761	114193991	231	5013	ENSG00000081026	MAGI3	membrane associated guanylate kinase, WW and PDZ domain containing 3
1	114203977	114204382	406	5013	ENSG00000081026	MAGI3	membrane associated guanylate kinase, WW and PDZ domain containing 3
1	114242989	114243218	230	7672	ENSG00000116793	PHTF1	putative homeodomain transcription factor 1
1	114296996	114297440	445	61954	ENSG00000116793	PHTF1	putative homeodomain transcription factor 1
1	114382079	114382476	398	44603	ENSG00000226167	AP4B1-AS1	AP4B1 antisense RNA 1
1	114389122	114389477	356	44603	ENSG00000226167	AP4B1-AS1	AP4B1 antisense RNA 1
1	114488113	114488994	882	26725	ENSG00000163349	HIPK1	homeodomain interacting protein kinase 1
1	114925881	114926341	461	2775	ENSG00000197323	TRIM33	tripartite motif containing 33
1	115260080	115260870	791	12431	ENSG00000213281	NRAS	NRAS proto-oncogene, GTPase
1	115425222	115425757	536	140536	ENSG00000198765	SYCP1	synaptonemal complex protein 1
1	115436859	115437189	331	140536	ENSG00000198765	SYCP1	synaptonemal complex protein 1
1	115455543	115456077	535	140536	ENSG00000198765	SYCP1	synaptonemal complex protein 1
1	115544847	115545299	453	4486	ENSG00000134200	TSHB	thyroid stimulating hormone beta
1	115563308	115563458	151	4486	ENSG00000134200	TSHB	thyroid stimulating hormone beta
1	115595061	115595351	291	364	ENSG00000134200	TSHB	thyroid stimulating hormone beta
1	115659126	115659524	399	41489	ENSG00000134198	TSPAN2	tetraspanin 2
1	115801239	115801450	212	52321	ENSG00000134259	NGF	nerve growth factor
1	115838363	115838594	232	52321	ENSG00000134259	NGF	nerve growth factor
1	115894119	115894238	120	52321	ENSG00000134259	NGF	nerve growth factor
1	115978427	115978770	344	52321	ENSG00000134259	NGF	nerve growth factor
1	116136624	116136793	170	56272	ENSG00000173218	VANGL1	VANGL planar cell polarity protein 1
1	116254007	116254172	166	68801	ENSG00000118729	CASQ2	calsequestrin 2
1	116444716	116445002	287	4749	ENSG00000177551	NHLH2	nescient helix-loop-helix 2
1	116501665	116501916	252	55393	ENSG00000163393	SLC22A15	solute carrier family 22 member 15
1	116576003	116576203	201	93557	ENSG00000163393	SLC22A15	solute carrier family 22 member 15
1	116673512	116673836	325	23486	ENSG00000173212	MAB21L3	mab-21 like 3
1	116755351	116755695	345	23486	ENSG00000173212	MAB21L3	mab-21 like 3
1	116785137	116785294	158	31594	ENSG00000163399	ATP1A1	ATPase Na+/K+ transporting subunit alpha 1
1	116826427	116826891	465	31594	ENSG00000163399	ATP1A1	ATPase Na+/K+ transporting subunit alpha 1
1	116839587	116840229	643	31594	ENSG00000163399	ATP1A1	ATPase Na+/K+ transporting subunit alpha 1
1	116873132	116874710	1579	31594	ENSG00000163399	ATP1A1	ATPase Na+/K+ transporting subunit alpha 1
1	116895916	116896308	393	31594	ENSG00000163399	ATP1A1	ATPase Na+/K+ transporting subunit alpha 1
1	116958491	116958864	374	25758	ENSG00000203865	ATP1A1-AS1	ATP1A1 antisense RNA 1
1	117152789	117153049	261	23793	ENSG00000143061	IGSF3	immunoglobulin superfamily member 3
1	117158319	117158519	201	23793	ENSG00000143061	IGSF3	immunoglobulin superfamily member 3
1	117195410	117195548	139	92559	ENSG00000143061	IGSF3	immunoglobulin superfamily member 3
1	117218552	117218866	315	79	ENSG00000211543	MIR320B1	microRNA 320b-1
1	117246035	117246524	490	79	ENSG00000211543	MIR320B1	microRNA 320b-1
1	117248707	117248891	185	79	ENSG00000211543	MIR320B1	microRNA 320b-1
1	117248893	117249150	258	79	ENSG00000211543	MIR320B1	microRNA 320b-1
1	117281840	117281993	154	10999	ENSG00000116824	CD2	CD2 molecule
1	117351126	117351234	109	14766	ENSG00000116824	CD2	CD2 molecule
1	117361060	117361310	251	14766	ENSG00000116824	CD2	CD2 molecule
1	117421987	117422165	179	80284	ENSG00000134247	PTGFRN	prostaglandin F2 receptor inhibitor
1	117679659	117679899	241	10735	ENSG00000134253	TRIM45	tripartite motif containing 45
1	117708347	117708777	431	60250	ENSG00000134258	VTCN1	V-set domain containing T cell activation inhibitor 1
1	117722072	117722259	188	60250	ENSG00000134258	VTCN1	V-set domain containing T cell activation inhibitor 1
1	117724335	117724751	417	60250	ENSG00000134258	VTCN1	V-set domain containing T cell activation inhibitor 1
1	117752692	117752836	145	67374	ENSG00000134258	VTCN1	V-set domain containing T cell activation inhibitor 1
1	117811481	117811950	470	67374	ENSG00000134258	VTCN1	V-set domain containing T cell activation inhibitor 1
1	117889655	117890057	403	132092	ENSG00000198162	MAN1A2	mannosidase alpha class 1A member 2
1	117968118	117968279	162	158236	ENSG00000198162	MAN1A2	mannosidase alpha class 1A member 2
1	117989697	117989945	249	158236	ENSG00000198162	MAN1A2	mannosidase alpha class 1A member 2
1	117995891	117996012	122	158236	ENSG00000198162	MAN1A2	mannosidase alpha class 1A member 2
1	118301701	118301997	297	22408	ENSG00000183508	FAM46C	family with sequence similarity 46 member C
1	118317197	118317490	294	66196	ENSG00000196505	GDAP2	ganglioside induced differentiation associated protein 2
1	118452803	118453010	208	66196	ENSG00000196505	GDAP2	ganglioside induced differentiation associated protein 2
1	118602012	118602211	200	39517	ENSG00000155761	SPAG17	sperm associated antigen 17
1	118624004	118624266	263	39517	ENSG00000155761	SPAG17	sperm associated antigen 17
1	118680482	118680680	199	231561	ENSG00000155761	SPAG17	sperm associated antigen 17
1	118686304	118686441	138	231561	ENSG00000155761	SPAG17	sperm associated antigen 17
1	118798865	118799081	217	231561	ENSG00000155761	SPAG17	sperm associated antigen 17
1	119328682	119328886	205	16083	ENSG00000092607	TBX15	T-box 15
1	119336691	119336849	159	16083	ENSG00000092607	TBX15	T-box 15
1	119506603	119506798	196	106514	ENSG00000092607	TBX15	T-box 15
1	119555024	119555195	172	106514	ENSG00000092607	TBX15	T-box 15
1	119800268	119800439	172	25350	ENSG00000116882	HAO2	hydroxyacid oxidase 2
1	120262802	120263065	264	24600	ENSG00000092621	PHGDH	phosphoglycerate dehydrogenase
1	120319360	120319686	327	20937	ENSG00000134240	HMGCS2	3-hydroxy-3-methylglutaryl-CoA synthase 2
1	120322372	120322892	521	20937	ENSG00000134240	HMGCS2	3-hydroxy-3-methylglutaryl-CoA synthase 2
1	120422842	120423122	281	2992	ENSG00000134249	ADAM30	ADAM metallopeptidase domain 30
1	120453684	120454082	399	2992	ENSG00000134249	ADAM30	ADAM metallopeptidase domain 30
1	120487680	120487966	287	2992	ENSG00000134249	ADAM30	ADAM metallopeptidase domain 30
1	120490263	120490674	412	2992	ENSG00000134249	ADAM30	ADAM metallopeptidase domain 30
1	120569198	120569314	117	101586	ENSG00000134250	NOTCH2	notch 2
1	120577552	120577659	108	101586	ENSG00000134250	NOTCH2	notch 2
1	120624284	120624453	170	119575	ENSG00000134250	NOTCH2	notch 2
1	120629521	120629746	226	119575	ENSG00000134250	NOTCH2	notch 2
1	121264028	121264271	244	52777	ENSG00000231752	EMBP1	embigin pseudogene 1
1	142607897	142608147	251	16185	NA	ANKRD20A12P	ankyrin repeat domain 20 family member A12, pseudogene
1	142609421	142609651	231	16185	NA	ANKRD20A12P	ankyrin repeat domain 20 family member A12, pseudogene
1	142791518	142791617	100	16185	NA	ANKRD20A12P	ankyrin repeat domain 20 family member A12, pseudogene
1	142803497	142803609	113	16185	NA	ANKRD20A12P	ankyrin repeat domain 20 family member A12, pseudogene
1	144045096	144045217	122	2320934	ENSG00000162825	NBPF20	NBPF member 20
1	144697596	144697809	214	3589	ENSG00000178104	LOC653513	phosphodiesterase 4D interacting protein-like
1	145087978	145089073	1096	20591	ENSG00000265808	SEC22B	SEC22 homolog B, vesicle trafficking protein (gene/pseudogene)
1	145138221	145138434	214	20591	ENSG00000265808	SEC22B	SEC22 homolog B, vesicle trafficking protein (gene/pseudogene)
1	145148123	145148259	137	20591	ENSG00000265808	SEC22B	SEC22 homolog B, vesicle trafficking protein (gene/pseudogene)
1	145151839	145152049	211	20591	ENSG00000265808	SEC22B	SEC22 homolog B, vesicle trafficking protein (gene/pseudogene)
1	145167525	145167752	228	95542	ENSG00000271425	NBPF10	NBPF member 10
1	145187402	145187564	163	95542	ENSG00000271425	NBPF10	NBPF member 10
1	145191027	145191236	210	95542	ENSG00000271425	NBPF10	NBPF member 10
1	145202505	145202703	199	95542	ENSG00000271425	NBPF10	NBPF member 10
1	145218009	145218176	168	61316	ENSG00000264343	NOTCH2NL	notch 2 N-terminal like
1	145221332	145221441	110	61316	ENSG00000264343	NOTCH2NL	notch 2 N-terminal like
1	145237601	145237777	177	61316	ENSG00000264343	NOTCH2NL	notch 2 N-terminal like
1	145242745	145243060	316	61316	ENSG00000264343	NOTCH2NL	notch 2 N-terminal like
1	145243763	145243910	148	61316	ENSG00000264343	NOTCH2NL	notch 2 N-terminal like
1	145289065	145289322	258	17922	ENSG00000271425	NBPF10	NBPF member 10
1	145313069	145313270	202	45079	ENSG00000271425	NBPF10	NBPF member 10
1	145403566	145403778	213	4355	ENSG00000168509	HJV	hemojuvelin BMP co-receptor
1	145626576	145626803	228	77741	ENSG00000265491	RNF115	ring finger protein 115
1	145627387	145627580	194	77741	ENSG00000265491	RNF115	ring finger protein 115
1	145747794	145748012	219	36541	ENSG00000174827	PDZK1	PDZ domain containing 1
1	146483980	146484194	215	23705	NA	LOC728989	phosphodiesterase 4D interacting protein pseudogene
1	146486385	146486589	205	23705	NA	LOC728989	phosphodiesterase 4D interacting protein pseudogene
1	146661607	146661789	183	2099	NA	PDIA3P1	protein disulfide isomerase family A member 3 pseudogene 1
1	146689006	146689368	363	41347	ENSG00000131781	FMO5	flavin containing monooxygenase 5
1	146703628	146703841	214	17213	ENSG00000131781	FMO5	flavin containing monooxygenase 5
1	146724127	146724413	287	53157	ENSG00000131778	CHD1L	chromodomain helicase DNA binding protein 1 like
1	146750318	146750491	174	31409	ENSG00000131778	CHD1L	chromodomain helicase DNA binding protein 1 like
1	146843695	146843877	183	31409	ENSG00000131778	CHD1L	chromodomain helicase DNA binding protein 1 like
1	146868338	146868580	243	135786	ENSG00000278811	LINC00624	long intergenic non-protein coding RNA 624
1	146949960	146950172	213	135786	ENSG00000278811	LINC00624	long intergenic non-protein coding RNA 624
1	146954763	146954897	135	135786	ENSG00000278811	LINC00624	long intergenic non-protein coding RNA 624
1	146969395	146969674	280	135786	ENSG00000278811	LINC00624	long intergenic non-protein coding RNA 624
1	147127543	147127748	206	23467	ENSG00000162836	ACP6	acid phosphatase 6, lysophosphatidic
1	147285654	147285874	221	17153	ENSG00000265107	GJA5	gap junction protein alpha 5
1	147312852	147313074	223	6450	ENSG00000121634	GJA8	gap junction protein alpha 8
1	147323081	147323281	201	6450	ENSG00000121634	GJA8	gap junction protein alpha 8
1	147351963	147352295	333	6450	ENSG00000121634	GJA8	gap junction protein alpha 8
1	147397369	147397668	300	64520	ENSG00000188092	GPR89B	G protein-coupled receptor 89B
1	148000836	148000970	135	6386	ENSG00000270231	NBPF8	NBPF member 8
1	148661789	148662002	214	785	ENSG00000271567	PPIAL4E	peptidylprolyl isomerase A like 4E
1	149208960	149209166	207	12267	NA	LOC388692	uncharacterized LOC388692
1	149651241	149651364	124	40525	NA	LINC00623	long intergenic non-protein coding RNA 623
1	149653799	149653998	200	40525	NA	LINC00623	long intergenic non-protein coding RNA 623
1	149866124	149866267	144	1194	ENSG00000178096	BOLA1	bolA family member 1
1	150228096	150228304	209	7263	ENSG00000118298	CA14	carbonic anhydrase 14
1	150271520	150271728	209	14551	ENSG00000266472	MRPS21	mitochondrial ribosomal protein S21
1	150338850	150339195	346	112052	ENSG00000163125	RPRD2	regulation of nuclear pre-mRNA domain containing 2
1	150342466	150342667	202	112052	ENSG00000163125	RPRD2	regulation of nuclear pre-mRNA domain containing 2
1	150473471	150473620	150	1571	ENSG00000143369	ECM1	extracellular matrix protein 1
1	150640543	150640930	388	50972	ENSG00000143457	GOLPH3L	golgi phosphoprotein 3 like
1	150732740	150733133	394	35762	ENSG00000163131	CTSS	cathepsin S
1	150766378	150766577	200	12234	ENSG00000143387	CTSK	cathepsin K
1	150776547	150776724	178	12234	ENSG00000143387	CTSK	cathepsin K
1	150834873	150835102	230	67064	ENSG00000143437	ARNT	aryl hydrocarbon receptor nuclear translocator
1	150908890	150909177	288	37367	ENSG00000143379	SETDB1	SET domain bifurcated 1
1	150954323	150954575	253	13616	ENSG00000143412	ANXA9	annexin A9
1	151068506	151068646	141	25340	ENSG00000143458	GABPB2	GA binding protein transcription factor beta subunit 2
1	151112879	151113058	180	14978	ENSG00000143434	SEMA6C	semaphorin 6C
1	151142813	151142991	179	2371	ENSG00000163157	TMOD4	tropomodulin 4
1	151184811	151184932	122	50987	ENSG00000143398	PIP5K1A	phosphatidylinositol-4-phosphate 5-kinase type 1 alpha
1	151224934	151225356	423	12758	ENSG00000159352	PSMD4	proteasome 26S subunit, non-ATPase 4
1	151273651	151273855	205	5631	ENSG00000143373	ZNF687	zinc finger protein 687
1	151368432	151368729	298	1563	ENSG00000159377	PSMB4	proteasome subunit beta 4
1	151394310	151394671	362	39482	ENSG00000143442	POGZ	pogo transposable element derived with ZNF domain
1	151458634	151458869	236	27306	ENSG00000143375	CGN	cingulin
1	151464807	151465036	230	27306	ENSG00000143375	CGN	cingulin
1	151521400	151521641	242	96	ENSG00000207606	MIR554	microRNA 554
1	151534629	151534784	156	96	ENSG00000207606	MIR554	microRNA 554
1	151650805	151651022	218	7878	ENSG00000159409	CELF3	CUGBP Elav-like family member 3
1	151754033	151754204	172	17010	ENSG00000182134	TDRKH	tudor and KH domain containing
1	151843854	151844084	231	6597	ENSG00000196407	THEM5	thioesterase superfamily member 5
1	151874477	151874684	208	39019	ENSG00000159445	THEM4	thioesterase superfamily member 4
1	151879267	151879382	116	39019	ENSG00000159445	THEM4	thioesterase superfamily member 4
1	152007590	152007911	322	4530	ENSG00000163191	S100A11	S100 calcium binding protein A11
1	152024873	152025126	254	4530	ENSG00000163191	S100A11	S100 calcium binding protein A11
1	152140640	152140981	342	5634	ENSG00000215853	RPTN	repetin
1	152275204	152275443	240	23029	ENSG00000143631	FLG	filaggrin
1	152400730	152401005	276	5032	ENSG00000143536	CRNN	cornulin
1	152409228	152409348	121	5032	ENSG00000143536	CRNN	cornulin
1	152701517	152701683	167	908	ENSG00000198854	C1orf68	chromosome 1 open reading frame 68
1	152718343	152718558	216	4024	ENSG00000203786	KPRP	keratinocyte proline rich protein
1	152742654	152742860	207	598	ENSG00000240386	LCE1F	late cornified envelope 1F
1	152926969	152927168	200	1942	ENSG00000184148	SPRR4	small proline rich protein 4
1	153164460	153164665	206	1696	ENSG00000203784	LELP1	late cornified envelope like proline rich 1
1	153183853	153184039	187	1734	ENSG00000203783	PRR9	proline rich 9
1	153282162	153282336	175	12857	ENSG00000159527	PGLYRP3	peptidoglycan recognition protein 3
1	153286369	153286552	184	12857	ENSG00000159527	PGLYRP3	peptidoglycan recognition protein 3
1	153331284	153331440	157	3174	ENSG00000163220	S100A9	S100 calcium binding protein A9
1	153475789	153475920	132	1642	ENSG00000197956	S100A6	S100 calcium binding protein A6
1	153506449	153506698	250	1642	ENSG00000197956	S100A6	S100 calcium binding protein A6
1	153860254	153860408	155	118249	ENSG00000143614	GATAD2B	GATA zinc finger domain containing 2B
1	153947335	153947606	272	3707	ENSG00000143543	JTB	jumping translocation breakpoint
1	153949506	153949706	201	3707	ENSG00000143543	JTB	jumping translocation breakpoint
1	153968921	153969120	200	1393	ENSG00000177954	RPS27	ribosomal protein S27
1	154000622	154000812	191	1393	ENSG00000177954	RPS27	ribosomal protein S27
1	154138457	154138661	205	17374	ENSG00000143549	TPM3	tropomyosin 3
1	154163105	154163311	207	30323	ENSG00000143549	TPM3	tropomyosin 3
1	154469645	154469820	176	22573	ENSG00000169291	SHE	Src homology 2 domain containing E
1	154684994	154685181	188	45923	ENSG00000160710	ADAR	adenosine deaminase, RNA specific
1	154803098	154803305	208	162397	ENSG00000143603	KCNN3	potassium calcium-activated channel subfamily N member 3
1	154832954	154833110	157	162397	ENSG00000143603	KCNN3	potassium calcium-activated channel subfamily N member 3
1	154884452	154884586	135	12277	ENSG00000163344	PMVK	phosphomevalonate kinase
1	154943017	154943745	729	8450	ENSG00000160691	SHC1	SHC adaptor protein 1
1	155024672	155024829	158	11505	ENSG00000143537	ADAM15	ADAM metallopeptidase domain 15
1	155047970	155048183	214	8667	ENSG00000143590	EFNA3	ephrin A3
1	155059451	155059683	233	8667	ENSG00000143590	EFNA3	ephrin A3
1	155135743	155135947	205	9205	ENSG00000163462	TRIM46	tripartite motif containing 46
1	155252778	155252923	146	14843	ENSG00000176444	CLK2	CDC like kinase 2
1	155334292	155334482	191	96	ENSG00000283701	MIR555	microRNA 555
1	155463940	155464141	202	1083	ENSG00000237872	POU5F1P4	POU class 5 homeobox 1 pseudogene 4
1	155663785	155663957	173	49916	ENSG00000132676	DAP3	death associated protein 3
1	155775151	155775338	188	30818	ENSG00000116580	GON4L	gon-4 like
1	155940112	155940323	212	31337	ENSG00000116584	ARHGEF2	Rho/Rac guanine nucleotide exchange factor 2
1	156241692	156241842	151	33606	ENSG00000198952	SMG5	SMG5, nonsense mediated mRNA decay factor
1	156463259	156463420	162	26879	ENSG00000116604	MEF2D	myocyte enhancer factor 2D
1	156575515	156575699	185	7180	ENSG00000160818	GPATCH4	G-patch domain containing 4
1	156586278	156586640	363	5174	ENSG00000132702	HAPLN2	hyaluronan and proteoglycan link protein 2
1	156738387	156738557	171	33336	ENSG00000143294	PRCC	papillary renal cell carcinoma (translocation-associated)
1	156808395	156808640	246	940	ENSG00000027644	INSRR	insulin receptor related receptor
1	157184813	157185014	202	5408	ENSG00000117036	ETV3	ETS variant 3
1	157262540	157262850	311	5408	ENSG00000117036	ETV3	ETS variant 3
1	157296653	157296826	174	5408	ENSG00000117036	ETV3	ETS variant 3
1	157563992	157564162	171	24332	ENSG00000163518	FCRL4	Fc receptor like 4
1	158245739	158245974	236	5002	ENSG00000158481	CD1C	CD1c molecule
1	158404069	158404281	213	939	ENSG00000180708	OR10K2	olfactory receptor family 10 subfamily K member 2
1	159037527	159037689	163	14373	ENSG00000163568	AIM2	absent in melanoma 2
1	159445559	159445771	213	1089	ENSG00000196184	OR10J1	olfactory receptor family 10 subfamily J member 1
1	160811565	160811712	148	32743	ENSG00000122223	CD244	CD244 molecule
1	161007490	161007699	210	1353	ENSG00000215845	TSTD1	thiosulfate sulfurtransferase like domain containing 1
1	161173711	161173897	187	5877	ENSG00000158864	NDUFS2	NADH:ubiquinone oxidoreductase core subunit S2
1	161344698	161344923	226	3153	ENSG00000188931	CFAP126	cilia and flagella associated protein 126
1	161353355	161353548	194	3153	ENSG00000188931	CFAP126	cilia and flagella associated protein 126
1	162122238	162122443	206	76	ENSG00000266144	MIR4654	microRNA 4654
1	162176615	162176831	217	76	ENSG00000266144	MIR4654	microRNA 4654
1	162443565	162443773	209	32456	ENSG00000152332	UHMK1	U2AF homology motif kinase 1
1	163738157	163738411	255	33831	ENSG00000143228	NUF2	NUF2, NDC80 kinetochore complex component
1	164059954	164060185	232	292464	ENSG00000185630	PBX1	PBX homeobox 1
1	164560044	164560245	202	295535	ENSG00000185630	PBX1	PBX homeobox 1
1	166798596	166798813	218	11225	ENSG00000143157	POGK	pogo transposable element derived with KRAB domain
1	166810994	166811255	262	14986	ENSG00000143157	POGK	pogo transposable element derived with KRAB domain
1	166811306	166811497	192	14986	ENSG00000143157	POGK	pogo transposable element derived with KRAB domain
1	166910835	166911044	210	62121	ENSG00000143195	ILDR2	immunoglobulin like domain containing receptor 2
1	166916811	166917025	215	62121	ENSG00000143195	ILDR2	immunoglobulin like domain containing receptor 2
1	167012444	167012600	157	37787	ENSG00000143167	GPA33	glycoprotein A33
1	168355618	168355918	301	98	ENSG00000207974	MIR557	microRNA 557
1	168543452	168543655	204	5605	ENSG00000143184	XCL1	X-C motif chemokine ligand 1
1	168555115	168555307	193	5605	ENSG00000143184	XCL1	X-C motif chemokine ligand 1
1	168566238	168566430	193	5605	ENSG00000143184	XCL1	X-C motif chemokine ligand 1
1	168849263	168849463	201	5948	ENSG00000225826	LINC00626	long intergenic non-protein coding RNA 626
1	168860466	168860674	209	5948	ENSG00000225826	LINC00626	long intergenic non-protein coding RNA 626
1	168912164	168912392	229	5948	ENSG00000225826	LINC00626	long intergenic non-protein coding RNA 626
1	169128129	169128299	171	26014	ENSG00000143153	ATP1B1	ATPase Na+/K+ transporting subunit beta 1
1	169355151	169355349	199	10670	ENSG00000117475	BLZF1	basic leucine zipper nuclear factor 1
1	169423771	169423968	198	65794	ENSG00000117477	CCDC181	coiled-coil domain containing 181
1	169486863	169487079	217	22060	ENSG00000117479	SLC19A2	solute carrier family 19 member 2
1	169498579	169499050	472	22060	ENSG00000117479	SLC19A2	solute carrier family 19 member 2
1	169683350	169683517	168	10179	ENSG00000188404	SELL	selectin L
1	169702644	169702850	207	11440	ENSG00000007908	SELE	selectin E
1	169710312	169710672	361	11440	ENSG00000007908	SELE	selectin E
1	169711536	169711637	102	11440	ENSG00000007908	SELE	selectin E
1	169809240	169809438	199	17531	ENSG00000000457	SCYL3	SCY1 like pseudokinase 3
1	169843384	169843600	217	17531	ENSG00000000457	SCYL3	SCY1 like pseudokinase 3
1	169953798	169954014	217	104573	ENSG00000075945	KIFAP3	kinesin associated protein 3
1	170373968	170374157	190	12804	ENSG00000224286	LINC01142	long intergenic non-protein coding RNA 1142
1	170652107	170652321	215	75229	ENSG00000116132	PRRX1	paired related homeobox 1
1	170801191	170801352	162	63335	ENSG00000117501	MROH9	maestro heat like repeat family member 9
1	170923568	170923771	204	129295	ENSG00000117501	MROH9	maestro heat like repeat family member 9
1	171051517	171051758	242	9537	ENSG00000007933	FMO3	flavin containing monooxygenase 3
1	171195372	171195640	269	37481	ENSG00000010932	FMO1	flavin containing monooxygenase 1
1	171224439	171224680	242	28018	ENSG00000010932	FMO1	flavin containing monooxygenase 1
1	171426517	171426744	228	30333	ENSG00000117523	PRRC2C	proline rich coiled-coil 2C
1	171542442	171542653	212	13684	ENSG00000117523	PRRC2C	proline rich coiled-coil 2C
1	171574632	171574824	193	13684	ENSG00000117523	PRRC2C	proline rich coiled-coil 2C
1	171632638	171632801	164	17267	ENSG00000034971	MYOC	myocilin
1	172328078	172328354	277	39410	ENSG00000197959	DNM3	dynamin 3
1	172329174	172329490	317	39410	ENSG00000197959	DNM3	dynamin 3
1	172353359	172353536	178	39410	ENSG00000197959	DNM3	dynamin 3
1	172385969	172386119	151	48142	ENSG00000180999	C1orf105	chromosome 1 open reading frame 105
1	172439382	172439564	183	2634	ENSG00000135845	PIGC	phosphatidylinositol glycan anchor biosynthesis class C
1	172448101	172448285	185	2634	ENSG00000135845	PIGC	phosphatidylinositol glycan anchor biosynthesis class C
1	172477828	172478078	251	70164	ENSG00000094975	SUCO	SUN domain containing ossification factor
1	172499227	172499556	330	70164	ENSG00000094975	SUCO	SUN domain containing ossification factor
1	172506192	172506384	193	78657	ENSG00000094975	SUCO	SUN domain containing ossification factor
1	172710984	172711120	137	7828	ENSG00000117560	FASLG	Fas ligand
1	172715833	172716027	195	7828	ENSG00000117560	FASLG	Fas ligand
1	172740134	172740358	225	7828	ENSG00000117560	FASLG	Fas ligand
1	172819071	172819286	216	7828	ENSG00000117560	FASLG	Fas ligand
1	172913458	172913628	171	9744	ENSG00000120337	TNFSF18	TNF superfamily member 18
1	173168763	173169007	245	21828	ENSG00000117586	TNFSF4	TNF superfamily member 4
1	173238472	173238739	268	23602	ENSG00000117586	TNFSF4	TNF superfamily member 4
1	173352436	173352637	202	242096	NA	LOC100506023	uncharacterized LOC100506023
1	173358465	173358812	348	242096	NA	LOC100506023	uncharacterized LOC100506023
1	173367278	173367491	214	242096	NA	LOC100506023	uncharacterized LOC100506023
1	173412476	173412679	204	242096	NA	LOC100506023	uncharacterized LOC100506023
1	173429921	173430137	217	242096	NA	LOC100506023	uncharacterized LOC100506023
1	173444234	173444430	197	242096	NA	LOC100506023	uncharacterized LOC100506023
1	173557755	173557958	204	76296	ENSG00000162753	SLC9C2	solute carrier family 9 member C2 (putative)
1	173639253	173639461	209	12222	ENSG00000183831	ANKRD45	ankyrin repeat domain 45
1	173787928	173788130	203	24583	ENSG00000120334	CENPL	centromere protein L
1	174032762	174032952	191	54416	ENSG00000135870	RC3H1	ring finger and CCCH-type domains 1
1	174106265	174106476	212	234732	ENSG00000152061	RABGAP1L	RAB GTPase activating protein 1 like
1	174169563	174169781	219	798776	ENSG00000152061	RABGAP1L	RAB GTPase activating protein 1 like
1	174240374	174240608	235	270798	ENSG00000152061	RABGAP1L	RAB GTPase activating protein 1 like
1	174367575	174367814	240	1472	ENSG00000203737	GPR52	G protein-coupled receptor 52
1	174392969	174393114	146	1472	ENSG00000203737	GPR52	G protein-coupled receptor 52
1	174448385	174448582	198	1472	ENSG00000203737	GPR52	G protein-coupled receptor 52
1	174470041	174470205	165	1472	ENSG00000203737	GPR52	G protein-coupled receptor 52
1	174589423	174589545	123	294774	ENSG00000152061	RABGAP1L	RAB GTPase activating protein 1 like
1	174621321	174621593	273	294774	ENSG00000152061	RABGAP1L	RAB GTPase activating protein 1 like
1	174656914	174657089	176	294774	ENSG00000152061	RABGAP1L	RAB GTPase activating protein 1 like
1	174737473	174737714	242	195411	ENSG00000152061	RABGAP1L	RAB GTPase activating protein 1 like
1	174938478	174938625	148	30541	ENSG00000152061	RABGAP1L	RAB GTPase activating protein 1 like
1	175083305	175083519	215	21212	ENSG00000120332	TNN	tenascin N
1	175084911	175085132	222	21212	ENSG00000120332	TNN	tenascin N
1	175087595	175087804	210	21212	ENSG00000120332	TNN	tenascin N
1	175218736	175218929	194	36107	ENSG00000235750	KIAA0040	KIAA0040
1	175219769	175219924	156	36107	ENSG00000235750	KIAA0040	KIAA0040
1	175234883	175235084	202	36107	ENSG00000235750	KIAA0040	KIAA0040
1	175293051	175293260	210	83997	ENSG00000116147	TNR	tenascin R
1	175320665	175320875	211	83997	ENSG00000116147	TNR	tenascin R
1	175414782	175414945	164	83997	ENSG00000116147	TNR	tenascin R
1	175541879	175542059	181	83997	ENSG00000116147	TNR	tenascin R
1	175736857	175737017	161	349837	ENSG00000116147	TNR	tenascin R
1	175805906	175806054	149	349837	ENSG00000116147	TNR	tenascin R
1	175809318	175809507	190	349837	ENSG00000116147	TNR	tenascin R
1	175914729	175914888	160	144	ENSG00000252906	SCARNA3	small Cajal body-specific RNA 3
1	175949102	175949281	180	144	ENSG00000252906	SCARNA3	small Cajal body-specific RNA 3
1	176020128	176020297	170	144	ENSG00000252906	SCARNA3	small Cajal body-specific RNA 3
1	176154115	176154344	230	239862	ENSG00000143207	COP1	COP1, E3 ubiquitin ligase
1	176249340	176249555	216	262404	ENSG00000143207	COP1	COP1, E3 ubiquitin ligase
1	176314663	176314877	215	228035	ENSG00000116183	PAPPA2	pappalysin 2
1	176491555	176491770	216	379664	ENSG00000116183	PAPPA2	pappalysin 2
1	176492751	176492908	158	379664	ENSG00000116183	PAPPA2	pappalysin 2
1	176567302	176567513	212	379664	ENSG00000116183	PAPPA2	pappalysin 2
1	176698177	176698391	215	379664	ENSG00000116183	PAPPA2	pappalysin 2
1	176703379	176703591	213	379664	ENSG00000116183	PAPPA2	pappalysin 2
1	176892528	176892745	218	83	ENSG00000202609	MIR488	microRNA 488
1	176918698	176918918	221	83	ENSG00000202609	MIR488	microRNA 488
1	177126674	177126906	233	307584	ENSG00000152092	ASTN1	astrotactin 1
1	177188338	177188581	244	22880	ENSG00000198797	BRINP2	BMP/retinoic acid inducible neural specific 2
1	177224725	177224999	275	22880	ENSG00000198797	BRINP2	BMP/retinoic acid inducible neural specific 2
1	177227834	177227972	139	25563	ENSG00000198797	BRINP2	BMP/retinoic acid inducible neural specific 2
1	177243105	177243311	207	25563	ENSG00000198797	BRINP2	BMP/retinoic acid inducible neural specific 2
1	177490185	177490367	183	25563	ENSG00000198797	BRINP2	BMP/retinoic acid inducible neural specific 2
1	177521643	177521831	189	25563	ENSG00000198797	BRINP2	BMP/retinoic acid inducible neural specific 2
1	177531590	177531937	348	25563	ENSG00000198797	BRINP2	BMP/retinoic acid inducible neural specific 2
1	177634603	177634826	224	20291	ENSG00000120341	SEC16B	SEC16 homolog B, endoplasmic reticulum export factor
1	178054188	178054504	317	2093	ENSG00000224687	RASAL2-AS1	RASAL2 antisense RNA 1
1	178096836	178097038	203	2486	ENSG00000224687	RASAL2-AS1	RASAL2 antisense RNA 1
1	178625058	178625303	246	86	ENSG00000266417	MIR4424	microRNA 4424
1	178646439	178646649	211	86	ENSG00000266417	MIR4424	microRNA 4424
1	178888802	178888965	164	21546	ENSG00000116194	ANGPTL1	angiopoietin like 1
1	178969131	178969377	247	50629	ENSG00000116199	FAM20B	FAM20B, glycosaminoglycan xylosylkinase
1	179061945	179062159	215	14018	ENSG00000186283	TOR3A	torsin family 3 member A
1	179123596	179123850	255	26242	ENSG00000143322	ABL2	ABL proto-oncogene 2, non-receptor tyrosine kinase
1	179318071	179318260	190	102998	ENSG00000162779	AXDND1	axonemal dynein light chain domain containing 1
1	179358583	179358813	231	185936	ENSG00000162779	AXDND1	axonemal dynein light chain domain containing 1
1	179418038	179418246	209	63198	ENSG00000162779	AXDND1	axonemal dynein light chain domain containing 1
1	179593518	179593688	171	85046	ENSG00000162782	TDRD5	tudor domain containing 5
1	179603520	179603734	215	85046	ENSG00000162782	TDRD5	tudor domain containing 5
1	179608460	179608634	175	85046	ENSG00000162782	TDRD5	tudor domain containing 5
1	179676372	179676537	166	88419	ENSG00000143340	FAM163A	family with sequence similarity 163 member A
1	179900230	179900441	212	42403	ENSG00000135837	CEP350	centrosomal protein 350
1	180099747	180099953	207	43202	ENSG00000116260	QSOX1	quiescin sulfhydryl oxidase 1
1	180142071	180142228	158	43202	ENSG00000116260	QSOX1	quiescin sulfhydryl oxidase 1
1	180267350	180267579	230	5019	ENSG00000230124	LHX4-AS1	LHX4 antisense RNA 1
1	180278999	180279229	231	5019	ENSG00000230124	LHX4-AS1	LHX4 antisense RNA 1
1	180351530	180351807	278	77	ENSG00000265435	MIR3121	microRNA 3121
1	180432286	180432500	215	77	ENSG00000265435	MIR3121	microRNA 3121
1	180436177	180436383	207	77	ENSG00000265435	MIR3121	microRNA 3121
1	180472401	180472581	181	214671	ENSG00000230124	ACBD6	acyl-CoA binding domain containing 6
1	180480334	180480568	235	214671	ENSG00000230124	ACBD6	acyl-CoA binding domain containing 6
1	180524385	180524809	425	214671	ENSG00000230124	ACBD6	acyl-CoA binding domain containing 6
1	180703339	180703621	283	258270	ENSG00000143324	XPR1	xenotropic and polytropic retrovirus receptor 1
1	180752762	180752945	184	32927	ENSG00000135835	KIAA1614	KIAA1614
1	180799804	180800033	230	32927	ENSG00000135835	KIAA1614	KIAA1614
1	180813879	180814103	225	32927	ENSG00000135835	KIAA1614	KIAA1614
1	180883947	180884116	170	32927	ENSG00000135835	KIAA1614	KIAA1614
1	180926974	180927349	376	22357	ENSG00000135835	KIAA1614	KIAA1614
1	180950066	180950290	225	49871	ENSG00000135823	STX6	syntaxin 6
1	181027854	181028117	264	17377	ENSG00000153029	MR1	major histocompatibility complex, class I-related
1	181029034	181029178	145	17377	ENSG00000153029	MR1	major histocompatibility complex, class I-related
1	181069795	181070040	246	2342	ENSG00000162783	IER5	immediate early response 5
1	181251599	181251788	190	2217	ENSG00000179452	LINC01699	long intergenic non-protein coding RNA 1699
1	181267988	181268238	251	2217	ENSG00000179452	LINC01699	long intergenic non-protein coding RNA 1699
1	181361126	181361703	578	323236	ENSG00000198216	CACNA1E	calcium voltage-gated channel subunit alpha1 E
1	181386099	181386336	238	323236	ENSG00000198216	CACNA1E	calcium voltage-gated channel subunit alpha1 E
1	181392196	181392623	428	323236	ENSG00000198216	CACNA1E	calcium voltage-gated channel subunit alpha1 E
1	181422197	181422620	424	323236	ENSG00000198216	CACNA1E	calcium voltage-gated channel subunit alpha1 E
1	181440946	181441127	182	323236	ENSG00000198216	CACNA1E	calcium voltage-gated channel subunit alpha1 E
1	181468010	181468139	130	141618	ENSG00000198216	CACNA1E	calcium voltage-gated channel subunit alpha1 E
1	181476423	181476813	391	141618	ENSG00000198216	CACNA1E	calcium voltage-gated channel subunit alpha1 E
1	181646521	181646771	251	44533	ENSG00000198216	CACNA1E	calcium voltage-gated channel subunit alpha1 E
1	181664546	181664761	216	44533	ENSG00000198216	CACNA1E	calcium voltage-gated channel subunit alpha1 E
1	181664937	181665223	287	44533	ENSG00000198216	CACNA1E	calcium voltage-gated channel subunit alpha1 E
1	181862576	181862792	217	44533	ENSG00000198216	CACNA1E	calcium voltage-gated channel subunit alpha1 E
1	182417682	182417902	221	38607	ENSG00000121446	RGSL1	regulator of G protein signaling like 1
1	182444366	182444558	193	72313	ENSG00000121446	RGSL1	regulator of G protein signaling like 1
1	182463368	182463598	231	72313	ENSG00000121446	RGSL1	regulator of G protein signaling like 1
1	182482149	182482363	215	72313	ENSG00000121446	RGSL1	regulator of G protein signaling like 1
1	182485022	182485142	121	72313	ENSG00000121446	RGSL1	regulator of G protein signaling like 1
1	182546572	182546754	183	4918	ENSG00000135828	RNASEL	ribonuclease L
1	182628332	182628538	207	25273	ENSG00000135824	RGS8	regulator of G protein signaling 8
1	182636377	182636626	250	25273	ENSG00000135824	RGS8	regulator of G protein signaling 8
1	182768095	182768418	324	40936	ENSG00000135838	NPL	N-acetylneuraminate pyruvate lyase
1	182916521	182916745	225	53554	ENSG00000157060	SHCBP1L	SHC binding and spindle associated 1 like
1	182977842	182978053	212	81597	ENSG00000135862	LAMC1	laminin subunit gamma 1
1	183012010	183012222	213	122133	ENSG00000135862	LAMC1	laminin subunit gamma 1
1	183067002	183067294	293	122133	ENSG00000135862	LAMC1	laminin subunit gamma 1
1	183116842	183117118	277	55233	ENSG00000058085	LAMC2	laminin subunit gamma 2
1	183126751	183126933	183	55233	ENSG00000058085	LAMC2	laminin subunit gamma 2
1	183142699	183142917	219	55233	ENSG00000058085	LAMC2	laminin subunit gamma 2
1	183160017	183160246	230	59089	ENSG00000058085	LAMC2	laminin subunit gamma 2
1	183193900	183194149	250	59089	ENSG00000058085	LAMC2	laminin subunit gamma 2
1	183207157	183207331	175	31046	ENSG00000157064	NMNAT2	nicotinamide nucleotide adenylyltransferase 2
1	183319359	183319512	154	56638	ENSG00000157064	NMNAT2	nicotinamide nucleotide adenylyltransferase 2
1	183430635	183430843	209	11107	ENSG00000232860	SMG7-AS1	SMG7 antisense RNA 1
1	183472735	183472899	165	81823	ENSG00000116698	SMG7	SMG7, nonsense mediated mRNA decay factor
1	183511469	183511744	276	35043	ENSG00000116701	NCF2	neutrophil cytosolic factor 2
1	183622400	183622566	167	7038	ENSG00000173627	APOBEC4	apolipoprotein B mRNA editing enzyme catalytic polypeptide like 4
1	183641632	183641903	272	7038	ENSG00000173627	APOBEC4	apolipoprotein B mRNA editing enzyme catalytic polypeptide like 4
1	183648026	183648241	216	7038	ENSG00000173627	APOBEC4	apolipoprotein B mRNA editing enzyme catalytic polypeptide like 4
1	183657737	183657920	184	7038	ENSG00000173627	APOBEC4	apolipoprotein B mRNA editing enzyme catalytic polypeptide like 4
1	183697229	183697445	217	7038	ENSG00000173627	APOBEC4	apolipoprotein B mRNA editing enzyme catalytic polypeptide like 4
1	183772955	183773164	210	123392	ENSG00000143344	RGL1	ral guanine nucleotide dissociation stimulator like 1
1	183874319	183874533	215	10787	ENSG00000198756	COLGALT2	collagen beta(1-O)galactosyltransferase 2
1	183949171	183949368	198	28669	ENSG00000198756	COLGALT2	collagen beta(1-O)galactosyltransferase 2
1	184121616	184121757	142	22534	ENSG00000198860	TSEN15	tRNA splicing endonuclease subunit 15
1	184160645	184160821	177	22534	ENSG00000198860	TSEN15	tRNA splicing endonuclease subunit 15
1	184203876	184204089	214	242006	ENSG00000116667	C1orf21	chromosome 1 open reading frame 21
1	184247476	184247607	132	242006	ENSG00000116667	C1orf21	chromosome 1 open reading frame 21
1	184363580	184363731	152	242006	ENSG00000116667	C1orf21	chromosome 1 open reading frame 21
1	184377565	184377969	405	242006	ENSG00000116667	C1orf21	chromosome 1 open reading frame 21
1	184391032	184391200	169	242006	ENSG00000116667	C1orf21	chromosome 1 open reading frame 21
1	184399362	184399636	275	242006	ENSG00000116667	C1orf21	chromosome 1 open reading frame 21
1	184449995	184450264	270	242006	ENSG00000116667	C1orf21	chromosome 1 open reading frame 21
1	184450394	184450574	181	242006	ENSG00000116667	C1orf21	chromosome 1 open reading frame 21
1	184491129	184491361	233	242006	ENSG00000116667	C1orf21	chromosome 1 open reading frame 21
1	184492843	184493011	169	242006	ENSG00000116667	C1orf21	chromosome 1 open reading frame 21
1	184532276	184532491	216	242006	ENSG00000116667	C1orf21	chromosome 1 open reading frame 21
1	184544019	184544216	198	64417	ENSG00000116406	EDEM3	ER degradation enhancing alpha-mannosidase like protein 3
1	184554620	184554863	244	64417	ENSG00000116406	EDEM3	ER degradation enhancing alpha-mannosidase like protein 3
1	184559843	184560034	192	64417	ENSG00000116406	EDEM3	ER degradation enhancing alpha-mannosidase like protein 3
1	184566931	184567227	297	64417	ENSG00000116406	EDEM3	ER degradation enhancing alpha-mannosidase like protein 3
1	184711144	184711364	221	64417	ENSG00000116406	EDEM3	ER degradation enhancing alpha-mannosidase like protein 3
1	184746799	184747059	261	34382	ENSG00000116406	EDEM3	ER degradation enhancing alpha-mannosidase like protein 3
1	184896401	184896583	183	183560	ENSG00000135842	FAM129A	family with sequence similarity 129 member A
1	185286521	185286896	376	20940	ENSG00000116679	IVNS1ABP	influenza virus NS1A binding protein
1	185392318	185392523	206	11193	ENSG00000261024	GS1-279B7.1	microtubule associated protein 1 light chain 3 beta pseudogene
1	185437126	185437334	209	11193	ENSG00000261024	GS1-279B7.1	microtubule associated protein 1 light chain 3 beta pseudogene
1	185984683	185984917	235	36365	ENSG00000143341	HMCN1	hemicentin 1
1	186018352	186018540	189	62876	ENSG00000143341	HMCN1	hemicentin 1
1	186122174	186122462	289	62876	ENSG00000143341	HMCN1	hemicentin 1
1	186274450	186274789	340	82065	NA	RNU6-72P	RNA, U6 small nuclear 72, pseudogene
1	186357462	186357669	208	41605	ENSG00000157181	ODR4	odr-4 GPCR localization factor homolog
1	186359976	186360126	151	884	ENSG00000262180	OCLM	oculomedin
1	186419984	186420186	203	5159	ENSG00000116703	PDC	phosducin
1	186613174	186613382	209	8616	ENSG00000073756	PTGS2	prostaglandin-endoperoxide synthase 2
1	186796338	186796586	249	160082	ENSG00000116711	PLA2G4A	phospholipase A2 group IVA
1	186874524	186874736	213	160082	ENSG00000116711	PLA2G4A	phospholipase A2 group IVA
1	186923363	186923553	191	160082	ENSG00000116711	PLA2G4A	phospholipase A2 group IVA
1	186982587	186982793	207	160082	ENSG00000116711	PLA2G4A	phospholipase A2 group IVA
1	187050498	187050731	234	160082	ENSG00000116711	PLA2G4A	phospholipase A2 group IVA
1	187114472	187114729	258	160082	ENSG00000116711	PLA2G4A	phospholipase A2 group IVA
1	187198080	187198280	201	160082	ENSG00000116711	PLA2G4A	phospholipase A2 group IVA
1	187225137	187225397	261	160082	ENSG00000116711	PLA2G4A	phospholipase A2 group IVA
1	187346708	187346921	214	160082	ENSG00000116711	PLA2G4A	phospholipase A2 group IVA
1	187453693	187453851	159	160082	ENSG00000116711	PLA2G4A	phospholipase A2 group IVA
1	187557115	187557312	198	160082	ENSG00000116711	PLA2G4A	phospholipase A2 group IVA
1	187649932	187650107	176	160082	ENSG00000116711	PLA2G4A	phospholipase A2 group IVA
1	187650834	187651041	208	160082	ENSG00000116711	PLA2G4A	phospholipase A2 group IVA
1	187814644	187814828	185	160082	ENSG00000116711	PLA2G4A	phospholipase A2 group IVA
1	187896925	187897125	201	160082	ENSG00000116711	PLA2G4A	phospholipase A2 group IVA
1	187901675	187901891	217	160082	ENSG00000116711	PLA2G4A	phospholipase A2 group IVA
1	187948987	187949184	198	160082	ENSG00000116711	PLA2G4A	phospholipase A2 group IVA
1	188030970	188031312	343	160082	ENSG00000116711	PLA2G4A	phospholipase A2 group IVA
1	188115860	188116035	176	160082	ENSG00000116711	PLA2G4A	phospholipase A2 group IVA
1	188192612	188192808	197	160082	ENSG00000116711	PLA2G4A	phospholipase A2 group IVA
1	188283805	188284013	209	160082	ENSG00000116711	PLA2G4A	phospholipase A2 group IVA
1	188326113	188326393	281	160082	ENSG00000116711	PLA2G4A	phospholipase A2 group IVA
1	188383294	188383620	327	160082	ENSG00000116711	PLA2G4A	phospholipase A2 group IVA
1	188401573	188402031	459	160082	ENSG00000116711	PLA2G4A	phospholipase A2 group IVA
1	188414148	188414338	191	160082	ENSG00000116711	PLA2G4A	phospholipase A2 group IVA
1	188434898	188435098	201	160082	ENSG00000116711	PLA2G4A	phospholipase A2 group IVA
1	188488351	188488600	250	160082	ENSG00000116711	PLA2G4A	phospholipase A2 group IVA
1	188567143	188567339	197	160082	ENSG00000116711	PLA2G4A	phospholipase A2 group IVA
1	188575785	188575993	209	160082	ENSG00000116711	PLA2G4A	phospholipase A2 group IVA
1	188576771	188577011	241	160082	ENSG00000116711	PLA2G4A	phospholipase A2 group IVA
1	188632171	188632500	330	378146	ENSG00000162670	BRINP3	BMP/retinoic acid inducible neural specific 3
1	188711227	188711431	205	378146	ENSG00000162670	BRINP3	BMP/retinoic acid inducible neural specific 3
1	188822090	188822298	209	378146	ENSG00000162670	BRINP3	BMP/retinoic acid inducible neural specific 3
1	188857584	188857825	242	378146	ENSG00000162670	BRINP3	BMP/retinoic acid inducible neural specific 3
1	188950869	188951035	167	378146	ENSG00000162670	BRINP3	BMP/retinoic acid inducible neural specific 3
1	189044602	189044814	213	378146	ENSG00000162670	BRINP3	BMP/retinoic acid inducible neural specific 3
1	189050850	189051103	254	378146	ENSG00000162670	BRINP3	BMP/retinoic acid inducible neural specific 3
1	189456782	189456989	208	378146	ENSG00000162670	BRINP3	BMP/retinoic acid inducible neural specific 3
1	189515839	189516015	177	378146	ENSG00000162670	BRINP3	BMP/retinoic acid inducible neural specific 3
1	189584620	189584801	182	378146	ENSG00000162670	BRINP3	BMP/retinoic acid inducible neural specific 3
1	189812524	189812715	192	378146	ENSG00000162670	BRINP3	BMP/retinoic acid inducible neural specific 3
1	189956550	189956808	259	378146	ENSG00000162670	BRINP3	BMP/retinoic acid inducible neural specific 3
1	190046108	190046334	227	378146	ENSG00000162670	BRINP3	BMP/retinoic acid inducible neural specific 3
1	190192418	190192633	216	378146	ENSG00000162670	BRINP3	BMP/retinoic acid inducible neural specific 3
1	190261268	190261488	221	378146	ENSG00000162670	BRINP3	BMP/retinoic acid inducible neural specific 3
1	190316756	190316954	199	378146	ENSG00000162670	BRINP3	BMP/retinoic acid inducible neural specific 3
1	190330127	190330334	208	378146	ENSG00000162670	BRINP3	BMP/retinoic acid inducible neural specific 3
1	190435637	190435853	217	378146	ENSG00000162670	BRINP3	BMP/retinoic acid inducible neural specific 3
1	190479491	190479695	205	379963	ENSG00000162670	BRINP3	BMP/retinoic acid inducible neural specific 3
1	190532225	190532417	193	176769	ENSG00000231175	LINC01720	long intergenic non-protein coding RNA 1720
1	190562781	190562966	186	176769	ENSG00000231175	LINC01720	long intergenic non-protein coding RNA 1720
1	190595787	190596002	216	176769	ENSG00000231175	LINC01720	long intergenic non-protein coding RNA 1720
1	190729303	190729562	260	176769	ENSG00000231175	LINC01720	long intergenic non-protein coding RNA 1720
1	190896233	190896454	222	176769	ENSG00000231175	LINC01720	long intergenic non-protein coding RNA 1720
1	190971687	190971932	246	176769	ENSG00000231175	LINC01720	long intergenic non-protein coding RNA 1720
1	191396742	191397090	349	27354	ENSG00000150681	RGS18	regulator of G protein signaling 18
1	191400522	191400722	201	27354	ENSG00000150681	RGS18	regulator of G protein signaling 18
1	191411560	191411767	208	27354	ENSG00000150681	RGS18	regulator of G protein signaling 18
1	191424068	191424293	226	27354	ENSG00000150681	RGS18	regulator of G protein signaling 18
1	191511427	191511619	193	27354	ENSG00000150681	RGS18	regulator of G protein signaling 18
1	191654056	191654251	196	27354	ENSG00000150681	RGS18	regulator of G protein signaling 18
1	191795315	191795553	239	27354	ENSG00000150681	RGS18	regulator of G protein signaling 18
1	191805941	191806136	196	27354	ENSG00000150681	RGS18	regulator of G protein signaling 18
1	191864706	191864913	208	27354	ENSG00000150681	RGS18	regulator of G protein signaling 18
1	191937465	191937626	162	27354	ENSG00000150681	RGS18	regulator of G protein signaling 18
1	192150356	192150585	230	27354	ENSG00000150681	RGS18	regulator of G protein signaling 18
1	192254463	192254714	252	50293	ENSG00000253148	RGS21	regulator of G protein signaling 21
1	192347468	192347681	214	50293	ENSG00000253148	RGS21	regulator of G protein signaling 21
1	192371321	192371510	190	50293	ENSG00000253148	RGS21	regulator of G protein signaling 21
1	192415102	192415305	204	50293	ENSG00000253148	RGS21	regulator of G protein signaling 21
1	192497720	192497944	225	3229	ENSG00000090104	RGS1	regulator of G protein signaling 1
1	192516870	192517032	163	3229	ENSG00000090104	RGS1	regulator of G protein signaling 1
1	192545353	192545652	300	4303	ENSG00000090104	RGS1	regulator of G protein signaling 1
1	192782227	192782438	212	3239	ENSG00000116741	RGS2	regulator of G protein signaling 2
1	193046345	193046531	187	16970	ENSG00000116747	TROVE2	TROVE domain family member 2
1	193083716	193083941	226	132855	ENSG00000134371	CDC73	cell division cycle 73
1	193090659	193090823	165	132855	ENSG00000134371	CDC73	cell division cycle 73
1	193136265	193136436	172	7884	ENSG00000162630	B3GALT2	beta-1,3-galactosyltransferase 2
1	193166312	193166493	182	7884	ENSG00000162630	B3GALT2	beta-1,3-galactosyltransferase 2
1	193175881	193176196	316	7884	ENSG00000162630	B3GALT2	beta-1,3-galactosyltransferase 2
1	193261133	193261335	203	7884	ENSG00000162630	B3GALT2	beta-1,3-galactosyltransferase 2
1	193329242	193329528	287	7884	ENSG00000162630	B3GALT2	beta-1,3-galactosyltransferase 2
1	193427848	193428123	276	7884	ENSG00000162630	B3GALT2	beta-1,3-galactosyltransferase 2
1	193520115	193520356	242	7884	ENSG00000162630	B3GALT2	beta-1,3-galactosyltransferase 2
1	193616696	193616881	186	7884	ENSG00000162630	B3GALT2	beta-1,3-galactosyltransferase 2
1	193665877	193666066	190	7884	ENSG00000162630	B3GALT2	beta-1,3-galactosyltransferase 2
1	193820706	193820903	198	7884	ENSG00000162630	B3GALT2	beta-1,3-galactosyltransferase 2
1	193855439	193855651	213	7884	ENSG00000162630	B3GALT2	beta-1,3-galactosyltransferase 2
1	194306360	194306566	207	7884	ENSG00000162630	B3GALT2	beta-1,3-galactosyltransferase 2
1	194564170	194564361	192	7884	ENSG00000162630	B3GALT2	beta-1,3-galactosyltransferase 2
1	194628187	194628304	118	7884	ENSG00000162630	B3GALT2	beta-1,3-galactosyltransferase 2
1	194639926	194640146	221	7884	ENSG00000162630	B3GALT2	beta-1,3-galactosyltransferase 2
1	194710851	194711117	267	7884	ENSG00000162630	B3GALT2	beta-1,3-galactosyltransferase 2
1	194909453	194909653	201	84161	ENSG00000162687	KCNT2	potassium sodium-activated channel subfamily T member 2
1	194936249	194936494	246	84161	ENSG00000162687	KCNT2	potassium sodium-activated channel subfamily T member 2
1	194963076	194963251	176	84161	ENSG00000162687	KCNT2	potassium sodium-activated channel subfamily T member 2
1	194966048	194966264	217	84161	ENSG00000162687	KCNT2	potassium sodium-activated channel subfamily T member 2
1	194982579	194982787	209	84161	ENSG00000162687	KCNT2	potassium sodium-activated channel subfamily T member 2
1	195189257	195189412	156	84161	ENSG00000162687	KCNT2	potassium sodium-activated channel subfamily T member 2
1	195244430	195244619	190	84161	ENSG00000162687	KCNT2	potassium sodium-activated channel subfamily T member 2
1	195300591	195300786	196	84161	ENSG00000162687	KCNT2	potassium sodium-activated channel subfamily T member 2
1	195358175	195358384	210	84161	ENSG00000162687	KCNT2	potassium sodium-activated channel subfamily T member 2
1	195481247	195481462	216	84161	ENSG00000162687	KCNT2	potassium sodium-activated channel subfamily T member 2
1	195856900	195857116	217	84161	ENSG00000162687	KCNT2	potassium sodium-activated channel subfamily T member 2
1	196041672	196041886	215	84161	ENSG00000162687	KCNT2	potassium sodium-activated channel subfamily T member 2
1	196221616	196221813	198	84161	ENSG00000162687	KCNT2	potassium sodium-activated channel subfamily T member 2
1	196260919	196261162	244	84161	ENSG00000162687	KCNT2	potassium sodium-activated channel subfamily T member 2
1	196497854	196498002	149	69	ENSG00000265986	MIR4735	microRNA 4735
1	196626639	196626886	248	95627	ENSG00000000971	CFH	complement factor H
1	196627694	196627917	224	95627	ENSG00000000971	CFH	complement factor H
1	196841900	196842091	192	30700	ENSG00000134365	CFHR4	complement factor H related 4
1	197082064	197082323	260	62568	ENSG00000066279	ASPM	abnormal spindle microtubule assembly
1	197136123	197136327	205	58577	ENSG00000066279	ASPM	abnormal spindle microtubule assembly
1	197169934	197170148	215	46859	ENSG00000177888	ZBTB41	zinc finger and BTB domain containing 41
1	197195667	197195877	211	276994	ENSG00000134376	CRB1	crumbs 1, cell polarity complex component
1	197207651	197207823	173	89925	ENSG00000134376	CRB1	crumbs 1, cell polarity complex component
1	197242161	197242378	218	210252	ENSG00000134376	CRB1	crumbs 1, cell polarity complex component
1	197368294	197368478	185	30991	ENSG00000134376	CRB1	crumbs 1, cell polarity complex component
1	197418821	197419021	201	30991	ENSG00000134376	CRB1	crumbs 1, cell polarity complex component
1	197424761	197424973	213	30991	ENSG00000134376	CRB1	crumbs 1, cell polarity complex component
1	197462113	197462372	260	30991	ENSG00000134376	CRB1	crumbs 1, cell polarity complex component
1	197666527	197666723	197	52872	ENSG00000213047	DENND1B	DENN domain containing 1B
1	197776496	197776694	199	41485	ENSG00000213047	DENND1B	DENN domain containing 1B
1	197822292	197822501	210	4816	ENSG00000203724	C1orf53	chromosome 1 open reading frame 53
1	197992308	197992482	175	4995	ENSG00000143355	LHX9	LIM homeobox 9
1	198071006	198071243	238	165441	ENSG00000151414	NEK7	NIMA related kinase 7
1	198093840	198094043	204	165441	ENSG00000151414	NEK7	NIMA related kinase 7
1	198153417	198153602	186	165421	ENSG00000151414	NEK7	NIMA related kinase 7
1	198205919	198206096	178	165421	ENSG00000151414	NEK7	NIMA related kinase 7
1	198244820	198245001	182	165421	ENSG00000151414	NEK7	NIMA related kinase 7
1	198276613	198276909	297	165421	ENSG00000151414	NEK7	NIMA related kinase 7
1	198544861	198545074	214	17724	ENSG00000151418	ATP6V1G3	ATPase H+ transporting V1 subunit G3
1	198708009	198708250	242	64084	ENSG00000081237	PTPRC	protein tyrosine phosphatase, receptor type C
1	198784288	198784473	186	110	ENSG00000207975	MIR181B1	microRNA 181b-1
1	198809813	198809988	176	110	ENSG00000207975	MIR181B1	microRNA 181b-1
1	198908419	198908581	163	129427	NA	MIR181A1HG	MIR181A1 host gene
1	198945068	198945280	213	129427	NA	MIR181A1HG	MIR181A1 host gene
1	198998244	198998460	217	129427	NA	MIR181A1HG	MIR181A1 host gene
1	199015720	199015867	148	129427	NA	MIR181A1HG	MIR181A1 host gene
1	199026284	199026422	139	129427	NA	MIR181A1HG	MIR181A1 host gene
1	199199922	199200084	163	129427	NA	MIR181A1HG	MIR181A1 host gene
1	199227566	199227757	192	129427	NA	MIR181A1HG	MIR181A1 host gene
1	199250283	199250528	246	129427	NA	MIR181A1HG	MIR181A1 host gene
1	199459127	199459337	211	12194	ENSG00000116833	NR5A2	nuclear receptor subfamily 5 group A member 2
1	199486658	199486932	275	12194	ENSG00000116833	NR5A2	nuclear receptor subfamily 5 group A member 2
1	199500382	199500536	155	12194	ENSG00000116833	NR5A2	nuclear receptor subfamily 5 group A member 2
1	199714318	199714566	249	12194	ENSG00000116833	NR5A2	nuclear receptor subfamily 5 group A member 2
1	199826899	199827106	208	12194	ENSG00000116833	NR5A2	nuclear receptor subfamily 5 group A member 2
1	199905375	199905573	199	12194	ENSG00000116833	NR5A2	nuclear receptor subfamily 5 group A member 2
1	199999928	200000118	191	149821	ENSG00000116833	NR5A2	nuclear receptor subfamily 5 group A member 2
1	200323205	200323430	226	31249	ENSG00000203721	LINC00862	long intergenic non-protein coding RNA 862
1	200360259	200360457	199	31249	ENSG00000203721	LINC00862	long intergenic non-protein coding RNA 862
1	200520167	200520399	233	67342	ENSG00000118193	KIF14	kinesin family member 14
1	200588673	200588890	218	67342	ENSG00000118193	KIF14	kinesin family member 14
1	200699106	200699238	133	121146	ENSG00000118200	CAMSAP2	calmodulin regulated spectrin associated protein family member 2
1	200776046	200776292	247	1224	ENSG00000170128	GPR25	G protein-coupled receptor 25
1	200955959	200956133	175	4288	ENSG00000116852	KIF21B	kinesin family member 21B
1	200994760	200995018	259	54315	ENSG00000116852	KIF21B	kinesin family member 21B
1	201017828	201018105	278	54315	ENSG00000116852	KIF21B	kinesin family member 21B
1	201241706	201241889	184	49542	ENSG00000081277	PKP1	plakophilin 1
1	201271054	201271309	256	49542	ENSG00000081277	PKP1	plakophilin 1
1	201278492	201278939	448	49542	ENSG00000081277	PKP1	plakophilin 1
1	201300249	201300450	202	2362	ENSG00000118194	TNNT2	troponin T2, cardiac type
1	201400640	201400902	263	21788	ENSG00000159173	TNNI1	troponin I1, slow skeletal type
1	201414574	201414728	155	21788	ENSG00000159173	TNNI1	troponin I1, slow skeletal type
1	201425618	201425865	248	3693	ENSG00000174307	PHLDA3	pleckstrin homology like domain family A member 3
1	201465365	201465574	210	13044	ENSG00000159176	CSRP1	cysteine and glycine rich protein 1
1	201717087	201717237	151	87140	ENSG00000134369	NAV1	neuron navigator 1
1	201979270	201979459	190	6626	ENSG00000163435	ELF3	E74 like ETS transcription factor 3
1	202025059	202025290	232	6626	ENSG00000163435	ELF3	E74 like ETS transcription factor 3
1	202050115	202050285	171	6606	ENSG00000170075	GPR37L1	G protein-coupled receptor 37 like 1
1	202060203	202060447	245	6606	ENSG00000170075	GPR37L1	G protein-coupled receptor 37 like 1
1	202137116	202137382	267	21399	ENSG00000243323	PTPRVP	protein tyrosine phosphatase, receptor type V, pseudogene
1	202161804	202162013	210	125772	ENSG00000133067	LGR6	leucine rich repeat containing G protein-coupled receptor 6
1	202200625	202200845	221	68012	ENSG00000133067	LGR6	leucine rich repeat containing G protein-coupled receptor 6
1	202280817	202281073	257	10310	ENSG00000077152	UBE2T	ubiquitin conjugating enzyme E2 T
1	202298896	202299059	164	10310	ENSG00000077152	UBE2T	ubiquitin conjugating enzyme E2 T
1	202304834	202304998	165	10310	ENSG00000077152	UBE2T	ubiquitin conjugating enzyme E2 T
1	202421931	202422138	208	125827	ENSG00000077157	PPP1R12B	protein phosphatase 1 regulatory subunit 12B
1	202493483	202493724	242	48456	ENSG00000077157	PPP1R12B	protein phosphatase 1 regulatory subunit 12B
1	202545877	202546065	189	48456	ENSG00000077157	PPP1R12B	protein phosphatase 1 regulatory subunit 12B
1	202664550	202664709	160	119827	ENSG00000143858	SYT2	synaptotagmin 2
1	202709883	202710056	174	119827	ENSG00000143858	SYT2	synaptotagmin 2
1	202715225	202715420	196	119827	ENSG00000143858	SYT2	synaptotagmin 2
1	202789793	202790016	224	1093	ENSG00000184774	MGAT4EP	MGAT4 family member E, pseudogene
1	202802515	202802650	136	1093	ENSG00000184774	MGAT4EP	MGAT4 family member E, pseudogene
1	202913848	202914057	210	7598	ENSG00000159346	ADIPOR1	adiponectin receptor 1
1	202974870	202975117	248	20814	NA	NA	NA
1	202988606	202988780	175	16664	ENSG00000163444	TMEM183A	transmembrane protein 183A
1	203010655	203010908	254	33369	ENSG00000143847	PPFIA4	PTPRF interacting protein alpha 4
1	203058465	203058920	456	2910	ENSG00000122180	MYOG	myogenin
1	203156775	203156949	175	7864	ENSG00000133048	CHI3L1	chitinase 3 like 1
1	203168187	203168377	191	7864	ENSG00000133048	CHI3L1	chitinase 3 like 1
1	203224723	203224933	211	59979	ENSG00000133063	CHIT1	chitinase 1
1	203232015	203232201	187	59979	ENSG00000133063	CHIT1	chitinase 1
1	203379686	203379955	270	10538	ENSG00000122176	FMOD	fibromodulin
1	203400241	203400473	233	15597	ENSG00000188783	PRELP	proline and arginine rich end leucine rich repeat protein
1	203472150	203472361	212	14807	ENSG00000188770	OPTC	opticin
1	203775716	203775929	214	42670	ENSG00000058673	ZC3H11A	zinc finger CCCH-type containing 11A
1	203777723	203777946	224	42670	ENSG00000058673	ZC3H11A	zinc finger CCCH-type containing 11A
1	203829563	203829800	238	9554	ENSG00000182004	SNRPE	small nuclear ribonucleoprotein polypeptide E
1	203883476	203883718	243	9541	ENSG00000182004	SNRPE	small nuclear ribonucleoprotein polypeptide E
1	203943838	203944028	191	8818	ENSG00000176754	LINC00303	long intergenic non-protein coding RNA 303
1	204023147	204023360	214	8818	ENSG00000176754	LINC00303	long intergenic non-protein coding RNA 303
1	204073849	204074093	245	14829	ENSG00000143842	SOX13	SRY-box 13
1	204192567	204192760	194	15930	ENSG00000174567	GOLT1A	golgi transport 1A
1	204241303	204241518	216	8686	ENSG00000143850	PLEKHA6	pleckstrin homology domain containing A6
1	204286322	204286653	332	141079	ENSG00000143850	PLEKHA6	pleckstrin homology domain containing A6
1	204349808	204350088	281	1290	ENSG00000280924	LINC00628	long intergenic non-protein coding RNA 628
1	204381532	204381719	188	8453	ENSG00000158615	PPP1R15B	protein phosphatase 1 regulatory subunit 15B
1	204386270	204386604	335	8453	ENSG00000158615	PPP1R15B	protein phosphatase 1 regulatory subunit 15B
1	204555771	204556013	243	33821	ENSG00000198625	MDM4	MDM4, p53 regulator
1	204628988	204629147	160	68295	ENSG00000170382	LRRN2	leucine rich repeat neuronal 2
1	204698578	204698763	186	68295	ENSG00000170382	LRRN2	leucine rich repeat neuronal 2
1	204811044	204811241	198	194169	ENSG00000163531	NFASC	neurofascin
1	204893715	204894088	374	78597	ENSG00000163531	NFASC	neurofascin
1	204975281	204975498	218	10098	ENSG00000163531	NFASC	neurofascin
1	205015800	205016010	211	34832	ENSG00000184144	CNTN2	contactin 2
1	205067494	205067747	254	1332	ENSG00000174529	TMEM81	transmembrane protein 81
1	205070800	205070991	192	30147	ENSG00000117222	RBBP5	RB binding protein 5, histone lysine methyltransferase complex subunit
1	205095589	205095794	206	35881	ENSG00000117222	RBBP5	RB binding protein 5, histone lysine methyltransferase complex subunit
1	205130055	205130315	261	14510	ENSG00000133059	DSTYK	dual serine/threonine and tyrosine protein kinase
1	205280783	205280967	185	1207	ENSG00000163545	NUAK2	NUAK family kinase 2
1	205567913	205568090	178	23289	ENSG00000174514	MFSD4A	major facilitator superfamily domain containing 4A
1	205627388	205627587	200	38451	ENSG00000158715	SLC45A3	solute carrier family 45 member 3
1	205630917	205631065	149	38451	ENSG00000158715	SLC45A3	solute carrier family 45 member 3
1	205785433	205785607	175	23941	ENSG00000133065	SLC41A1	solute carrier family 41 member 1
1	205811410	205811617	208	22127	ENSG00000162877	PM20D1	peptidase M20 domain containing 1
1	205812921	205813098	178	22127	ENSG00000162877	PM20D1	peptidase M20 domain containing 1
1	205863300	205863548	249	4315	ENSG00000174502	SLC26A9	solute carrier family 26 member 9
1	205893363	205893574	212	15338	ENSG00000174502	SLC26A9	solute carrier family 26 member 9
1	206233770	206234011	242	7200	ENSG00000198049	AVPR1B	arginine vasopressin receptor 1B
1	206243015	206243265	251	7200	ENSG00000198049	AVPR1B	arginine vasopressin receptor 1B
1	206257765	206258008	244	49355	ENSG00000263961	RHEX	regulator of hemoglobinization and erythroid cell expansion
1	206260770	206261026	257	49355	ENSG00000263961	RHEX	regulator of hemoglobinization and erythroid cell expansion
1	206327529	206327749	221	14646	ENSG00000196188	CTSE	cathepsin E
1	206602226	206602411	186	49770	ENSG00000266028	SRGAP2	SLIT-ROBO Rho GTPase activating protein 2
1	206614600	206614809	210	8055	ENSG00000263528	IKBKE	inhibitor of nuclear factor kappa B kinase subunit epsilon
1	206844252	206844428	177	49266	ENSG00000162889	MAPKAPK2	mitogen-activated protein kinase-activated protein kinase 2
1	206963515	206963768	254	44112	ENSG00000142224	IL19	interleukin 19
1	207012680	207012918	239	3954	ENSG00000142224	IL19	interleukin 19
1	207077068	207077285	218	6697	ENSG00000162892	IL24	interleukin 24
1	207196360	207196511	152	14236	ENSG00000182795	C1orf116	chromosome 1 open reading frame 116
1	207295558	207295768	211	40711	ENSG00000123838	C4BPA	complement component 4 binding protein alpha
1	207336188	207336351	164	40711	ENSG00000123838	C4BPA	complement component 4 binding protein alpha
1	207635020	207635300	281	35596	ENSG00000117322	CR2	complement C3d receptor 2
1	207813090	207813303	214	72579	ENSG00000197721	CR1L	complement C3b/C4b receptor 1 like
1	207838688	207838867	180	47320	ENSG00000197721	CR1L	complement C3b/C4b receptor 1 like
1	207859141	207859330	190	47320	ENSG00000197721	CR1L	complement C3b/C4b receptor 1 like
1	209760049	209760197	149	30223	ENSG00000008118	CAMK1G	calcium/calmodulin dependent protein kinase IG
1	211191009	211191204	196	455801	ENSG00000143473	KCNH1	potassium voltage-gated channel subfamily H member 1
1	211866554	211866731	178	6518	ENSG00000117650	NEK2	NIMA related kinase 2
1	213242913	213243094	182	200597	ENSG00000136643	RPS6KC1	ribosomal protein S6 kinase C1
1	214822975	214823220	246	61383	ENSG00000117724	CENPF	centromere protein F
1	214908164	214908338	175	61383	ENSG00000117724	CENPF	centromere protein F
1	215003892	215004088	197	231552	ENSG00000082482	KCNK2	potassium two pore domain channel subfamily K member 2
1	215041078	215041369	292	231552	ENSG00000082482	KCNK2	potassium two pore domain channel subfamily K member 2
1	215153953	215154092	140	231552	ENSG00000082482	KCNK2	potassium two pore domain channel subfamily K member 2
1	215165132	215165303	172	231552	ENSG00000082482	KCNK2	potassium two pore domain channel subfamily K member 2
1	215167895	215168227	333	231552	ENSG00000082482	KCNK2	potassium two pore domain channel subfamily K member 2
1	215344750	215345079	330	153877	ENSG00000082482	KCNK2	potassium two pore domain channel subfamily K member 2
1	215351311	215351506	196	153877	ENSG00000082482	KCNK2	potassium two pore domain channel subfamily K member 2
1	215464269	215464522	254	153877	ENSG00000082482	KCNK2	potassium two pore domain channel subfamily K member 2
1	215491297	215491456	160	153877	ENSG00000082482	KCNK2	potassium two pore domain channel subfamily K member 2
1	215545870	215546117	248	54415	ENSG00000136636	KCTD3	potassium channel tetramerization domain containing 3
1	215580052	215580281	230	54415	ENSG00000136636	KCTD3	potassium channel tetramerization domain containing 3
1	215594972	215595368	397	54415	ENSG00000136636	KCTD3	potassium channel tetramerization domain containing 3
1	215691866	215692156	291	54415	ENSG00000136636	KCTD3	potassium channel tetramerization domain containing 3
1	215757866	215758141	276	42807	ENSG00000136636	KCTD3	potassium channel tetramerization domain containing 3
1	215912118	215912371	254	42807	ENSG00000136636	KCTD3	potassium channel tetramerization domain containing 3
1	215960943	215961158	216	42807	ENSG00000136636	KCTD3	potassium channel tetramerization domain containing 3
1	216022717	216022915	199	42807	ENSG00000136636	KCTD3	potassium channel tetramerization domain containing 3
1	216121217	216121440	224	42807	ENSG00000136636	KCTD3	potassium channel tetramerization domain containing 3
1	216174213	216174443	231	42807	ENSG00000136636	KCTD3	potassium channel tetramerization domain containing 3
1	216191300	216191505	206	800503	ENSG00000042781	USH2A	usherin
1	216300138	216300286	149	800503	ENSG00000042781	USH2A	usherin
1	216420293	216420552	260	800503	ENSG00000042781	USH2A	usherin
1	216501007	216501243	237	800503	ENSG00000042781	USH2A	usherin
1	216623363	216623616	254	249447	ENSG00000042781	USH2A	usherin
1	216642284	216642532	249	249447	ENSG00000042781	USH2A	usherin
1	216685788	216686107	320	249447	ENSG00000042781	USH2A	usherin
1	216868855	216868980	126	220227	ENSG00000196482	ESRRG	estrogen related receptor gamma
1	216922838	216923002	165	220227	ENSG00000196482	ESRRG	estrogen related receptor gamma
1	216936516	216936713	198	220227	ENSG00000196482	ESRRG	estrogen related receptor gamma
1	216939080	216939195	116	302122	ENSG00000196482	ESRRG	estrogen related receptor gamma
1	216948414	216948612	199	302122	ENSG00000196482	ESRRG	estrogen related receptor gamma
1	216953081	216953345	265	302122	ENSG00000196482	ESRRG	estrogen related receptor gamma
1	216978806	216978965	160	302122	ENSG00000196482	ESRRG	estrogen related receptor gamma
1	216995681	216996085	405	302122	ENSG00000196482	ESRRG	estrogen related receptor gamma
1	217103679	217103927	249	436428	ENSG00000196482	ESRRG	estrogen related receptor gamma
1	217114407	217114657	251	436428	ENSG00000196482	ESRRG	estrogen related receptor gamma
1	217119106	217119297	192	436428	ENSG00000196482	ESRRG	estrogen related receptor gamma
1	217122175	217122374	200	436428	ENSG00000196482	ESRRG	estrogen related receptor gamma
1	217193358	217193585	228	573725	ENSG00000196482	ESRRG	estrogen related receptor gamma
1	217198291	217198530	240	573725	ENSG00000196482	ESRRG	estrogen related receptor gamma
1	217201464	217201683	220	573725	ENSG00000196482	ESRRG	estrogen related receptor gamma
1	217271920	217272121	202	586609	ENSG00000196482	ESRRG	estrogen related receptor gamma
1	217599280	217599416	137	57960	ENSG00000092978	GPATCH2	G-patch domain containing 2
1	217715120	217715399	280	57960	ENSG00000092978	GPATCH2	G-patch domain containing 2
1	218099826	218100019	194	27905	ENSG00000231814	LINC00210	long intergenic non-protein coding RNA 210
1	218131672	218131868	197	27905	ENSG00000231814	LINC00210	long intergenic non-protein coding RNA 210
1	218160068	218160294	227	27905	ENSG00000231814	LINC00210	long intergenic non-protein coding RNA 210
1	218173875	218174148	274	27905	ENSG00000231814	LINC00210	long intergenic non-protein coding RNA 210
1	218178938	218179165	228	27905	ENSG00000231814	LINC00210	long intergenic non-protein coding RNA 210
1	218215360	218215691	332	27905	ENSG00000231814	LINC00210	long intergenic non-protein coding RNA 210
1	218222402	218222554	153	27905	ENSG00000231814	LINC00210	long intergenic non-protein coding RNA 210
1	218309602	218309821	220	52697	ENSG00000067533	RRP15	ribosomal RNA processing 15 homolog
1	218361201	218361527	327	52697	ENSG00000067533	RRP15	ribosomal RNA processing 15 homolog
1	218418479	218418733	255	52697	ENSG00000067533	RRP15	ribosomal RNA processing 15 homolog
1	218550560	218550832	273	1483	ENSG00000232480	TGFB2-AS1	TGFB2 antisense RNA 1 (head to head)
1	218566591	218566737	147	1483	ENSG00000232480	TGFB2-AS1	TGFB2 antisense RNA 1 (head to head)
1	218694702	218694940	239	1483	ENSG00000232480	TGFB2-AS1	TGFB2 antisense RNA 1 (head to head)
1	218695071	218695215	145	1483	ENSG00000232480	TGFB2-AS1	TGFB2 antisense RNA 1 (head to head)
1	218756183	218756337	155	1483	ENSG00000232480	TGFB2-AS1	TGFB2 antisense RNA 1 (head to head)
1	218794566	218794733	168	1483	ENSG00000232480	TGFB2-AS1	TGFB2 antisense RNA 1 (head to head)
1	218796685	218797217	533	1483	ENSG00000232480	TGFB2-AS1	TGFB2 antisense RNA 1 (head to head)
1	218844248	218844666	419	1483	ENSG00000232480	TGFB2-AS1	TGFB2 antisense RNA 1 (head to head)
1	218932925	218933056	132	1483	ENSG00000232480	TGFB2-AS1	TGFB2 antisense RNA 1 (head to head)
1	218984795	218984910	116	92814	NA	LYPLAL1-DT	LYPLAL1 divergent transcript
1	219015998	219016220	223	92814	NA	LYPLAL1-DT	LYPLAL1 divergent transcript
1	219198514	219198684	171	92814	NA	LYPLAL1-DT	LYPLAL1 divergent transcript
1	219200849	219201151	303	92814	NA	LYPLAL1-DT	LYPLAL1 divergent transcript
1	219222056	219222291	236	92814	NA	LYPLAL1-DT	LYPLAL1 divergent transcript
1	219292446	219292665	220	92814	NA	LYPLAL1-DT	LYPLAL1 divergent transcript
1	219534481	219534757	277	39016	ENSG00000143353	LYPLAL1	lysophospholipase like 1
1	219804822	219805018	197	246159	ENSG00000199377	RNU5F-1	RNA, U5F small nuclear 1
1	219888629	219888796	168	246159	ENSG00000199377	RNU5F-1	RNA, U5F small nuclear 1
1	220196852	220197067	216	78059	ENSG00000136628	EPRS	glutamyl-prolyl-tRNA synthetase
1	220901330	220901538	209	35921	ENSG00000117791	43526	mitochondrial amidoxime reducing component 2
1	221267235	221267467	233	5658	ENSG00000136630	HLX	H2.0 like homeobox
1	221428680	221428883	204	6369	ENSG00000234754	C1orf140	uncharacterized LOC400804
1	221596479	221596688	210	6369	ENSG00000234754	C1orf140	uncharacterized LOC400804
1	221633075	221633278	204	6369	ENSG00000234754	C1orf140	uncharacterized LOC400804
1	222632896	222633122	227	25843	ENSG00000143512	HHIPL2	HHIP like 2
1	223842893	223843132	240	138465	ENSG00000203697	CAPN8	calpain 8
1	224477127	224477318	192	138	ENSG00000221406	MIR320B2	microRNA 320b-2
1	224486176	224486382	207	102856	ENSG00000143748	NVL	nuclear VCP-like
1	224920964	224921215	252	124071	ENSG00000143786	CNIH3	cornichon family AMPA receptor auxiliary protein 3
1	225066774	225066950	177	38271	ENSG00000185842	DNAH14	dynein axonemal heavy chain 14
1	225250247	225250462	216	469641	ENSG00000185842	DNAH14	dynein axonemal heavy chain 14
1	225308635	225308822	188	157453	ENSG00000185842	DNAH14	dynein axonemal heavy chain 14
1	225814538	225814737	200	166312	ENSG00000154380	ENAH	ENAH, actin regulator
1	226408633	226408810	178	2131	ENSG00000185155	MIXL1	Mix paired-like homeobox
1	227617805	227617970	166	328261	ENSG00000143776	CDC42BPA	CDC42 binding protein kinase alpha
1	228875491	228875748	258	11593	ENSG00000116574	RHOU	ras homolog family member U
1	229158332	229158564	233	34832	ENSG00000168118	RAB4A	RAB4A, member RAS oncogene family
1	229794898	229795098	201	33966	ENSG00000135763	URB2	URB2 ribosome biogenesis 2 homolog (S. cerevisiae)
1	230096570	230096786	217	224340	ENSG00000143641	GALNT2	polypeptide N-acetylgalactosaminyltransferase 2
1	230461130	230461332	203	20260	ENSG00000143641	GALNT2	polypeptide N-acetylgalactosaminyltransferase 2
1	230513067	230513226	160	104283	ENSG00000177614	PGBD5	piggyBac transposable element derived 5
1	230610137	230610362	226	104283	ENSG00000177614	PGBD5	piggyBac transposable element derived 5
1	230652487	230652644	158	104283	ENSG00000177614	PGBD5	piggyBac transposable element derived 5
1	230860517	230860652	136	12065	ENSG00000135744	AGT	angiotensinogen
1	230963082	230963278	197	18918	ENSG00000119280	C1orf198	chromosome 1 open reading frame 198
1	231098026	231098194	169	72632	ENSG00000143643	TTC13	tetratricopeptide repeat domain 13
1	231194402	231194610	209	21292	ENSG00000182118	FAM89A	family with sequence similarity 89 member A
1	231222650	231222857	208	21292	ENSG00000182118	FAM89A	family with sequence similarity 89 member A
1	231239741	231239924	184	58641	ENSG00000119283	TRIM67	tripartite motif containing 67
1	232040841	232041034	194	3892	NA	DISC2	disrupted in schizophrenia 2 (non-protein coding)
1	232122721	232122873	153	3892	NA	DISC2	disrupted in schizophrenia 2 (non-protein coding)
1	232325509	232325720	212	64452	ENSG00000116991	SIPA1L2	signal induced proliferation associated 1 like 2
1	233073043	233073254	212	27850	ENSG00000135778	NTPCR	nucleoside-triphosphatase, cancer-related
1	233625544	233625724	181	9366	ENSG00000143674	MAP3K21	mitogen-activated protein kinase kinase kinase 21
1	234410799	234411014	216	73	ENSG00000264377	MIR4671	microRNA 4671
1	234549947	234550162	216	10367	ENSG00000168275	COA6	cytochrome c oxidase assembly factor 6
1	235729253	235729462	210	39569	ENSG00000162885	B3GALNT2	beta-1,3-N-acetylgalactosaminyltransferase 2
1	235812322	235812610	289	102309	ENSG00000168243	GNG4	G protein subunit gamma 4
1	235875676	235875868	193	76977	ENSG00000143669	LYST	lysosomal trafficking regulator
1	236103533	236103742	210	57386	ENSG00000143669	LYST	lysosomal trafficking regulator
1	236508295	236508501	207	90329	ENSG00000186197	EDARADD	EDAR associated death domain
1	236655705	236655893	189	34766	ENSG00000116977	LGALS8	galectin 8
1	237227798	237227967	170	791587	ENSG00000198626	RYR2	ryanodine receptor 2
1	237228088	237228309	222	791587	ENSG00000198626	RYR2	ryanodine receptor 2
1	238418439	238418617	179	5634	ENSG00000215808	LINC01139	long intergenic non-protein coding RNA 1139
1	240370630	240370881	252	147303	ENSG00000155816	FMN2	formin 2
1	240654362	240654563	202	17696	ENSG00000155816	FMN2	formin 2
1	240744583	240744776	194	122590	ENSG00000180875	GREM2	gremlin 2, DAN family BMP antagonist
1	240816289	240816500	212	122590	ENSG00000180875	GREM2	gremlin 2, DAN family BMP antagonist
1	241033853	241033980	128	93336	ENSG00000182901	RGS7	regulator of G protein signaling 7
1	241301640	241301837	198	376315	ENSG00000182901	RGS7	regulator of G protein signaling 7
1	242715891	242716023	133	436310	ENSG00000180287	PLD5	phospholipase D family member 5
1	244668148	244668346	199	178990	ENSG00000179397	CATSPERE	catsper channel auxiliary subunit epsilon
1	244715724	244715948	225	178990	ENSG00000179397	CATSPERE	catsper channel auxiliary subunit epsilon
1	244883067	244883265	199	55983	ENSG00000121644	DESI2	desumoylating isopeptidase 2
1	245552254	245552449	196	18040	ENSG00000162849	KIF26B	kinesin family member 26B
1	246230359	246230569	211	181484	ENSG00000185420	SMYD3	SET and MYND domain containing 3
1	246245591	246245812	222	181484	ENSG00000185420	SMYD3	SET and MYND domain containing 3
1	246255515	246255724	210	181484	ENSG00000185420	SMYD3	SET and MYND domain containing 3
1	246378354	246378543	190	668073	ENSG00000185420	SMYD3	SET and MYND domain containing 3
1	246490471	246490648	178	668073	ENSG00000185420	SMYD3	SET and MYND domain containing 3
1	246499107	246499348	242	668073	ENSG00000185420	SMYD3	SET and MYND domain containing 3
1	246728467	246728676	210	25703	ENSG00000162851	TFB2M	transcription factor B2, mitochondrial
1	247642236	247642433	198	1342	NA	OR2W5	olfactory receptor family 2 subfamily W member 5 (gene/pseudogene)
1	248789963	248790173	211	951	ENSG00000279301	OR2T11	olfactory receptor family 2 subfamily T member 11 (gene/pseudogene)
1	249133209	249133410	202	11185	ENSG00000171161	ZNF672	zinc finger protein 672
2	35946	36186	241	7775	ENSG00000184731	FAM110C	family with sequence similarity 110 member C
2	303974	304197	224	8748	ENSG00000189292	ALKAL2	ALK and LTK ligand 2
2	366729	366938	210	8748	ENSG00000189292	ALKAL2	ALK and LTK ligand 2
2	630188	630397	210	8186	ENSG00000151353	TMEM18	transmembrane protein 18
2	986269	986476	208	424831	ENSG00000172554	SNTG2	syntrophin gamma 2
2	1075234	1075443	210	424831	ENSG00000172554	SNTG2	syntrophin gamma 2
2	1107452	1107625	174	424831	ENSG00000172554	SNTG2	syntrophin gamma 2
2	1137798	1137962	165	424831	ENSG00000172554	SNTG2	syntrophin gamma 2
2	1373398	1373577	180	168505	ENSG00000115705	TPO	thyroid peroxidase
2	1530777	1530948	172	58132	ENSG00000115705	TPO	thyroid peroxidase
2	1638012	1638241	230	112633	ENSG00000130508	PXDN	peroxidasin
2	1725139	1725358	220	112633	ENSG00000130508	PXDN	peroxidasin
2	1990078	1990334	257	39387	ENSG00000186487	MYT1L	myelin transcription factor 1 like
2	2169891	2170106	216	193298	ENSG00000186487	MYT1L	myelin transcription factor 1 like
2	2690583	2690742	160	542161	ENSG00000186487	MYT1L	myelin transcription factor 1 like
2	2929657	2929846	190	130705	ENSG00000032389	EIPR1	EARP complex and GARP complex interacting protein 1
2	3186372	3186527	156	130705	ENSG00000032389	EIPR1	EARP complex and GARP complex interacting protein 1
2	3515335	3515547	213	19829	ENSG00000182551	ADI1	acireductone dioxygenase 1
2	3919217	3919379	163	16378	ENSG00000237401	LINC01304	long intergenic non-protein coding RNA 1304
2	4047976	4048171	196	14117	ENSG00000237401	LINC01304	long intergenic non-protein coding RNA 1304
2	4348678	4348840	163	14117	ENSG00000237401	LINC01304	long intergenic non-protein coding RNA 1304
2	4773286	4773484	199	28005	ENSG00000231532	LINC01249	long intergenic non-protein coding RNA 1249
2	5234849	5235059	211	28005	ENSG00000231532	LINC01249	long intergenic non-protein coding RNA 1249
2	5251808	5252031	224	28005	ENSG00000231532	LINC01249	long intergenic non-protein coding RNA 1249
2	5267661	5267869	209	28005	ENSG00000231532	LINC01249	long intergenic non-protein coding RNA 1249
2	5342166	5342385	220	8719	ENSG00000176887	SOX11	SRY-box 11
2	5935924	5936131	208	8719	ENSG00000176887	SOX11	SRY-box 11
2	6218669	6218826	158	6255	NA	LOC400940	uncharacterized LOC400940
2	6279279	6279479	201	6255	NA	LOC400940	uncharacterized LOC400940
2	6313474	6313715	242	6255	NA	LOC400940	uncharacterized LOC400940
2	6321589	6321851	263	6255	NA	LOC400940	uncharacterized LOC400940
2	6321983	6322143	161	6255	NA	LOC400940	uncharacterized LOC400940
2	6629191	6629393	203	41143	ENSG00000205837	LINC00487	long intergenic non-protein coding RNA 487
2	6679723	6679911	189	41143	ENSG00000205837	LINC00487	long intergenic non-protein coding RNA 487
2	6758650	6758856	207	41143	ENSG00000205837	LINC00487	long intergenic non-protein coding RNA 487
2	6760033	6760213	181	41143	ENSG00000205837	LINC00487	long intergenic non-protein coding RNA 487
2	7108275	7108475	201	21945	ENSG00000151692	RNF144A	ring finger protein 144A
2	7418108	7418298	191	28990	ENSG00000229727	LOC100506274	uncharacterized LOC100506274
2	7498343	7498552	210	28990	ENSG00000229727	LOC100506274	uncharacterized LOC100506274
2	7517120	7517278	159	28990	ENSG00000229727	LOC100506274	uncharacterized LOC100506274
2	7625744	7625976	233	28990	ENSG00000229727	LOC100506274	uncharacterized LOC100506274
2	7921002	7921175	174	54422	ENSG00000235665	LINC00298	long intergenic non-protein coding RNA 298
2	7974652	7974869	218	54422	ENSG00000235665	LINC00298	long intergenic non-protein coding RNA 298
2	7999685	7999914	230	54422	ENSG00000235665	LINC00298	long intergenic non-protein coding RNA 298
2	8010399	8010622	224	54422	ENSG00000235665	LINC00298	long intergenic non-protein coding RNA 298
2	8099442	8099657	216	54422	ENSG00000235665	LINC00298	long intergenic non-protein coding RNA 298
2	8190784	8190959	176	54422	ENSG00000235665	LINC00298	long intergenic non-protein coding RNA 298
2	8577287	8577481	195	121277	ENSG00000236790	LINC00299	long intergenic non-protein coding RNA 299
2	8600969	8601225	257	121277	ENSG00000236790	LINC00299	long intergenic non-protein coding RNA 299
2	8635327	8635524	198	121277	ENSG00000236790	LINC00299	long intergenic non-protein coding RNA 299
2	8689649	8689859	211	2471	ENSG00000115738	ID2	inhibitor of DNA binding 2
2	8715336	8715536	201	2471	ENSG00000115738	ID2	inhibitor of DNA binding 2
2	9071891	9072068	178	147176	ENSG00000143797	MBOAT2	membrane bound O-acyltransferase domain containing 2
2	9245337	9245646	310	198919	ENSG00000151693	ASAP2	ArfGAP with SH3 domain, ankyrin repeat and PH domain 2
2	9308524	9308748	225	198919	ENSG00000151693	ASAP2	ArfGAP with SH3 domain, ankyrin repeat and PH domain 2
2	9363243	9363439	197	198919	ENSG00000151693	ASAP2	ArfGAP with SH3 domain, ankyrin repeat and PH domain 2
2	9378370	9378575	206	198919	ENSG00000151693	ASAP2	ArfGAP with SH3 domain, ankyrin repeat and PH domain 2
2	9433317	9433518	202	198919	ENSG00000151693	ASAP2	ArfGAP with SH3 domain, ankyrin repeat and PH domain 2
2	9468006	9468238	233	16590	ENSG00000119185	ITGB1BP1	integrin subunit beta 1 binding protein 1
2	9776580	9776785	206	47001	ENSG00000134308	YWHAQ	tyrosine 3-monooxygenase/tryptophan 5-monooxygenase activation protein theta
2	9900910	9901104	195	70144	ENSG00000115750	TAF1B	TATA-box binding protein associated factor, RNA polymerase I subunit B
2	9970573	9970780	208	70144	ENSG00000115750	TAF1B	TATA-box binding protein associated factor, RNA polymerase I subunit B
2	10156937	10157123	187	11282	ENSG00000172059	KLF11	Kruppel like factor 11
2	10216320	10216511	192	23613	ENSG00000205795	CYS1	cystin 1
2	10229554	10229769	216	23613	ENSG00000205795	CYS1	cystin 1
2	10511006	10511191	186	58854	ENSG00000115756	HPCAL1	hippocalcin like 1
2	10517961	10518228	268	58854	ENSG00000115756	HPCAL1	hippocalcin like 1
2	10524200	10524332	133	58854	ENSG00000115756	HPCAL1	hippocalcin like 1
2	10605772	10605987	216	7946	ENSG00000115758	ODC1	ornithine decarboxylase 1
2	10716542	10716708	167	119222	ENSG00000115761	NOL10	nucleolar protein 10
2	10728982	10729170	189	119222	ENSG00000115761	NOL10	nucleolar protein 10
2	10785177	10785336	160	119222	ENSG00000115761	NOL10	nucleolar protein 10
2	10890310	10890507	198	63462	ENSG00000143882	ATP6V1C2	ATPase H+ transporting V1 subunit C2
2	10963529	10963809	281	49095	ENSG00000143870	PDIA6	protein disulfide isomerase family A member 6
2	11001117	11001319	203	54587	ENSG00000143870	PDIA6	protein disulfide isomerase family A member 6
2	11096619	11096883	265	2289	ENSG00000162975	KCNF1	potassium voltage-gated channel modifier subfamily F member 1
2	11111431	11111607	177	2289	ENSG00000162975	KCNF1	potassium voltage-gated channel modifier subfamily F member 1
2	11158317	11158516	200	2289	ENSG00000162975	KCNF1	potassium voltage-gated channel modifier subfamily F member 1
2	11293380	11293653	274	23459	ENSG00000162976	PQLC3	PQ loop repeat containing 3
2	11352507	11352669	163	23459	ENSG00000162976	PQLC3	PQ loop repeat containing 3
2	11469980	11470184	205	162934	ENSG00000134318	ROCK2	Rho associated coiled-coil containing protein kinase 2
2	11522968	11523180	213	9097	ENSG00000224177	LINC00570	long intergenic non-protein coding RNA 570
2	11624214	11624397	184	21803	ENSG00000169016	E2F6	E2F transcription factor 6
2	11754068	11754257	190	30528	ENSG00000196208	GREB1	growth regulating estrogen receptor binding 1
2	11876852	11877040	189	24385	ENSG00000134324	LPIN1	lipin 1
2	12183403	12183619	217	54	ENSG00000265172	MIR4262	microRNA 4262
2	13940838	13941026	189	40231	ENSG00000225649	LOC100506474	uncharacterized LOC100506474
2	14317164	14317325	162	7359	ENSG00000162981	FAM84A	family with sequence similarity 84 member A
2	14337925	14338134	210	7359	ENSG00000162981	FAM84A	family with sequence similarity 84 member A
2	14956800	14957001	202	7359	ENSG00000162981	FAM84A	family with sequence similarity 84 member A
2	15005336	15005545	210	7359	ENSG00000162981	FAM84A	family with sequence similarity 84 member A
2	15298787	15298979	193	71787	ENSG00000151779	NBAS	neuroblastoma amplified sequence
2	15300350	15300596	247	71787	ENSG00000151779	NBAS	neuroblastoma amplified sequence
2	15306247	15306450	204	71787	ENSG00000151779	NBAS	neuroblastoma amplified sequence
2	15349605	15349793	189	71787	ENSG00000151779	NBAS	neuroblastoma amplified sequence
2	15422316	15422495	180	71787	ENSG00000151779	NBAS	neuroblastoma amplified sequence
2	15519615	15519809	195	257561	ENSG00000151779	NBAS	neuroblastoma amplified sequence
2	15519858	15520072	215	257561	ENSG00000151779	NBAS	neuroblastoma amplified sequence
2	15669708	15669941	234	394441	ENSG00000151779	NBAS	neuroblastoma amplified sequence
2	15708833	15709027	195	394441	ENSG00000151779	NBAS	neuroblastoma amplified sequence
2	15749516	15749713	198	39491	ENSG00000079785	DDX1	DEAD-box helicase 1
2	15895079	15895281	203	39491	ENSG00000079785	DDX1	DEAD-box helicase 1
2	16174449	16174618	170	5084	ENSG00000134323	MYCN	MYCN proto-oncogene, bHLH transcription factor
2	16497444	16497657	214	73615	ENSG00000197872	FAM49A	family with sequence similarity 49 member A
2	16630363	16630549	187	73615	ENSG00000197872	FAM49A	family with sequence similarity 49 member A
2	16639250	16639465	216	73615	ENSG00000197872	FAM49A	family with sequence similarity 49 member A
2	16739400	16739523	124	73615	ENSG00000197872	FAM49A	family with sequence similarity 49 member A
2	16806461	16806641	181	73615	ENSG00000197872	FAM49A	family with sequence similarity 49 member A
2	16921972	16922188	217	116405	ENSG00000197872	FAM49A	family with sequence similarity 49 member A
2	17003165	17003379	215	116405	ENSG00000197872	FAM49A	family with sequence similarity 49 member A
2	17062111	17062322	212	116405	ENSG00000197872	FAM49A	family with sequence similarity 49 member A
2	17643929	17644134	206	7721	ENSG00000214842	RAD51AP2	RAD51 associated protein 2
2	17849931	17850116	186	49663	ENSG00000163029	SMC6	structural maintenance of chromosomes 6
2	17972849	17973052	204	136384	ENSG00000163029	SMC6	structural maintenance of chromosomes 6
2	18259963	18260129	167	54281	ENSG00000170745	KCNS3	potassium voltage-gated channel modifier subfamily S member 3
2	18268513	18268758	246	54281	ENSG00000170745	KCNS3	potassium voltage-gated channel modifier subfamily S member 3
2	18311601	18311815	215	54281	ENSG00000170745	KCNS3	potassium voltage-gated channel modifier subfamily S member 3
2	18319220	18319418	199	54281	ENSG00000170745	KCNS3	potassium voltage-gated channel modifier subfamily S member 3
2	18360726	18360934	209	54281	ENSG00000170745	KCNS3	potassium voltage-gated channel modifier subfamily S member 3
2	18569615	18569827	213	5971	ENSG00000240857	RDH14	retinol dehydrogenase 14
2	18900628	18900834	207	26710	ENSG00000185013	NT5C1B	5'-nucleotidase, cytosolic IB
2	18926973	18927094	122	26710	ENSG00000185013	NT5C1B	5'-nucleotidase, cytosolic IB
2	18998033	18998240	208	26710	ENSG00000185013	NT5C1B	5'-nucleotidase, cytosolic IB
2	19524801	19525000	200	77	ENSG00000266738	MIR4757	microRNA 4757
2	19713626	19713821	196	7127	ENSG00000143867	OSR1	odd-skipped related transciption factor 1
2	19779983	19780157	175	7127	ENSG00000143867	OSR1	odd-skipped related transciption factor 1
2	19850193	19850378	186	8682	ENSG00000228784	LINC00954	long intergenic non-protein coding RNA 954
2	19901106	19901329	224	8682	ENSG00000228784	LINC00954	long intergenic non-protein coding RNA 954
2	19952045	19952227	183	8682	ENSG00000228784	LINC00954	long intergenic non-protein coding RNA 954
2	20184126	20184342	217	79856	ENSG00000118965	WDR35	WD repeat domain 35
2	20206591	20206790	200	20643	ENSG00000132031	MATN3	matrilin 3
2	20209422	20209590	169	20643	ENSG00000132031	MATN3	matrilin 3
2	20396989	20397199	211	19427	ENSG00000115884	SDC1	syndecan 1
2	20535806	20535997	192	78695	ENSG00000055917	PUM2	pumilio RNA binding family member 2
2	20574870	20575031	162	102011	ENSG00000055917	PUM2	pumilio RNA binding family member 2
2	20578531	20578693	163	102011	ENSG00000055917	PUM2	pumilio RNA binding family member 2
2	20654421	20654601	181	2367	ENSG00000143878	RHOB	ras homolog family member B
2	21251587	21251794	208	42645	ENSG00000084674	APOB	apolipoprotein B
2	21325742	21325947	206	42645	ENSG00000084674	APOB	apolipoprotein B
2	21372705	21372906	202	42645	ENSG00000084674	APOB	apolipoprotein B
2	21420390	21420592	203	42645	ENSG00000084674	APOB	apolipoprotein B
2	21954962	21955132	171	23219	ENSG00000229621	LINC01822	long intergenic non-protein coding RNA 1822
2	22239321	22239533	213	23219	ENSG00000229621	LINC01822	long intergenic non-protein coding RNA 1822
2	22404703	22404916	214	23219	ENSG00000229621	LINC01822	long intergenic non-protein coding RNA 1822
2	22421986	22422170	185	23219	ENSG00000229621	LINC01822	long intergenic non-protein coding RNA 1822
2	22519941	22520133	193	23219	ENSG00000229621	LINC01822	long intergenic non-protein coding RNA 1822
2	23281607	23281742	136	323186	ENSG00000119771	KLHL29	kelch like family member 29
2	23322038	23322235	198	323186	ENSG00000119771	KLHL29	kelch like family member 29
2	23335993	23336206	214	323186	ENSG00000119771	KLHL29	kelch like family member 29
2	23355506	23355764	259	323186	ENSG00000119771	KLHL29	kelch like family member 29
2	23511187	23511402	216	323186	ENSG00000119771	KLHL29	kelch like family member 29
2	23669182	23669433	252	323186	ENSG00000119771	KLHL29	kelch like family member 29
2	23734182	23734392	211	111690	ENSG00000119771	KLHL29	kelch like family member 29
2	23808787	23808987	201	135793	ENSG00000119771	KLHL29	kelch like family member 29
2	23942375	23942568	194	83939	ENSG00000119778	ATAD2B	ATPase family, AAA domain containing 2B
2	24085614	24085781	168	83939	ENSG00000119778	ATAD2B	ATPase family, AAA domain containing 2B
2	24482646	24482849	204	19161	ENSG00000198399	ITSN2	intersectin 2
2	24489809	24490003	195	19161	ENSG00000198399	ITSN2	intersectin 2
2	24538745	24538949	205	157663	ENSG00000198399	ITSN2	intersectin 2
2	24696241	24696387	147	206392	ENSG00000084676	NCOA1	nuclear receptor coactivator 1
2	24939539	24939730	192	28918	ENSG00000084676	NCOA1	nuclear receptor coactivator 1
2	25002953	25003157	205	29071	ENSG00000138092	CENPO	centromere protein O
2	25095616	25095816	201	22498	ENSG00000138031	ADCY3	adenylate cyclase 3
2	25214620	25214817	198	67583	ENSG00000224165	DNAJC27-AS1	DNAJC27 antisense RNA 1
2	25862253	25862406	154	273025	ENSG00000138101	DTNB	dystrobrevin beta
2	25960309	25960512	204	38382	ENSG00000143970	ASXL2	additional sex combs like 2, transcriptional regulator
2	26286500	26286670	171	103595	ENSG00000084733	RAB10	RAB10, member RAS oncogene family
2	26302323	26302518	196	103595	ENSG00000084733	RAB10	RAB10, member RAS oncogene family
2	26658116	26658325	210	54796	ENSG00000157856	DRC1	dynein regulatory complex subunit 1
2	26839588	26839731	144	60139	ENSG00000157884	CIB4	calcium and integrin binding family member 4
2	26924984	26925224	241	38486	ENSG00000171303	KCNK3	potassium two pore domain channel subfamily K member 3
2	27404647	27404818	172	11648	ENSG00000138074	SLC5A6	solute carrier family 5 member 6
2	28351846	28352027	182	83	ENSG00000265321	MIR4263	microRNA 4263
2	28599995	28600316	322	23777	ENSG00000075426	FOSL2	FOS like 2, AP-1 transcription factor subunit
2	28692987	28693190	204	147716	ENSG00000163803	PLB1	phospholipase B1
2	28851895	28852084	190	41888	ENSG00000163803	PLB1	phospholipase B1
2	30079159	30079284	126	728838	ENSG00000171094	ALK	ALK receptor tyrosine kinase
2	30422063	30422248	186	28503	ENSG00000213626	LBH	limb bud and heart development
2	30429725	30429909	185	28503	ENSG00000213626	LBH	limb bud and heart development
2	30692899	30693053	155	196955	ENSG00000172954	LCLAT1	lysocardiolipin acyltransferase 1
2	30874547	30874771	225	20808	ENSG00000162949	CAPN13	calpain 13
2	30951388	30951566	179	20808	ENSG00000162949	CAPN13	calpain 13
2	30979085	30979382	298	2206	ENSG00000162949	CAPN13	calpain 13
2	30989080	30989260	181	56628	ENSG00000162949	CAPN13	calpain 13
2	31037320	31037518	199	56343	ENSG00000162949	CAPN13	calpain 13
2	31056093	31056382	290	56343	ENSG00000162949	CAPN13	calpain 13
2	31064315	31064570	256	56343	ENSG00000162949	CAPN13	calpain 13
2	31212728	31213004	277	219176	ENSG00000158089	GALNT14	polypeptide N-acetylgalactosaminyltransferase 14
2	31225502	31225678	177	219176	ENSG00000158089	GALNT14	polypeptide N-acetylgalactosaminyltransferase 14
2	31235073	31235279	207	219176	ENSG00000158089	GALNT14	polypeptide N-acetylgalactosaminyltransferase 14
2	31286158	31286348	191	219176	ENSG00000158089	GALNT14	polypeptide N-acetylgalactosaminyltransferase 14
2	31380834	31381073	240	223135	ENSG00000158089	GALNT14	polypeptide N-acetylgalactosaminyltransferase 14
2	31426791	31427000	210	44490	ENSG00000214711	CAPN14	calpain 14
2	31473801	31473948	148	34381	ENSG00000013016	EHD3	EH domain containing 3
2	32197131	32197330	200	142805	ENSG00000162959	MEMO1	mediator of cell motility 1
2	32407291	32407450	160	58272	ENSG00000152683	SLC30A6	solute carrier family 30 member 6
2	32595477	32595672	196	261870	ENSG00000115760	BIRC6	baculoviral IAP repeat containing 6
2	32611968	32612157	190	261870	ENSG00000115760	BIRC6	baculoviral IAP repeat containing 6
2	32654742	32654957	216	261870	ENSG00000115760	BIRC6	baculoviral IAP repeat containing 6
2	32754499	32754707	209	94	ENSG00000207653	MIR558	microRNA 558
2	32798522	32798724	203	94	ENSG00000207653	MIR558	microRNA 558
2	33063314	33063510	197	96191	ENSG00000230876	LINC00486	long intergenic non-protein coding RNA 486
2	33113078	33113296	219	54505	ENSG00000230876	LINC00486	long intergenic non-protein coding RNA 486
2	33213453	33213693	241	452207	ENSG00000049323	LTBP1	latent transforming growth factor beta binding protein 1
2	33599271	33599524	254	46588	ENSG00000152689	RASGRP3	RAS guanyl releasing protein 3
2	34031406	34031591	186	2157	ENSG00000239649	MYADML	myeloid associated differentiation marker like (pseudogene)
2	34157618	34157835	218	2157	ENSG00000239649	MYADML	myeloid associated differentiation marker like (pseudogene)
2	34266351	34266585	235	2157	ENSG00000239649	MYADML	myeloid associated differentiation marker like (pseudogene)
2	34498744	34498989	246	2157	ENSG00000239649	MYADML	myeloid associated differentiation marker like (pseudogene)
2	35419585	35419837	253	822	NA	LOC100288911	uncharacterized LOC100288911
2	35481230	35481430	201	822	NA	LOC100288911	uncharacterized LOC100288911
2	35607949	35608172	224	822	NA	LOC100288911	uncharacterized LOC100288911
2	35731897	35732117	221	822	NA	LOC100288911	uncharacterized LOC100288911
2	35956087	35956305	219	822	NA	LOC100288911	uncharacterized LOC100288911
2	35966348	35966561	214	822	NA	LOC100288911	uncharacterized LOC100288911
2	36020895	36021123	229	822	NA	LOC100288911	uncharacterized LOC100288911
2	36055559	36055751	193	822	NA	LOC100288911	uncharacterized LOC100288911
2	36062591	36062810	220	822	NA	LOC100288911	uncharacterized LOC100288911
2	36152277	36152512	236	822	NA	LOC100288911	uncharacterized LOC100288911
2	36261589	36261768	180	822	NA	LOC100288911	uncharacterized LOC100288911
2	36396801	36397025	225	822	NA	LOC100288911	uncharacterized LOC100288911
2	36621340	36621539	200	194909	ENSG00000150938	CRIM1	cysteine rich transmembrane BMP regulator 1
2	36630940	36631164	225	194909	ENSG00000150938	CRIM1	cysteine rich transmembrane BMP regulator 1
2	36778030	36778239	210	42306	ENSG00000171055	FEZ2	fasciculation and elongation protein zeta 2
2	36995742	36995950	209	118105	ENSG00000205221	VIT	vitrin
2	37309786	37309984	199	103333	ENSG00000008869	HEATR5B	HEAT repeat containing 5B
2	37420841	37421053	213	8252	ENSG00000218739	CEBPZOS	CEBPZ opposite strand
2	37686912	37687110	199	28713	ENSG00000115828	QPCT	glutaminyl-peptide cyclotransferase
2	37699814	37700034	221	28713	ENSG00000115828	QPCT	glutaminyl-peptide cyclotransferase
2	37728612	37728800	189	28713	ENSG00000115828	QPCT	glutaminyl-peptide cyclotransferase
2	37906444	37906790	347	30654	ENSG00000163171	CDC42EP3	CDC42 effector protein 3
2	38021171	38021324	154	30654	ENSG00000163171	CDC42EP3	CDC42 effector protein 3
2	38249066	38249272	207	86008	NA	RMDN2-AS1	RMDN2 antisense RNA 1
2	38372635	38372846	212	50747	ENSG00000232973	CYP1B1-AS1	CYP1B1 antisense RNA 1
2	38379990	38380329	340	50747	ENSG00000232973	CYP1B1-AS1	CYP1B1 antisense RNA 1
2	38513545	38513743	199	81644	ENSG00000119787	ATL2	atlastin GTPase 2
2	38540907	38541127	221	81644	ENSG00000119787	ATL2	atlastin GTPase 2
2	38551534	38551742	209	81644	ENSG00000119787	ATL2	atlastin GTPase 2
2	38557341	38557548	208	81644	ENSG00000119787	ATL2	atlastin GTPase 2
2	38607993	38608246	254	82404	ENSG00000119787	ATL2	atlastin GTPase 2
2	38993293	38993496	204	3849	ENSG00000152147	GEMIN6	gem nuclear organelle associated protein 6
2	39175373	39175527	155	1057	ENSG00000269210	LOC375196	uncharacterized LOC375196
2	39344706	39344891	186	138915	ENSG00000115904	SOS1	SOS Ras/Rac guanine nucleotide exchange factor 1
2	39388720	39388918	199	101776	ENSG00000115904	SOS1	SOS Ras/Rac guanine nucleotide exchange factor 1
2	39438639	39438833	195	50986	ENSG00000205111	CDKL4	cyclin dependent kinase like 4
2	39844537	39844660	124	52467	ENSG00000152154	TMEM178A	transmembrane protein 178A
2	39912257	39912458	202	52070	ENSG00000152154	TMEM178A	transmembrane protein 178A
2	39936930	39937100	171	52070	ENSG00000152154	TMEM178A	transmembrane protein 178A
2	39998725	39998943	219	43217	ENSG00000138050	THUMPD2	THUMP domain containing 2
2	40087737	40087953	217	337576	ENSG00000227028	SLC8A1-AS1	SLC8A1 antisense RNA 1
2	40323195	40323397	203	337576	ENSG00000227028	SLC8A1-AS1	SLC8A1 antisense RNA 1
2	40423126	40423341	216	318159	ENSG00000183023	SLC8A1	solute carrier family 8 member A1
2	40781813	40782107	295	83963	ENSG00000183023	SLC8A1	solute carrier family 8 member A1
2	40906472	40906666	195	83963	ENSG00000183023	SLC8A1	solute carrier family 8 member A1
2	40949714	40949897	184	83963	ENSG00000183023	SLC8A1	solute carrier family 8 member A1
2	41145781	41145994	214	83963	ENSG00000183023	SLC8A1	solute carrier family 8 member A1
2	41684203	41684495	293	16492	ENSG00000214691	LINC01913	long intergenic non-protein coding RNA 1913
2	41826534	41826739	206	16492	ENSG00000214691	LINC01913	long intergenic non-protein coding RNA 1913
2	41895852	41896061	210	16492	ENSG00000214691	LINC01913	long intergenic non-protein coding RNA 1913
2	42259575	42259817	243	10508	ENSG00000162878	PKDCC	protein kinase domain containing, cytoplasmic
2	42341048	42341278	231	92150	ENSG00000143924	EML4	echinoderm microtubule associated protein like 4
2	42472827	42473001	175	46626	ENSG00000143924	EML4	echinoderm microtubule associated protein like 4
2	42544220	42544427	208	31308	ENSG00000143924	EML4	echinoderm microtubule associated protein like 4
2	42982299	42982498	200	1763	ENSG00000162881	OXER1	oxoeicosanoid receptor 1
2	43035455	43035647	193	22725	ENSG00000162882	HAAO	3-hydroxyanthranilate 3,4-dioxygenase
2	43087474	43087687	214	22725	ENSG00000162882	HAAO	3-hydroxyanthranilate 3,4-dioxygenase
2	43096379	43096561	183	22725	ENSG00000162882	HAAO	3-hydroxyanthranilate 3,4-dioxygenase
2	43265610	43265877	268	4205	ENSG00000152518	ZFP36L2	ZFP36 ring finger protein like 2
2	43269983	43270226	244	4205	ENSG00000152518	ZFP36L2	ZFP36 ring finger protein like 2
2	43384933	43385190	258	4205	ENSG00000152518	ZFP36L2	ZFP36 ring finger protein like 2
2	43434849	43435049	201	4205	ENSG00000152518	ZFP36L2	ZFP36 ring finger protein like 2
2	43619742	43620024	283	1645	ENSG00000279873	LINC01126	long intergenic non-protein coding RNA 1126
2	43621535	43621740	206	1645	ENSG00000279873	LINC01126	long intergenic non-protein coding RNA 1126
2	43647553	43647824	272	339675	ENSG00000115970	THADA	THADA, armadillo repeat containing
2	43700307	43700515	209	339675	ENSG00000115970	THADA	THADA, armadillo repeat containing
2	43837076	43837348	273	33828	ENSG00000115970	THADA	THADA, armadillo repeat containing
2	44109399	44109568	170	39503	ENSG00000143921	ABCG8	ATP binding cassette subfamily G member 8
2	44118641	44118856	216	39503	ENSG00000143921	ABCG8	ATP binding cassette subfamily G member 8
2	44187849	44188098	250	21827	ENSG00000138095	LRPPRC	leucine rich pentatricopeptide repeat containing
2	44929942	44930122	181	30	ENSG00000265301	MIR548AD	microRNA 548ad
2	45046996	45047148	153	4180	ENSG00000138083	SIX3	SIX homeobox 3
2	45217060	45217274	215	4219	ENSG00000170577	SIX2	SIX homeobox 2
2	45321440	45321667	228	4219	ENSG00000170577	SIX2	SIX homeobox 2
2	45386774	45386919	146	5116	ENSG00000205054	LINC01121	long intergenic non-protein coding RNA 1121
2	45520357	45520554	198	80601	ENSG00000205054	LINC01121	long intergenic non-protein coding RNA 1121
2	45675413	45675621	209	179336	ENSG00000068784	SRBD1	S1 RNA binding domain 1
2	45784213	45784410	198	179336	ENSG00000068784	SRBD1	S1 RNA binding domain 1
2	45930322	45930527	206	169025	ENSG00000171132	PRKCE	protein kinase C epsilon
2	45934471	45934671	201	169025	ENSG00000171132	PRKCE	protein kinase C epsilon
2	46147448	46147650	203	169025	ENSG00000171132	PRKCE	protein kinase C epsilon
2	46362087	46362354	268	89302	ENSG00000116016	EPAS1	endothelial PAS domain protein 1
2	46401702	46401916	215	89302	ENSG00000116016	EPAS1	endothelial PAS domain protein 1
2	46468448	46468643	196	89302	ENSG00000116016	EPAS1	endothelial PAS domain protein 1
2	46563207	46563505	299	89302	ENSG00000116016	EPAS1	endothelial PAS domain protein 1
2	46580071	46580244	174	7004	ENSG00000116016	EPAS1	endothelial PAS domain protein 1
2	46912337	46912535	199	63829	ENSG00000171150	SOCS5	suppressor of cytokine signaling 5
2	47153310	47153480	171	159980	ENSG00000068724	TTC7A	tetratricopeptide repeat domain 7A
2	47213547	47213740	194	81906	ENSG00000068724	TTC7A	tetratricopeptide repeat domain 7A
2	47525438	47525647	210	17881	ENSG00000119888	EPCAM	epithelial cell adhesion molecule
2	47719408	47719589	182	29723	ENSG00000095002	MSH2	mutS homolog 2
2	47991951	47992153	203	18251	ENSG00000116062	MSH6	mutS homolog 6
2	48134605	48134790	186	87377	ENSG00000138081	FBXO11	F-box protein 11
2	48304661	48304860	200	87377	ENSG00000138081	FBXO11	F-box protein 11
2	48647890	48648087	198	30682	ENSG00000162869	PPP1R21	protein phosphatase 1 regulatory subunit 21
2	48673726	48673930	205	74624	ENSG00000162869	PPP1R21	protein phosphatase 1 regulatory subunit 21
2	48726527	48726754	228	246593	ENSG00000068781	STON1-GTF2A1L	STON1-GTF2A1L readthrough
2	48867640	48867823	184	61813	ENSG00000242441	GTF2A1L	general transcription factor IIA subunit 1 like
2	49011224	49011416	193	61518	ENSG00000138039	LHCGR	luteinizing hormone/choriogonadotropin receptor
2	49268304	49268512	209	192371	ENSG00000170820	FSHR	follicle stimulating hormone receptor
2	50830575	50830780	206	705111	ENSG00000179915	NRXN1	neurexin 1
2	51422106	51422322	217	109879	ENSG00000179915	NRXN1	neurexin 1
2	51501987	51502197	211	109879	ENSG00000179915	NRXN1	neurexin 1
2	51502992	51503212	221	109879	ENSG00000179915	NRXN1	neurexin 1
2	51802286	51802470	185	109879	ENSG00000179915	NRXN1	neurexin 1
2	52344773	52344960	188	109879	ENSG00000179915	NRXN1	neurexin 1
2	52513208	52513413	206	109879	ENSG00000179915	NRXN1	neurexin 1
2	52539821	52540033	213	109879	ENSG00000179915	NRXN1	neurexin 1
2	52543384	52543566	183	109879	ENSG00000179915	NRXN1	neurexin 1
2	52597698	52597898	201	30556	ENSG00000115239	ASB3	ankyrin repeat and SOCS box containing 3
2	53118366	53118541	176	30556	ENSG00000115239	ASB3	ankyrin repeat and SOCS box containing 3
2	53435526	53435714	189	30556	ENSG00000115239	ASB3	ankyrin repeat and SOCS box containing 3
2	53773608	53773837	230	30556	ENSG00000115239	ASB3	ankyrin repeat and SOCS box containing 3
2	53829337	53829549	213	30556	ENSG00000115239	ASB3	ankyrin repeat and SOCS box containing 3
2	53943886	53944079	194	30556	ENSG00000115239	ASB3	ankyrin repeat and SOCS box containing 3
2	54167433	54167632	200	85217	ENSG00000068878	PSME4	proteasome activator subunit 4
2	54187783	54187999	217	106774	ENSG00000068878	PSME4	proteasome activator subunit 4
2	54216565	54216732	168	70960	ENSG00000068878	PSME4	proteasome activator subunit 4
2	54216776	54216959	184	70960	ENSG00000068878	PSME4	proteasome activator subunit 4
2	54578276	54578462	187	30644	ENSG00000177994	C2orf73	chromosome 2 open reading frame 73
2	54587836	54588166	331	30644	ENSG00000177994	C2orf73	chromosome 2 open reading frame 73
2	54596580	54596786	207	30644	ENSG00000177994	C2orf73	chromosome 2 open reading frame 73
2	54801370	54801588	219	103915	ENSG00000115306	SPTBN1	spectrin beta, non-erythrocytic 1
2	54817924	54818149	226	103915	ENSG00000115306	SPTBN1	spectrin beta, non-erythrocytic 1
2	54849599	54849816	218	9791	ENSG00000115306	SPTBN1	spectrin beta, non-erythrocytic 1
2	54911931	54912090	160	13625	ENSG00000115306	SPTBN1	spectrin beta, non-erythrocytic 1
2	54965838	54966002	165	247008	ENSG00000214595	EML6	echinoderm microtubule associated protein like 6
2	55180441	55180653	213	18037	ENSG00000214595	EML6	echinoderm microtubule associated protein like 6
2	55201363	55201555	193	18037	ENSG00000214595	EML6	echinoderm microtubule associated protein like 6
2	55216660	55216910	251	38144	ENSG00000115310	RTN4	reticulon 4
2	55250308	55250479	172	38144	ENSG00000115310	RTN4	reticulon 4
2	55251643	55251814	172	38144	ENSG00000115310	RTN4	reticulon 4
2	55496251	55496433	183	32560	ENSG00000085760	MTIF2	mitochondrial translational initiation factor 2
2	55739726	55739912	187	25477	ENSG00000163001	CFAP36	cilia and flagella associated protein 36
2	55923605	55923793	189	59848	ENSG00000138035	PNPT1	polyribonucleotide nucleotidyltransferase 1
2	56564724	56564912	189	202052	ENSG00000055813	CCDC85A	coiled-coil domain containing 85A
2	56993020	56993229	210	202052	ENSG00000055813	CCDC85A	coiled-coil domain containing 85A
2	57178451	57178631	181	202052	ENSG00000055813	CCDC85A	coiled-coil domain containing 85A
2	58033666	58033880	215	252270	ENSG00000028116	VRK2	vaccinia related kinase 2
2	58217460	58217684	225	113279	ENSG00000028116	VRK2	vaccinia related kinase 2
2	58273252	58273494	243	113279	ENSG00000028116	VRK2	vaccinia related kinase 2
2	58339931	58340144	214	46103	ENSG00000028116	VRK2	vaccinia related kinase 2
2	58425502	58425689	188	82138	ENSG00000115392	FANCL	Fanconi anemia complementation group L
2	58530265	58530480	216	81273	ENSG00000115392	FANCL	Fanconi anemia complementation group L
2	58564796	58565006	211	81273	ENSG00000115392	FANCL	Fanconi anemia complementation group L
2	58653239	58653454	216	543014	ENSG00000233723	LINC01122	long intergenic non-protein coding RNA 1122
2	58748913	58749111	199	543014	ENSG00000233723	LINC01122	long intergenic non-protein coding RNA 1122
2	59162672	59162872	201	138156	ENSG00000233723	LINC01122	long intergenic non-protein coding RNA 1122
2	59338276	59338496	221	138156	ENSG00000233723	LINC01122	long intergenic non-protein coding RNA 1122
2	59596776	59596976	201	138156	ENSG00000233723	LINC01122	long intergenic non-protein coding RNA 1122
2	60173104	60173306	203	84	ENSG00000266078	MIR4432	microRNA 4432
2	60800325	60800570	246	11617	ENSG00000119866	BCL11A	B cell CLL/lymphoma 11A
2	61054537	61054726	190	20202	ENSG00000115421	PAPOLG	poly(A) polymerase gamma
2	61135357	61135566	210	41427	ENSG00000162924	REL	REL proto-oncogene, NF-kB subunit
2	61903029	61903233	205	60350	ENSG00000082898	XPO1	exportin 1
2	62442433	62442694	262	92	ENSG00000266097	MIR5192	microRNA 5192
2	62558485	62558682	198	92	ENSG00000266097	MIR5192	microRNA 5192
2	63099619	63099781	163	339590	ENSG00000115504	EHBP1	EH domain binding protein 1
2	63109297	63109455	159	3747	ENSG00000231609	LOC100132215	uncharacterized LOC100132215
2	63164322	63164600	279	3747	ENSG00000231609	LOC100132215	uncharacterized LOC100132215
2	64261102	64261301	200	126548	ENSG00000143952	VPS54	VPS54, GARP complex subunit
2	64385439	64385579	141	51820	ENSG00000197329	PELI1	pellino E3 ubiquitin protein ligase 1
2	64470715	64470976	262	20407	ENSG00000230923	LINC00309	long intergenic non-protein coding RNA 309
2	64471599	64471811	213	20407	ENSG00000230923	LINC00309	long intergenic non-protein coding RNA 309
2	64557776	64558080	305	7191	ENSG00000119862	LGALSL	galectin like
2	64754222	64754419	198	53	ENSG00000283204	MIR4434	microRNA 4434
2	64817365	64817551	187	9171	ENSG00000233694	LINC02579	long intergenic non-protein coding RNA 2579
2	64918277	64918422	146	22292	ENSG00000179833	SERTAD2	SERTA domain containing 2
2	65026975	65027175	201	30608	NA	LINC02245	long intergenic non-protein coding RNA 2245
2	65034894	65035103	210	30608	NA	LINC02245	long intergenic non-protein coding RNA 2245
2	65247078	65247318	241	24419	ENSG00000115902	SLC1A4	solute carrier family 1 member 4
2	65588539	65588743	205	55947	ENSG00000198369	SPRED2	sprouty related EVH1 domain containing 2
2	65679727	65680019	293	100536	ENSG00000198369	SPRED2	sprouty related EVH1 domain containing 2
2	65788452	65788648	197	100536	ENSG00000198369	SPRED2	sprouty related EVH1 domain containing 2
2	65833384	65833590	207	100536	ENSG00000198369	SPRED2	sprouty related EVH1 domain containing 2
2	65865480	65865706	227	100536	ENSG00000198369	SPRED2	sprouty related EVH1 domain containing 2
2	65989359	65989614	256	100536	ENSG00000198369	SPRED2	sprouty related EVH1 domain containing 2
2	66208301	66208514	214	80	ENSG00000264525	MIR4778	microRNA 4778
2	66347499	66347680	182	80	ENSG00000264525	MIR4778	microRNA 4778
2	66413882	66414071	190	80	ENSG00000264525	MIR4778	microRNA 4778
2	66655810	66655979	170	10128	NA	MEIS1-AS3	MEIS1 antisense RNA 3
2	66736010	66736150	141	129015	ENSG00000143995	MEIS1	Meis homeobox 1
2	66804473	66804653	181	129015	ENSG00000143995	MEIS1	Meis homeobox 1
2	67195458	67195671	214	91963	ENSG00000236780	LINC01829	long intergenic non-protein coding RNA 1829
2	67935972	67936168	197	13092	ENSG00000143971	ETAA1	ETAA1, ATR kinase activator
2	67942494	67942642	149	13092	ENSG00000143971	ETAA1	ETAA1, ATR kinase activator
2	68076753	68077013	261	10938	ENSG00000197223	C1D	C1D nuclear receptor corepressor
2	68247646	68247860	215	10938	ENSG00000197223	C1D	C1D nuclear receptor corepressor
2	68394459	68394667	209	18090	ENSG00000115946	PNO1	partner of NOB1 homolog
2	68398434	68398635	202	18090	ENSG00000115946	PNO1	partner of NOB1 homolog
2	68766356	68766551	196	44563	ENSG00000169621	APLF	aprataxin and PNKP like factor
2	69153267	69153468	202	7739	ENSG00000183607	GKN2	gastrokine 2
2	69406236	69406410	175	74	ENSG00000266649	MIR3126	microRNA 3126
2	69451530	69451785	256	74	ENSG00000266649	MIR3126	microRNA 3126
2	69600299	69600469	171	67486	ENSG00000198380	GFPT1	glutamine--fructose-6-phosphate transaminase 1
2	69690055	69690249	195	37296	ENSG00000169599	NFU1	NFU1 iron-sulfur cluster scaffold
2	69698406	69698621	216	37296	ENSG00000169599	NFU1	NFU1 iron-sulfur cluster scaffold
2	69774245	69774457	213	127	ENSG00000207016	SNORA36C	small nucleolar RNA, H/ACA box 36C
2	69781981	69782179	199	127	ENSG00000207016	SNORA36C	small nucleolar RNA, H/ACA box 36C
2	69900577	69900719	143	99607	ENSG00000115977	AAK1	AP2 associated kinase 1
2	69912476	69912679	204	99607	ENSG00000115977	AAK1	AP2 associated kinase 1
2	70030960	70031192	233	49910	ENSG00000087338	GMCL1	germ cell-less, spermatogenesis associated 1
2	70034414	70034620	207	49910	ENSG00000087338	GMCL1	germ cell-less, spermatogenesis associated 1
2	70099554	70099728	175	11294	ENSG00000124380	SNRNP27	small nuclear ribonucleoprotein U4/U6.U5 subunit 27
2	70224723	70225061	339	34626	ENSG00000179818	PCBP1-AS1	PCBP1 antisense RNA 1
2	70296282	70296497	216	7156	ENSG00000179818	PCBP1-AS1	PCBP1 antisense RNA 1
2	70368332	70368525	194	1281	ENSG00000231327	LINC01816	long intergenic non-protein coding RNA 1816
2	70716134	70716355	222	106359	ENSG00000163235	TGFA	transforming growth factor alpha
2	70884261	70884465	205	39857	ENSG00000075340	ADD2	adducin 2
2	70961151	70961367	217	39857	ENSG00000075340	ADD2	adducin 2
2	70965656	70965856	201	39857	ENSG00000075340	ADD2	adducin 2
2	71117577	71117736	160	32856	ENSG00000116035	VAX2	ventral anterior homeobox 2
2	71336302	71336517	216	20589	ENSG00000124370	MCEE	methylmalonyl-CoA epimerase
2	71367688	71367902	215	19789	ENSG00000124383	MPHOSPH10	M-phase phosphoprotein 10
2	71402812	71402998	187	19789	ENSG00000124383	MPHOSPH10	M-phase phosphoprotein 10
2	71408556	71408725	170	44366	ENSG00000124374	PAIP2B	poly(A) binding protein interacting protein 2B
2	71423084	71423225	142	44366	ENSG00000124374	PAIP2B	poly(A) binding protein interacting protein 2B
2	71701313	71701529	217	220062	ENSG00000135636	DYSF	dysferlin
2	72289682	72289919	238	15178	ENSG00000003137	CYP26B1	cytochrome P450 family 26 subfamily B member 1
2	72480003	72480200	198	18625	ENSG00000003137	CYP26B1	cytochrome P450 family 26 subfamily B member 1
2	72518126	72518335	210	18625	ENSG00000003137	CYP26B1	cytochrome P450 family 26 subfamily B member 1
2	72568707	72568911	205	18625	ENSG00000003137	CYP26B1	cytochrome P450 family 26 subfamily B member 1
2	72766407	72766611	205	646734	ENSG00000144036	EXOC6B	exocyst complex component 6B
2	72797515	72797729	215	646734	ENSG00000144036	EXOC6B	exocyst complex component 6B
2	72916743	72916952	210	646734	ENSG00000144036	EXOC6B	exocyst complex component 6B
2	72920515	72920731	217	646734	ENSG00000144036	EXOC6B	exocyst complex component 6B
2	73134882	73135094	213	17417	ENSG00000135638	EMX1	empty spiracles homeobox 1
2	73354880	73355059	180	39637	ENSG00000135631	RAB11FIP5	RAB11 family interacting protein 5
2	73424721	73424931	211	8955	ENSG00000214513	NOTO	notochord homeobox
2	73445227	73445388	162	12990	ENSG00000135632	SMYD5	SMYD family member 5
2	73445935	73446104	170	12990	ENSG00000135632	SMYD5	SMYD family member 5
2	73509924	73510192	269	2773	ENSG00000135625	EGR4	early growth response 4
2	73683111	73683309	199	155897	ENSG00000116127	ALMS1	ALMS1, centrosome and basal body associated protein
2	74148123	74148411	289	32136	ENSG00000114956	DGUOK	deoxyguanosine kinase
2	74185911	74186062	152	121772	ENSG00000187605	TET3	tet methylcytosine dioxygenase 3
2	74199352	74199515	164	121772	ENSG00000187605	TET3	tet methylcytosine dioxygenase 3
2	74451541	74451744	204	16735	ENSG00000065911	MTHFD2	methylenetetrahydrofolate dehydrogenase (NADP+ dependent) 2, methenyltetrahydrofolate cyclohydrolase
2	74481406	74481596	191	16735	ENSG00000065911	MTHFD2	methylenetetrahydrofolate dehydrogenase (NADP+ dependent) 2, methenyltetrahydrofolate cyclohydrolase
2	74618264	74618562	299	30934	ENSG00000204843	DCTN1	dynactin subunit 1
2	74643940	74644154	215	3542	ENSG00000284308	C2orf81	chromosome 2 open reading frame 81
2	74720227	74720423	197	2026	ENSG00000179528	LBX2	ladybird homeobox 2
2	74754116	74754306	191	8151	ENSG00000144045	DQX1	DEAQ-box RNA dependent ATPase 1
2	74866603	74866810	208	90155	ENSG00000159374	M1AP	meiosis 1 associated protein
2	75025687	75025899	213	60700	ENSG00000159399	HK2	hexokinase 2
2	75043343	75043554	212	60700	ENSG00000159399	HK2	hexokinase 2
2	75222897	75223145	249	11085	ENSG00000115350	POLE4	DNA polymerase epsilon 4, accessory subunit
2	75421087	75421302	216	153056	ENSG00000115353	TACR1	tachykinin receptor 1
2	75440260	75440452	193	148483	ENSG00000115353	TACR1	tachykinin receptor 1
2	75478866	75479055	190	148483	ENSG00000115353	TACR1	tachykinin receptor 1
2	75527959	75528173	215	148483	ENSG00000115353	TACR1	tachykinin receptor 1
2	75563242	75563424	183	148483	ENSG00000115353	TACR1	tachykinin receptor 1
2	75628759	75628952	194	68649	ENSG00000115363	EVA1A	eva-1 homolog A, regulator of programmed cell death
2	75712263	75712486	224	68649	ENSG00000115363	EVA1A	eva-1 homolog A, regulator of programmed cell death
2	75753419	75753695	277	68649	ENSG00000115363	EVA1A	eva-1 homolog A, regulator of programmed cell death
2	75775731	75775946	216	68649	ENSG00000115363	EVA1A	eva-1 homolog A, regulator of programmed cell death
2	75862501	75862679	179	15426	ENSG00000115364	MRPL19	mitochondrial ribosomal protein L19
2	75883815	75884022	208	15426	ENSG00000115364	MRPL19	mitochondrial ribosomal protein L19
2	76240523	76240707	185	9203	ENSG00000005436	GCFC2	GC-rich sequence DNA-binding factor 2
2	76243801	76244004	204	9203	ENSG00000005436	GCFC2	GC-rich sequence DNA-binding factor 2
2	76488476	76488641	166	9203	ENSG00000005436	GCFC2	GC-rich sequence DNA-binding factor 2
2	76532442	76532686	245	9203	ENSG00000005436	GCFC2	GC-rich sequence DNA-binding factor 2
2	77000227	77000428	202	774653	ENSG00000176204	LRRTM4	leucine rich repeat transmembrane neuronal 4
2	77155945	77156161	217	774653	ENSG00000176204	LRRTM4	leucine rich repeat transmembrane neuronal 4
2	77192296	77192486	191	774653	ENSG00000176204	LRRTM4	leucine rich repeat transmembrane neuronal 4
2	77346865	77347076	212	774653	ENSG00000176204	LRRTM4	leucine rich repeat transmembrane neuronal 4
2	77596716	77596923	208	774653	ENSG00000176204	LRRTM4	leucine rich repeat transmembrane neuronal 4
2	77634270	77634444	175	774653	ENSG00000176204	LRRTM4	leucine rich repeat transmembrane neuronal 4
2	77836590	77836799	210	5716	ENSG00000176204	LRRTM4	leucine rich repeat transmembrane neuronal 4
2	77957515	77957761	247	5716	ENSG00000176204	LRRTM4	leucine rich repeat transmembrane neuronal 4
2	78946956	78947171	216	2819	ENSG00000143954	REG3G	regenerating family member 3 gamma
2	79471090	79471309	220	1463632	ENSG00000066032	CTNNA2	catenin alpha 2
2	80137630	80137912	283	997311	ENSG00000066032	CTNNA2	catenin alpha 2
2	80466483	80466690	208	16007	ENSG00000162951	LRRTM1	leucine rich repeat transmembrane neuronal 1
2	80510378	80510591	214	16007	ENSG00000162951	LRRTM1	leucine rich repeat transmembrane neuronal 1
2	80707403	80707617	215	59811	ENSG00000066032	CTNNA2	catenin alpha 2
2	81170692	81170890	199	59811	ENSG00000066032	CTNNA2	catenin alpha 2
2	81344874	81345068	195	59811	ENSG00000066032	CTNNA2	catenin alpha 2
2	81482411	81482615	205	59811	ENSG00000066032	CTNNA2	catenin alpha 2
2	81894219	81894402	184	59811	ENSG00000066032	CTNNA2	catenin alpha 2
2	82369851	82370019	169	967	NA	DHFRP3	dihydrofolate reductase pseudogene 3
2	82466546	82466763	218	967	NA	DHFRP3	dihydrofolate reductase pseudogene 3
2	82629639	82629843	205	967	NA	DHFRP3	dihydrofolate reductase pseudogene 3
2	82718546	82718749	204	967	NA	DHFRP3	dihydrofolate reductase pseudogene 3
2	83797323	83797519	197	967	NA	DHFRP3	dihydrofolate reductase pseudogene 3
2	83968612	83968828	217	1519	NA	FUNDC2P2	FUN14 domain containing 2 pseudogene 2
2	84328680	84328886	207	1519	NA	FUNDC2P2	FUN14 domain containing 2 pseudogene 2
2	84746126	84746258	133	66983	ENSG00000115423	DNAH6	dynein axonemal heavy chain 6
2	84951470	84951686	217	79636	ENSG00000115423	DNAH6	dynein axonemal heavy chain 6
2	85112707	85112884	178	45327	ENSG00000186854	TRABD2A	TraB domain containing 2A
2	85158635	85158862	228	1037	ENSG00000034510	TMSB10	thymosin beta 10
2	85187062	85187270	209	88365	ENSG00000176407	KCMF1	potassium channel modulatory factor 1
2	85269781	85269988	208	88365	ENSG00000176407	KCMF1	potassium channel modulatory factor 1
2	85282270	85282460	191	176929	ENSG00000152284	TCF7L1	transcription factor 7 like 1
2	85334017	85334328	312	176929	ENSG00000152284	TCF7L1	transcription factor 7 like 1
2	85442579	85442771	193	176929	ENSG00000152284	TCF7L1	transcription factor 7 like 1
2	85830974	85831157	184	46443	ENSG00000168883	USP39	ubiquitin specific peptidase 39
2	85844206	85844399	194	33193	ENSG00000168883	USP39	ubiquitin specific peptidase 39
2	85997973	85998184	212	37598	ENSG00000168874	ATOH8	atonal bHLH transcription factor 8
2	86119497	86119680	184	37771	ENSG00000115525	ST3GAL5	ST3 beta-galactoside alpha-2,3-sialyltransferase 5
2	86202555	86202745	191	3653	NA	NA	NA
2	86421767	86421980	214	51839	ENSG00000132305	IMMT	inner membrane mitochondrial protein
2	86474943	86475157	215	13922	ENSG00000132313	MRPL35	mitochondrial ribosomal protein L35
2	86574871	86575044	174	124087	ENSG00000068615	REEP1	receptor accessory protein 1
2	86852243	86852382	140	7461	ENSG00000239305	RNF103	ring finger protein 103
2	87030301	87030512	212	23792	ENSG00000153563	CD8A	CD8a molecule
2	88317224	88317409	186	229831	ENSG00000187627	RGPD1	RANBP2-like and GRIP domain containing 1
2	88579261	88579473	213	13499	ENSG00000144115	THNSL2	threonine synthase like 2
2	88959936	88960147	212	59277	ENSG00000153574	RPIA	ribose 5-phosphate isomerase A
2	89025222	89025385	164	59277	ENSG00000153574	RPIA	ribose 5-phosphate isomerase A
2	89077627	89077821	195	40691	ENSG00000230006	ANKRD36BP2	ankyrin repeat domain 36B pseudogene 2
2	89878323	89878691	369	85	ENSG00000265510	MIR4436A	microRNA 4436a
2	90421358	90421530	173	85	ENSG00000265510	MIR4436A	microRNA 4436a
2	91678846	91678962	117	42788	NA	LOC654342	lymphocyte-specific protein 1 pseudogene
2	91693234	91693428	195	42788	NA	LOC654342	lymphocyte-specific protein 1 pseudogene
2	91920837	91921042	206	6786	NA	GGT8P	gamma-glutamyltransferase 8 pseudogene
2	92029808	92030011	204	6786	NA	GGT8P	gamma-glutamyltransferase 8 pseudogene
2	92297753	92298034	282	1338	NA	ACTR3BP2	ACTR3B pseudogene 2
2	92312663	92312767	105	1338	NA	ACTR3BP2	ACTR3B pseudogene 2
2	92318318	92318814	497	1338	NA	ACTR3BP2	ACTR3B pseudogene 2
2	95454512	95454683	172	5859	NA	FAM95A	family with sequence similarity 95 member A
2	95575083	95575294	212	78666	ENSG00000259848	LOC442028	uncharacterized LOC442028
2	95578459	95578643	185	78666	ENSG00000259848	LOC442028	uncharacterized LOC442028
2	95663546	95663738	193	28338	ENSG00000172005	MAL	mal, T cell differentiation protein
2	95719339	95719535	197	28338	ENSG00000172005	MAL	mal, T cell differentiation protein
2	95940575	95940764	190	16855	ENSG00000155066	PROM2	prominin 2
2	96197849	96197968	120	7765	ENSG00000144010	TRIM43B	tripartite motif containing 43B
2	96773989	96774189	201	3266	ENSG00000274286	ADRA2B	adrenoceptor alpha 2B
2	96813701	96813875	175	2272	ENSG00000158050	DUSP2	dual specificity phosphatase 2
2	96883156	96883361	206	23971	ENSG00000084090	STARD7	StAR related lipid transfer domain containing 7
2	97305708	97305890	183	28881	ENSG00000114982	KANSL3	KAT8 regulatory NSL complex subunit 3
2	97319733	97319926	194	62051	ENSG00000249715	FER1L5	fer-1 like family member 5
2	97363299	97363533	235	9431	ENSG00000249715	FER1L5	fer-1 like family member 5
2	97428819	97429055	237	50990	ENSG00000158158	CNNM4	cyclin and CBS domain divalent metal cation transport mediator 4
2	97573894	97574097	204	22252	ENSG00000168754	FAM178B	family with sequence similarity 178 member B
2	97810613	97810795	183	37126	ENSG00000135976	ANKRD36	ankyrin repeat domain 36
2	98390885	98391086	202	4860	ENSG00000075568	TMEM131	transmembrane protein 131
2	98797630	98797841	212	119135	ENSG00000168658	VWA3B	von Willebrand factor A domain containing 3B
2	98833249	98833460	212	101011	ENSG00000168658	VWA3B	von Willebrand factor A domain containing 3B
2	98972981	98973113	133	52447	ENSG00000144191	CNGA3	cyclic nucleotide gated channel alpha 3
2	99019262	99019484	223	21314	ENSG00000144191	CNGA3	cyclic nucleotide gated channel alpha 3
2	99216895	99217084	190	9196	ENSG00000183513	COA5	cytochrome c oxidase assembly factor 5
2	99235100	99235314	215	9671	ENSG00000115446	UNC50	unc-50 inner nuclear membrane RNA binding protein
2	99268044	99268214	171	44368	ENSG00000071073	MGAT4A	mannosyl (alpha-1,3-)-glycoprotein beta-1,4-N-acetylglucosaminyltransferase, isozyme A
2	99337180	99337345	166	112021	ENSG00000071073	MGAT4A	mannosyl (alpha-1,3-)-glycoprotein beta-1,4-N-acetylglucosaminyltransferase, isozyme A
2	99352866	99353128	263	112021	ENSG00000071073	MGAT4A	mannosyl (alpha-1,3-)-glycoprotein beta-1,4-N-acetylglucosaminyltransferase, isozyme A
2	99409777	99409986	210	112021	ENSG00000071073	MGAT4A	mannosyl (alpha-1,3-)-glycoprotein beta-1,4-N-acetylglucosaminyltransferase, isozyme A
2	99434712	99434937	226	112021	ENSG00000071073	MGAT4A	mannosyl (alpha-1,3-)-glycoprotein beta-1,4-N-acetylglucosaminyltransferase, isozyme A
2	99987418	99987624	207	6006	ENSG00000158417	EIF5B	eukaryotic translation initiation factor 5B
2	100000802	100000979	178	6006	ENSG00000158417	EIF5B	eukaryotic translation initiation factor 5B
2	100044809	100045007	199	6006	ENSG00000158417	EIF5B	eukaryotic translation initiation factor 5B
2	100189585	100189743	159	89543	ENSG00000135945	REV1	REV1, DNA directed polymerase
2	100293282	100293487	206	89543	ENSG00000135945	REV1	REV1, DNA directed polymerase
2	100316797	100317012	216	89543	ENSG00000135945	REV1	REV1, DNA directed polymerase
2	100347928	100348052	125	89543	ENSG00000135945	REV1	REV1, DNA directed polymerase
2	100401785	100402022	238	89543	ENSG00000135945	REV1	REV1, DNA directed polymerase
2	100488732	100488928	197	521900	ENSG00000144218	AFF3	AF4/FMR2 family member 3
2	100686714	100686976	263	521900	ENSG00000144218	AFF3	AF4/FMR2 family member 3
2	100917965	100918145	181	35935	ENSG00000170500	LONRF2	LON peptidase N-terminal domain and ring finger 2
2	100921386	100921588	203	35935	ENSG00000170500	LONRF2	LON peptidase N-terminal domain and ring finger 2
2	101073722	101073915	194	12799	ENSG00000204640	NMS	neuromedin S
2	101169840	101170022	183	13784	ENSG00000115539	PDCL3	phosducin like 3
2	101171807	101172058	252	13784	ENSG00000115539	PDCL3	phosducin like 3
2	101184559	101184739	181	13784	ENSG00000115539	PDCL3	phosducin like 3
2	101235203	101235396	194	13784	ENSG00000115539	PDCL3	phosducin like 3
2	101249683	101249927	245	13784	ENSG00000115539	PDCL3	phosducin like 3
2	101401876	101402029	154	176675	ENSG00000170485	NPAS2	neuronal PAS domain protein 2
2	101483691	101483879	189	175801	ENSG00000170485	NPAS2	neuronal PAS domain protein 2
2	101516029	101516219	191	22023	ENSG00000170485	NPAS2	neuronal PAS domain protein 2
2	101517817	101518030	214	22023	ENSG00000170485	NPAS2	neuronal PAS domain protein 2
2	101736887	101737080	194	144157	ENSG00000204634	TBC1D8	TBC1 domain family member 8
2	101854589	101854844	256	17434	ENSG00000158435	CNOT11	CCR4-NOT transcription complex subunit 11
2	101905138	101905329	192	114	ENSG00000212283	SNORD89	small nucleolar RNA, C/D box 89
2	102033982	102034253	272	39150	ENSG00000175874	CREG2	cellular repressor of E1A stimulated genes 2
2	102047961	102048145	185	77343	ENSG00000196460	RFX8	RFX family member 8, lacking RFX DNA binding domain
2	102052520	102052722	203	77343	ENSG00000196460	RFX8	RFX family member 8, lacking RFX DNA binding domain
2	102089102	102089312	211	77343	ENSG00000196460	RFX8	RFX family member 8, lacking RFX DNA binding domain
2	102674821	102675022	202	109499	ENSG00000115594	IL1R1	interleukin 1 receptor type 1
2	102703369	102703568	200	109499	ENSG00000115594	IL1R1	interleukin 1 receptor type 1
2	102707203	102707419	217	109499	ENSG00000115594	IL1R1	interleukin 1 receptor type 1
2	102817511	102817695	185	52346	ENSG00000115598	IL1RL2	interleukin 1 receptor like 2
2	102842587	102842807	221	52346	ENSG00000115598	IL1RL2	interleukin 1 receptor like 2
2	102952571	102952752	182	7466	ENSG00000115602	IL1RL1	interleukin 1 receptor like 1
2	103259424	103259638	215	91644	ENSG00000115616	SLC9A2	solute carrier family 9 member A2
2	103320971	103321137	167	19672	ENSG00000135953	MFSD9	major facilitator superfamily domain containing 9
2	103810160	103810376	217	19914	ENSG00000170417	TMEM182	transmembrane protein 182
2	103921036	103921242	207	19914	ENSG00000170417	TMEM182	transmembrane protein 182
2	104172471	104172667	197	19914	ENSG00000170417	TMEM182	transmembrane protein 182
2	104534186	104534389	204	29483	NA	LOC100287010	uncharacterized LOC100287010
2	104949178	104949394	217	29483	NA	LOC100287010	uncharacterized LOC100287010
2	105009779	105009939	161	29483	NA	LOC100287010	uncharacterized LOC100287010
2	105103409	105103592	184	78411	ENSG00000235597	LINC01102	long intergenic non-protein coding RNA 1102
2	105146301	105146511	211	78411	ENSG00000235597	LINC01102	long intergenic non-protein coding RNA 1102
2	105409719	105409933	215	11083	ENSG00000234177	LINC01114	long intergenic non-protein coding RNA 1114
2	105851926	105852134	209	1725	ENSG00000135973	GPR45	G protein-coupled receptor 45
2	105911293	105911505	213	31623	ENSG00000135966	TGFBRAP1	transforming growth factor beta receptor associated protein 1
2	106163250	106163459	210	17463	NA	LOC285000	uncharacterized LOC285000
2	106613730	106613941	212	12497	ENSG00000119147	C2orf40	chromosome 2 open reading frame 40
2	106682338	106682554	217	12497	ENSG00000119147	C2orf40	chromosome 2 open reading frame 40
2	106934509	106934760	252	9282	ENSG00000240935	PLGLA	plasminogen-like A (pseudogene)
2	107152867	107152972	106	63666	ENSG00000153165	RGPD3	RANBP2-like and GRIP domain containing 3
2	107172423	107172589	167	63666	ENSG00000153165	RGPD3	RANBP2-like and GRIP domain containing 3
2	107251261	107251476	216	63666	ENSG00000153165	RGPD3	RANBP2-like and GRIP domain containing 3
2	107705416	107705606	191	74032	ENSG00000144057	ST6GAL2	ST6 beta-galactoside alpha-2,6-sialyltransferase 2
2	107785827	107786008	182	74032	ENSG00000144057	ST6GAL2	ST6 beta-galactoside alpha-2,6-sialyltransferase 2
2	108212950	108213164	215	3063	ENSG00000230651	RGPD4-AS1	RGPD4 antisense RNA 1 (head to head)
2	108263861	108264106	246	3063	ENSG00000230651	RGPD4-AS1	RGPD4 antisense RNA 1 (head to head)
2	108316615	108316824	210	3063	ENSG00000230651	RGPD4-AS1	RGPD4 antisense RNA 1 (head to head)
2	108400491	108400698	208	3063	ENSG00000230651	RGPD4-AS1	RGPD4 antisense RNA 1 (head to head)
2	108660631	108660811	181	27449	ENSG00000115665	SLC5A7	solute carrier family 5 member 7
2	108905953	108906162	210	21277	ENSG00000198203	SULT1C2	sulfotransferase family 1C member 2
2	108993733	108993916	184	8408	ENSG00000198075	SULT1C4	sulfotransferase family 1C member 4
2	109030381	109030572	192	60278	ENSG00000135968	GCC2	GRIP and coiled-coil domain containing 2
2	109197962	109198129	168	98946	ENSG00000169756	LIMS1	LIM zinc finger domain containing 1
2	109256987	109257180	194	32435	ENSG00000169756	LIMS1	LIM zinc finger domain containing 1
2	109342636	109342754	119	66331	ENSG00000153201	RANBP2	RAN binding protein 2
2	109546067	109546282	216	94902	ENSG00000135960	EDAR	ectodysplasin A receptor
2	109580981	109581189	209	94902	ENSG00000135960	EDAR	ectodysplasin A receptor
2	109884555	109884780	226	55	ENSG00000265965	MIR4266	microRNA 4266
2	110082178	110082377	200	55	ENSG00000265965	MIR4266	microRNA 4266
2	110482568	110482780	213	40262	ENSG00000183054	RGPD6	RANBP2-like and GRIP domain containing 6
2	111534265	111534467	203	295331	ENSG00000153093	ACOXL	acyl-CoA oxidase like
2	111544221	111544443	223	295331	ENSG00000153093	ACOXL	acyl-CoA oxidase like
2	111677592	111677771	180	295331	ENSG00000153093	ACOXL	acyl-CoA oxidase like
2	111855329	111855560	232	7933	ENSG00000153094	BCL2L11	BCL2 like 11
2	111886248	111886427	180	47532	ENSG00000153094	BCL2L11	BCL2 like 11
2	111912745	111912951	207	47532	ENSG00000153094	BCL2L11	BCL2 like 11
2	111920531	111920730	200	47532	ENSG00000153094	BCL2L11	BCL2 like 11
2	111946729	111946930	202	47532	ENSG00000153094	BCL2L11	BCL2 like 11
2	111958728	111958931	204	47532	ENSG00000153094	BCL2L11	BCL2 like 11
2	111977868	111978067	200	47532	ENSG00000153094	BCL2L11	BCL2 like 11
2	111990489	111990628	140	80	ENSG00000265507	MIR4435-1	microRNA 4435-1
2	112690477	112690741	265	130755	ENSG00000153208	MERTK	MER proto-oncogene, tyrosine kinase
2	112926011	112926197	187	49830	ENSG00000144152	FBLN7	fibulin 7
2	113308385	113308601	217	34755	ENSG00000125630	POLR1B	RNA polymerase I subunit B
2	113383378	113383555	178	2351	NA	FLJ42351	uncharacterized LOC400999
2	113715512	113715735	224	7622	ENSG00000136688	IL36G	interleukin 36 gamma
2	113804253	113804503	251	30773	ENSG00000136696	IL36B	interleukin 36 beta
2	113946575	113946767	193	18144	ENSG00000125637	PSD4	pleckstrin and Sec7 domain containing 4
2	113972334	113972597	264	4543	ENSG00000125637	PSD4	pleckstrin and Sec7 domain containing 4
2	114044682	114044860	179	37844	ENSG00000125618	PAX8	paired box 8
2	114046763	114046973	211	37844	ENSG00000125618	PAX8	paired box 8
2	114113408	114113592	185	37844	ENSG00000125618	PAX8	paired box 8
2	114423017	114423282	266	5340	ENSG00000144134	RABL2A	RAB, member of RAS oncogene family like 2A
2	114864984	114865196	213	2316	NA	LOC100499194	uncharacterized LOC100499194
2	115328824	115329036	213	1383147	ENSG00000175497	DPP10	dipeptidyl peptidase like 10
2	115593656	115593987	332	780080	ENSG00000175497	DPP10	dipeptidyl peptidase like 10
2	115809528	115809732	205	780080	ENSG00000175497	DPP10	dipeptidyl peptidase like 10
2	116311953	116312143	191	682643	ENSG00000175497	DPP10	dipeptidyl peptidase like 10
2	116322360	116322583	224	682643	ENSG00000175497	DPP10	dipeptidyl peptidase like 10
2	117448021	117448220	200	17699	ENSG00000088205	DDX18	DEAD-box helicase 18
2	117502482	117502681	200	17699	ENSG00000088205	DDX18	DEAD-box helicase 18
2	118107034	118107220	187	17699	ENSG00000088205	DDX18	DEAD-box helicase 18
2	118278954	118279148	195	17699	ENSG00000088205	DDX18	DEAD-box helicase 18
2	118321570	118321747	178	17699	ENSG00000088205	DDX18	DEAD-box helicase 18
2	118444620	118444835	216	17699	ENSG00000088205	DDX18	DEAD-box helicase 18
2	118529268	118529503	236	17699	ENSG00000088205	DDX18	DEAD-box helicase 18
2	118598876	118599067	192	17699	ENSG00000088205	DDX18	DEAD-box helicase 18
2	118755662	118755838	177	98686	ENSG00000125633	CCDC93	coiled-coil domain containing 93
2	118870580	118870803	224	6825	ENSG00000125629	INSIG2	insulin induced gene 2
2	118893972	118894218	247	6825	ENSG00000125629	INSIG2	insulin induced gene 2
2	118947182	118947345	164	6825	ENSG00000125629	INSIG2	insulin induced gene 2
2	118951739	118951951	213	6825	ENSG00000125629	INSIG2	insulin induced gene 2
2	119273655	119273869	215	6013	ENSG00000163064	EN1	engrailed homeobox 1
2	119300503	119300719	217	6013	ENSG00000163064	EN1	engrailed homeobox 1
2	120053149	120053300	152	64239	ENSG00000186132	C2orf76	chromosome 2 open reading frame 76
2	120074939	120075105	167	64239	ENSG00000186132	C2orf76	chromosome 2 open reading frame 76
2	120121107	120121300	194	64239	ENSG00000186132	C2orf76	chromosome 2 open reading frame 76
2	120222953	120223126	174	39314	ENSG00000080293	SCTR	secretin receptor
2	120416985	120417342	358	2952	ENSG00000144120	TMEM177	transmembrane protein 177
2	120824484	120824723	240	102151	ENSG00000115109	EPB41L5	erythrocyte membrane protein band 4.1 like 5
2	120930476	120930681	206	5938	ENSG00000226479	TMEM185B	transmembrane protein 185B
2	121071134	121071356	223	5665	ENSG00000163083	INHBB	inhibin beta B subunit
2	121679292	121679544	253	195363	ENSG00000074047	GLI2	GLI family zinc finger 2
2	121916554	121916779	226	17607	ENSG00000115112	TFCP2L1	transcription factor CP2 like 1
2	122323393	122323595	203	130	ENSG00000264229	RNU4ATAC	RNA, U4atac small nuclear (U12-dependent splicing)
2	122357777	122357942	166	268405	ENSG00000074054	CLASP1	cytoplasmic linker associated protein 1
2	122366593	122366799	207	268405	ENSG00000074054	CLASP1	cytoplasmic linker associated protein 1
2	122408864	122409362	499	1550	ENSG00000236859	NIFK-AS1	NIFK antisense RNA 1
2	122707240	122707431	192	12308	ENSG00000211460	TSN	translin
2	122744065	122744286	222	12308	ENSG00000211460	TSN	translin
2	122755191	122755321	131	12308	ENSG00000211460	TSN	translin
2	122809799	122809977	179	12308	ENSG00000211460	TSN	translin
2	123080812	123081004	193	12308	ENSG00000211460	TSN	translin
2	123137976	123138171	196	12308	ENSG00000211460	TSN	translin
2	123374027	123374227	201	12308	ENSG00000211460	TSN	translin
2	124359767	124359966	200	890000	ENSG00000155052	CNTNAP5	contactin associated protein like 5
2	124588466	124588693	228	890000	ENSG00000155052	CNTNAP5	contactin associated protein like 5
2	124747320	124747556	237	890000	ENSG00000155052	CNTNAP5	contactin associated protein like 5
2	124953911	124954127	217	890000	ENSG00000155052	CNTNAP5	contactin associated protein like 5
2	125071364	125071568	205	890000	ENSG00000155052	CNTNAP5	contactin associated protein like 5
2	125097888	125098101	214	890000	ENSG00000155052	CNTNAP5	contactin associated protein like 5
2	125157005	125157220	216	890000	ENSG00000155052	CNTNAP5	contactin associated protein like 5
2	125789557	125789764	208	890000	ENSG00000155052	CNTNAP5	contactin associated protein like 5
2	126616885	126617067	183	40741	ENSG00000136732	GYPC	glycophorin C (Gerbich blood group)
2	126863393	126863595	203	40741	ENSG00000136732	GYPC	glycophorin C (Gerbich blood group)
2	126884606	126884760	155	40741	ENSG00000136732	GYPC	glycophorin C (Gerbich blood group)
2	126885875	126886002	128	40741	ENSG00000136732	GYPC	glycophorin C (Gerbich blood group)
2	126963566	126963762	197	40741	ENSG00000136732	GYPC	glycophorin C (Gerbich blood group)
2	126999881	127000080	200	40741	ENSG00000136732	GYPC	glycophorin C (Gerbich blood group)
2	127113129	127113294	166	40741	ENSG00000136732	GYPC	glycophorin C (Gerbich blood group)
2	127177385	127177574	190	40741	ENSG00000136732	GYPC	glycophorin C (Gerbich blood group)
2	127422998	127423201	204	40741	ENSG00000136732	GYPC	glycophorin C (Gerbich blood group)
2	127471832	127472040	209	40741	ENSG00000136732	GYPC	glycophorin C (Gerbich blood group)
2	127731717	127731933	217	34043	ENSG00000136717	BIN1	bridging integrator 1
2	127741695	127741882	188	34043	ENSG00000136717	BIN1	bridging integrator 1
2	128039038	128039193	156	33604	ENSG00000163161	ERCC3	ERCC excision repair 3, TFIIH core complex helicase subunit
2	128113084	128113373	290	44561	ENSG00000169967	MAP3K2	mitogen-activated protein kinase kinase kinase 2
2	128309694	128309890	197	101926	ENSG00000169994	MYO7B	myosin VIIB
2	129054667	129054838	172	53118	ENSG00000136720	HS6ST1	heparan sulfate 6-O-sulfotransferase 1
2	129065105	129065301	197	53118	ENSG00000136720	HS6ST1	heparan sulfate 6-O-sulfotransferase 1
2	129653058	129653263	206	53118	ENSG00000136720	HS6ST1	heparan sulfate 6-O-sulfotransferase 1
2	129750247	129750453	207	53118	ENSG00000136720	HS6ST1	heparan sulfate 6-O-sulfotransferase 1
2	129939550	129939787	238	11456	ENSG00000214100	PLAC9P1	placenta specific 9 pseudogene 1
2	130095945	130096159	215	11456	ENSG00000214100	PLAC9P1	placenta specific 9 pseudogene 1
2	130415034	130415234	201	11456	ENSG00000214100	PLAC9P1	placenta specific 9 pseudogene 1
2	130436447	130436649	203	11456	ENSG00000214100	PLAC9P1	placenta specific 9 pseudogene 1
2	130693894	130694099	206	11456	ENSG00000214100	PLAC9P1	placenta specific 9 pseudogene 1
2	131132793	131132966	174	3341	ENSG00000072135	PTPN18	protein tyrosine phosphatase, non-receptor type 18
2	131627917	131628137	221	32018	ENSG00000136002	ARHGEF4	Rho guanine nucleotide exchange factor 4
2	131672605	131672813	209	32018	ENSG00000136002	ARHGEF4	Rho guanine nucleotide exchange factor 4
2	131869373	131869580	208	248863	ENSG00000115762	PLEKHB2	pleckstrin homology domain containing B2
2	132306471	132306661	191	5833	ENSG00000163040	CCDC74A	coiled-coil domain containing 74A
2	133034435	133034640	206	110379	ENSG00000163046	ANKRD30BL	ankyrin repeat domain 30B like
2	133037214	133037439	226	110379	ENSG00000163046	ANKRD30BL	ankyrin repeat domain 30B like
2	133044108	133044351	244	110379	ENSG00000163046	ANKRD30BL	ankyrin repeat domain 30B like
2	133060297	133060618	322	110379	ENSG00000163046	ANKRD30BL	ankyrin repeat domain 30B like
2	133108293	133108507	215	230023	ENSG00000183840	GPR39	G protein-coupled receptor 39
2	133170840	133171046	207	230023	ENSG00000183840	GPR39	G protein-coupled receptor 39
2	133390458	133390624	167	25444	ENSG00000150551	LYPD1	LY6/PLAUR domain containing 1
2	133573920	133574126	207	26734	ENSG00000150551	LYPD1	LY6/PLAUR domain containing 1
2	133676740	133676937	198	26734	ENSG00000150551	LYPD1	LY6/PLAUR domain containing 1
2	133733666	133733835	170	26734	ENSG00000150551	LYPD1	LY6/PLAUR domain containing 1
2	133751011	133751215	205	26734	ENSG00000150551	LYPD1	LY6/PLAUR domain containing 1
2	133810446	133810667	222	496872	ENSG00000176771	NCKAP5	NCK associated protein 5
2	134080880	134081095	216	496872	ENSG00000176771	NCKAP5	NCK associated protein 5
2	134092117	134092331	215	496872	ENSG00000176771	NCKAP5	NCK associated protein 5
2	134118370	134118585	216	496872	ENSG00000176771	NCKAP5	NCK associated protein 5
2	134135425	134135632	208	496872	ENSG00000176771	NCKAP5	NCK associated protein 5
2	134262506	134262723	218	896660	ENSG00000176771	NCKAP5	NCK associated protein 5
2	134344022	134344143	122	439492	ENSG00000176771	NCKAP5	NCK associated protein 5
2	134367254	134367400	147	439492	ENSG00000176771	NCKAP5	NCK associated protein 5
2	134419630	134419876	247	439492	ENSG00000176771	NCKAP5	NCK associated protein 5
2	134469075	134469276	202	439492	ENSG00000176771	NCKAP5	NCK associated protein 5
2	134491028	134491243	216	439492	ENSG00000176771	NCKAP5	NCK associated protein 5
2	134720067	134720268	202	68	ENSG00000263813	MIR3679	microRNA 3679
2	135428086	135428270	185	263242	ENSG00000152128	TMEM163	transmembrane protein 163
2	135701407	135701616	210	40524	ENSG00000082258	CCNT2	cyclin T2
2	135713363	135713738	376	7540	ENSG00000176601	MAP3K19	mitogen-activated protein kinase kinase kinase 19
2	135737576	135737781	206	7540	ENSG00000176601	MAP3K19	mitogen-activated protein kinase kinase kinase 19
2	135812818	135813031	214	118445	ENSG00000115839	RAB3GAP1	RAB3 GTPase activating protein catalytic subunit 1
2	136123133	136123303	171	330609	ENSG00000121988	ZRANB3	zinc finger RANBP2-type containing 3
2	136343572	136343784	213	138918	ENSG00000048991	R3HDM1	R3H domain containing 1
2	136357097	136357354	258	138918	ENSG00000048991	R3HDM1	R3H domain containing 1
2	136718164	136718360	197	78969	ENSG00000115866	DARS	aspartyl-tRNA synthetase
2	136931904	136932116	213	3807	ENSG00000121966	CXCR4	C-X-C motif chemokine receptor 4
2	137128246	137128381	136	3807	ENSG00000121966	CXCR4	C-X-C motif chemokine receptor 4
2	137761527	137761725	199	686826	ENSG00000144229	THSD7B	thrombospondin type 1 domain containing 7B
2	137870599	137870721	123	355615	ENSG00000144229	THSD7B	thrombospondin type 1 domain containing 7B
2	137926201	137926389	189	355615	ENSG00000144229	THSD7B	thrombospondin type 1 domain containing 7B
2	137937609	137937831	223	355615	ENSG00000144229	THSD7B	thrombospondin type 1 domain containing 7B
2	138226641	138226802	162	355615	ENSG00000144229	THSD7B	thrombospondin type 1 domain containing 7B
2	138844809	138845155	347	52127	ENSG00000150540	HNMT	histamine N-methyltransferase
2	138870299	138870487	189	52127	ENSG00000150540	HNMT	histamine N-methyltransferase
2	138918725	138918939	215	52127	ENSG00000150540	HNMT	histamine N-methyltransferase
2	138963818	138964033	216	52127	ENSG00000150540	HNMT	histamine N-methyltransferase
2	139049476	139049687	212	71456	ENSG00000144228	SPOPL	speckle type BTB/POZ protein like
2	139149432	139149654	223	71456	ENSG00000144228	SPOPL	speckle type BTB/POZ protein like
2	139193316	139193665	350	71456	ENSG00000144228	SPOPL	speckle type BTB/POZ protein like
2	139197079	139197255	177	71456	ENSG00000144228	SPOPL	speckle type BTB/POZ protein like
2	139359365	139359577	213	71456	ENSG00000144228	SPOPL	speckle type BTB/POZ protein like
2	139461850	139462102	253	111085	ENSG00000144227	NXPH2	neurexophilin 2
2	139500392	139500671	280	111085	ENSG00000144227	NXPH2	neurexophilin 2
2	139651412	139651665	254	1851	NA	YY1P2	YY1 transcription factor pseudogene 2
2	139750862	139751005	144	1851	NA	YY1P2	YY1 transcription factor pseudogene 2
2	139836866	139837099	234	1851	NA	YY1P2	YY1 transcription factor pseudogene 2
2	139875259	139875457	199	1851	NA	YY1P2	YY1 transcription factor pseudogene 2
2	140002856	140003126	271	1851	NA	YY1P2	YY1 transcription factor pseudogene 2
2	140025413	140025629	217	1851	NA	YY1P2	YY1 transcription factor pseudogene 2
2	140103669	140103881	213	1851	NA	YY1P2	YY1 transcription factor pseudogene 2
2	140244106	140244320	215	1851	NA	YY1P2	YY1 transcription factor pseudogene 2
2	140336149	140336274	126	1851	NA	YY1P2	YY1 transcription factor pseudogene 2
2	140424937	140425205	269	1851	NA	YY1P2	YY1 transcription factor pseudogene 2
2	140642752	140642946	195	1851	NA	YY1P2	YY1 transcription factor pseudogene 2
2	141837929	141838166	238	1900275	ENSG00000168702	LRP1B	LDL receptor related protein 1B
2	141854746	141854948	203	1900275	ENSG00000168702	LRP1B	LDL receptor related protein 1B
2	142212877	142213026	150	1900275	ENSG00000168702	LRP1B	LDL receptor related protein 1B
2	142251859	142252272	414	1900275	ENSG00000168702	LRP1B	LDL receptor related protein 1B
2	142266622	142266750	129	1900275	ENSG00000168702	LRP1B	LDL receptor related protein 1B
2	142266790	142266990	201	1900275	ENSG00000168702	LRP1B	LDL receptor related protein 1B
2	142309813	142309990	178	1900275	ENSG00000168702	LRP1B	LDL receptor related protein 1B
2	142458954	142459189	236	1900275	ENSG00000168702	LRP1B	LDL receptor related protein 1B
2	142477480	142477690	211	1900275	ENSG00000168702	LRP1B	LDL receptor related protein 1B
2	142545499	142545671	173	1900275	ENSG00000168702	LRP1B	LDL receptor related protein 1B
2	142570346	142570524	179	1900275	ENSG00000168702	LRP1B	LDL receptor related protein 1B
2	142633884	142634079	196	1900275	ENSG00000168702	LRP1B	LDL receptor related protein 1B
2	142697932	142698139	208	1900275	ENSG00000168702	LRP1B	LDL receptor related protein 1B
2	142849065	142849262	198	1900275	ENSG00000168702	LRP1B	LDL receptor related protein 1B
2	142928761	142928918	158	1281600	ENSG00000168702	LRP1B	LDL receptor related protein 1B
2	143398932	143399143	212	111912	ENSG00000115919	KYNU	kynureninase
2	143476863	143477086	224	111912	ENSG00000115919	KYNU	kynureninase
2	143558420	143558634	215	111912	ENSG00000115919	KYNU	kynureninase
2	143701949	143702122	174	164691	ENSG00000115919	KYNU	kynureninase
2	143744987	143745197	211	164691	ENSG00000115919	KYNU	kynureninase
2	143755407	143755617	211	164691	ENSG00000115919	KYNU	kynureninase
2	143867093	143867350	258	308028	ENSG00000075884	ARHGAP15	Rho GTPase activating protein 15
2	143973744	143973982	239	639023	ENSG00000075884	ARHGAP15	Rho GTPase activating protein 15
2	144008238	144008448	211	639023	ENSG00000075884	ARHGAP15	Rho GTPase activating protein 15
2	144305040	144305230	191	332759	ENSG00000075884	ARHGAP15	Rho GTPase activating protein 15
2	144440662	144440841	180	332759	ENSG00000075884	ARHGAP15	Rho GTPase activating protein 15
2	144715231	144715425	195	265566	ENSG00000121964	GTDC1	glycosyltransferase like domain containing 1
2	144879858	144880121	264	265566	ENSG00000121964	GTDC1	glycosyltransferase like domain containing 1
2	145029257	145029471	215	348480	ENSG00000121964	GTDC1	glycosyltransferase like domain containing 1
2	145399146	145399400	255	408758	ENSG00000226674	TEX41	testis expressed 41 (non-protein coding)
2	145594964	145595127	164	408758	ENSG00000226674	TEX41	testis expressed 41 (non-protein coding)
2	145956420	145956635	216	408758	ENSG00000226674	TEX41	testis expressed 41 (non-protein coding)
2	146067551	146067742	192	408758	ENSG00000226674	TEX41	testis expressed 41 (non-protein coding)
2	146351169	146351471	303	408758	ENSG00000226674	TEX41	testis expressed 41 (non-protein coding)
2	146928074	146928255	182	3934	NA	PABPC1P2	poly(A) binding protein cytoplasmic 1 pseudogene 2
2	147175802	147175984	183	3934	NA	PABPC1P2	poly(A) binding protein cytoplasmic 1 pseudogene 2
2	147319225	147319468	244	3934	NA	PABPC1P2	poly(A) binding protein cytoplasmic 1 pseudogene 2
2	147541371	147541541	171	3934	NA	PABPC1P2	poly(A) binding protein cytoplasmic 1 pseudogene 2
2	147693832	147693972	141	3934	NA	PABPC1P2	poly(A) binding protein cytoplasmic 1 pseudogene 2
2	147818321	147818534	214	3934	NA	PABPC1P2	poly(A) binding protein cytoplasmic 1 pseudogene 2
2	148095946	148096161	216	86308	ENSG00000121989	ACVR2A	activin A receptor type 2A
2	148118446	148118650	205	86308	ENSG00000121989	ACVR2A	activin A receptor type 2A
2	148184343	148184509	167	86308	ENSG00000121989	ACVR2A	activin A receptor type 2A
2	148412186	148412385	200	86308	ENSG00000121989	ACVR2A	activin A receptor type 2A
2	148570071	148570313	243	86308	ENSG00000121989	ACVR2A	activin A receptor type 2A
2	148789811	148790037	227	91208	ENSG00000115947	ORC4	origin recognition complex subunit 4
2	148817507	148817667	161	91208	ENSG00000115947	ORC4	origin recognition complex subunit 4
2	148834451	148834618	168	91208	ENSG00000115947	ORC4	origin recognition complex subunit 4
2	149024688	149024881	194	55273	ENSG00000204406	MBD5	methyl-CpG binding domain protein 5
2	149029549	149029759	211	55273	ENSG00000204406	MBD5	methyl-CpG binding domain protein 5
2	149266726	149266993	268	28360	ENSG00000204406	MBD5	methyl-CpG binding domain protein 5
2	149928447	149928690	244	137737	ENSG00000150556	LYPD6B	LY6/PLAUR domain containing 6B
2	150061738	150061940	203	144161	ENSG00000187123	LYPD6	LY6/PLAUR domain containing 6
2	150236336	150236542	207	106168	ENSG00000187123	LYPD6	LY6/PLAUR domain containing 6
2	150245259	150245469	211	106168	ENSG00000187123	LYPD6	LY6/PLAUR domain containing 6
2	150279535	150279839	305	106168	ENSG00000187123	LYPD6	LY6/PLAUR domain containing 6
2	150474289	150474497	209	18184	ENSG00000168288	MMADHC	methylmalonic aciduria and homocystinuria, cblD type
2	150554538	150554757	220	18184	ENSG00000168288	MMADHC	methylmalonic aciduria and homocystinuria, cblD type
2	151000315	151000411	97	19503	ENSG00000115963	RND3	Rho family GTPase 3
2	151741193	151741391	199	13662	ENSG00000184898	RBM43	RNA binding motif protein 43
2	151844774	151844969	196	13662	ENSG00000184898	RBM43	RNA binding motif protein 43
2	151958408	151958566	159	13662	ENSG00000184898	RBM43	RNA binding motif protein 43
2	151986674	151986891	218	13662	ENSG00000184898	RBM43	RNA binding motif protein 43
2	152086823	152087033	211	13662	ENSG00000184898	RBM43	RNA binding motif protein 43
[truncated: 13,648 more rows]

## Sheet: UTX_ChIP_seq
Chr	start	end	width	geneLength	ENSEMBL	Symbol	Description
1	1779669	1780840	1171	27760	ENSG00000078369	GNB1	G protein subunit beta 1
1	5091321	5092034	713	4441	ENSG00000231510	RP11-542C10.1	-
1	5171452	5172396	944	4441	ENSG00000231510	RP11-542C10.1	-
1	7283330	7284265	935	165	ENSG00000207056	RNU1-8P	-
1	8024190	8025228	1038	19932	ENSG00000116288	PARK7	Parkinsonism associated deglycase
1	8137985	8138604	619	1219	ENSG00000232848	CTA-215D11.4	-
1	8381060	8382064	1004	19838	ENSG00000162426	SLC45A1	solute carrier family 45 member 1
1	8610816	8611814	998	30888	ENSG00000142599	RERE	arginine-glutamic acid dipeptide repeats
1	8724909	8725905	996	302428	ENSG00000142599	RERE	arginine-glutamic acid dipeptide repeats
1	8758672	8759669	997	47027	ENSG00000142599	RERE	arginine-glutamic acid dipeptide repeats
1	8853183	8854081	898	99	ENSG00000222511	Y_RNA	-
1	8975240	8976510	1270	163	ENSG00000232663	RP3-477M7.6	-
1	9184140	9184898	758	17613	ENSG00000180758	GPR157	G protein-coupled receptor 157
1	10044349	10045240	891	1428	ENSG00000241326	RP11-807G9.2	-
1	12438588	12439640	1052	144375	ENSG00000048707	VPS13D	vacuolar protein sorting 13 homolog D
1	12809741	12810561	820	14730	ENSG00000157330	C1orf158	chromosome 1 open reading frame 158
1	14478654	14479430	776	103	ENSG00000252151	RNU6-1265P	-
1	14533785	14534402	617	1228	ENSG00000231606	RP11-344F13.1	-
1	15207335	15208330	995	144023	ENSG00000189337	KAZN	kazrin, periplakin interacting protein
1	16011651	16012770	1119	35329	ENSG00000116786	PLEKHM2	pleckstrin homology and RUN domain containing M2
1	16212263	16212879	616	44331	ENSG00000065526	SPEN	spen family transcriptional repressor
1	16253474	16254843	1369	211	ENSG00000270620	RP1-134O19.3	-
1	16547821	16548776	955	872	ENSG00000237276	ANO7P1	-
1	16628229	16628878	649	23054	ENSG00000037637	FBXO42	F-box protein 42
1	17767586	17768549	963	32965	ENSG00000179051	RCC2	regulator of chromosome condensation 2
1	18750328	18751312	984	2686	ENSG00000225387	RP11-422P22.1	-
1	19434180	19435187	1007	3993	ENSG00000127481	UBR4	ubiquitin protein ligase E3 component n-recognin 4
1	19756605	19757140	535	286	ENSG00000240490	RN7SL277P	-
1	20213960	20215289	1329	7358	ENSG00000169914	OTUD3	OTU deubiquitinase 3
1	20683118	20684335	1217	21305	ENSG00000158816	VWA5B1	von Willebrand factor A domain containing 5B1
1	20911136	20912071	935	29961	ENSG00000158825	CDA	cytidine deaminase
1	21089551	21090640	1089	32324	ENSG00000127483	HP1BP3	heterochromatin protein 1 binding protein 3
1	21223286	21224295	1009	93210	ENSG00000075151	EIF4G3	eukaryotic translation initiation factor 4 gamma 3
1	21251281	21252304	1023	48288	ENSG00000075151	EIF4G3	eukaryotic translation initiation factor 4 gamma 3
1	21262381	21263778	1397	48288	ENSG00000075151	EIF4G3	eukaryotic translation initiation factor 4 gamma 3
1	21295233	21296387	1154	165789	ENSG00000075151	EIF4G3	eukaryotic translation initiation factor 4 gamma 3
1	21375155	21376293	1138	244238	ENSG00000075151	EIF4G3	eukaryotic translation initiation factor 4 gamma 3
1	22042003	22042925	922	6023	ENSG00000090686	USP48	ubiquitin specific peptidase 48
1	22798841	22800038	1197	75384	ENSG00000184677	ZBTB40	zinc finger and BTB domain containing 40
1	22980860	22981997	1137	8128	ENSG00000173369	C1QB	complement C1q B chain
1	23356268	23357770	1502	64195	ENSG00000004487	KDM1A	lysine demethylase 1A
1	23376158	23377399	1241	4994	ENSG00000004487	KDM1A	lysine demethylase 1A
1	23383184	23384262	1078	77	ENSG00000266802	MIR4419A	microRNA 4419a
1	23394442	23395865	1423	7472	ENSG00000004487	KDM1A	lysine demethylase 1A
1	23397294	23398463	1169	7472	ENSG00000004487	KDM1A	lysine demethylase 1A
1	23399426	23400095	669	7472	ENSG00000004487	KDM1A	lysine demethylase 1A
1	23403527	23404574	1047	6121	ENSG00000004487	KDM1A	lysine demethylase 1A
1	23404731	23406384	1653	2810	ENSG00000004487	KDM1A	lysine demethylase 1A
1	23407731	23410792	3061	2810	ENSG00000004487	KDM1A	lysine demethylase 1A
1	23450712	23451538	826	39525	ENSG00000169641	LUZP1	leucine zipper protein 1
1	23649347	23650597	1250	20033	ENSG00000125944	HNRNPR	heterogeneous nuclear ribonucleoprotein R
1	23747916	23749056	1140	15318	ENSG00000204219	TCEA3	transcription elongation factor A3
1	23920399	23921172	773	59074	ENSG00000197880	MDS2	-
1	24852629	24853434	805	260	ENSG00000266551	RN7SL857P	-
1	24956542	24957550	1008	4162	ENSG00000133226	SRRM1	serine and arginine repetitive matrix 1
1	25079896	25081198	1302	52555	ENSG00000169504	CLIC4	chloride intracellular channel 4
1	25802064	25803526	1462	9891	ENSG00000204178	TMEM57	transmembrane protein 57
1	26036476	26037117	641	74849	ENSG00000117643	MAN1C1	mannosidase alpha class 1C member 1
1	26596524	26597497	973	1366	ENSG00000130695	CEP85	centrosomal protein 85
1	27139373	27140317	944	289	ENSG00000241188	RN7SL165P	-
1	28002404	28003307	903	107	ENSG00000206767	RNU6-949P	-
1	28123747	28124761	1014	2312	ENSG00000117758	STX12	syntaxin 12
1	28310634	28311580	946	367	ENSG00000238231	RP11-460I13.6	-
1	28563970	28564816	846	1945	ENSG00000130770	ATPIF1	ATPase inhibitory factor 1
1	28595998	28596639	641	22965	ENSG00000130766	SESN2	sestrin 2
1	28746839	28747911	1072	101	ENSG00000206779	Y_RNA	-
1	28822983	28823623	640	33254	ENSG00000180198	RCC1	regulator of chromosome condensation 1
1	29098497	29099315	818	3793	ENSG00000198492	YTHDF2	YTH N6-methyladenosine RNA binding protein 2
1	29402069	29402970	901	44402	ENSG00000159023	EPB41	erythrocyte membrane protein band 4.1
1	29506582	29507431	849	33212	ENSG00000116350	SRSF4	serine and arginine rich splicing factor 4
1	29661913	29663672	1759	2433	ENSG00000060656	PTPRU	protein tyrosine phosphatase, receptor type U
1	29732086	29733372	1286	82	ENSG00000266678	AL139151.1	-
1	29745844	29747208	1364	82	ENSG00000266678	AL139151.1	-
1	29791674	29792552	878	8701	ENSG00000225011	RP11-810H18.1	-
1	30139745	30140667	922	134	ENSG00000221126	AC092265.1	-
1	30441409	30442401	992	493	ENSG00000270927	RP11-179G8.1	-
1	30479099	30479913	814	23661	ENSG00000233399	LINC01648	long intergenic non-protein coding RNA 1648
1	30763647	30765025	1378	93	ENSG00000231251	RP3-357I16.1	-
1	30813457	30814525	1068	2079	ENSG00000236335	RP4-591L5.1	-
1	30982487	30983245	758	5284	ENSG00000231949	RP4-591L5.2	-
1	31025961	31027006	1045	5284	ENSG00000231949	RP4-591L5.2	-
1	31031423	31032116	693	5284	ENSG00000231949	RP4-591L5.2	-
1	31097148	31097902	754	2369	ENSG00000162510	MATN1	matrilin 1, cartilage matrix protein
1	31440080	31441098	1018	73	ENSG00000200181	SNORD85	-
1	31474086	31475220	1134	27880	ENSG00000134644	PUM1	pumilio RNA binding family member 1
1	31717577	31719557	1980	59810	ENSG00000084628	NKAIN1	sodium/potassium transporting ATPase interacting 1
1	31732568	31733488	920	1292	ENSG00000060688	SNRNP40	small nuclear ribonucleoprotein U5 subunit 40
1	31940105	31941127	1022	1342	ENSG00000215899	RP11-439L8.2	-
1	31965637	31966674	1037	107	ENSG00000206981	RNU6-40P	-
1	32345600	32347341	1741	13550	ENSG00000203620	RP11-84A19.2	-
1	32361005	32361829	824	2628	ENSG00000184007	PTP4A2	protein tyrosine phosphatase type IVA, member 2
1	32377620	32378513	893	1572	ENSG00000212673	AL136115.1	-
1	32394411	32395297	886	956	ENSG00000228634	RP4-534N18.2	-
1	32408689	32409471	782	26682	ENSG00000184007	PTP4A2	protein tyrosine phosphatase type IVA, member 2
1	32503576	32504285	709	46669	ENSG00000121774	KHDRBS1	KH RNA binding domain containing, signal transduction associated 1
1	32526156	32527494	1338	30833	ENSG00000121775	TMEM39B	transmembrane protein 39B
1	32586708	32587324	616	63092	ENSG00000025800	KPNA6	karyopherin subunit alpha 6
1	32770428	32771276	848	40994	ENSG00000116478	HDAC1	histone deacetylase 1
1	32863857	32865044	1187	15969	ENSG00000160058	BSDC1	BSD domain containing 1
1	32871928	32872835	907	1007	ENSG00000224333	GAPDHP20	-
1	32883774	32884943	1169	341	ENSG00000270850	RP11-395N6.4	-
1	32956458	32957170	712	31618	ENSG00000273274	ZBTB8B	zinc finger and BTB domain containing 8B
1	33291395	33293123	1728	1219	ENSG00000116497	S100PBP	S100P binding protein
1	33469942	33470854	912	1839	ENSG00000004455	AK2	adenylate kinase 2
1	33474267	33475813	1546	1839	ENSG00000004455	AK2	adenylate kinase 2
1	33506667	33507611	944	23949	ENSG00000004455	AK2	adenylate kinase 2
1	33541737	33542525	788	12297	ENSG00000142920	AZIN2	antizyme inhibitor 2
1	33715165	33716545	1380	23870	ENSG00000160094	ZNF362	zinc finger protein 362
1	33890595	33891842	1247	106042	ENSG00000134686	PHC2	polyhomeotic homolog 2
1	33977812	33979973	2161	736	ENSG00000235907	RP4-580O19.2	-
1	34016744	34017932	1188	13238	ENSG00000121904	CSMD2	CUB and Sushi multiple domains 2
1	34026140	34026913	773	13238	ENSG00000121904	CSMD2	CUB and Sushi multiple domains 2
1	34038665	34039499	834	13238	ENSG00000121904	CSMD2	CUB and Sushi multiple domains 2
1	34054077	34055187	1110	3789	ENSG00000121904	CSMD2	CUB and Sushi multiple domains 2
1	34060885	34061896	1011	3789	ENSG00000121904	CSMD2	CUB and Sushi multiple domains 2
1	34085149	34086032	883	27896	ENSG00000121904	CSMD2	CUB and Sushi multiple domains 2
1	34154683	34155413	730	117698	ENSG00000121904	CSMD2	CUB and Sushi multiple domains 2
1	34213152	34214573	1421	117698	ENSG00000121904	CSMD2	CUB and Sushi multiple domains 2
1	34551476	34552183	707	115	ENSG00000201148	RNA5SP42	-
1	35074757	35075657	900	96	ENSG00000207941	MIR552	microRNA 552
1	35291619	35292388	769	862	ENSG00000230163	RP5-997D16.2	-
1	35402699	35403355	656	69	ENSG00000252728	SNORD112	-
1	35417679	35418551	872	69	ENSG00000252728	SNORD112	-
1	35580380	35581637	1257	463	ENSG00000228348	EFCAB14P1	-
1	35656541	35657505	964	14197	ENSG00000116560	SFPQ	splicing factor proline and glutamine rich
1	35730596	35731708	1112	261	ENSG00000263591	RN7SL136P	-
1	35816862	35817821	959	886	ENSG00000229994	RPL5P4	-
1	35863302	35864127	825	4783	ENSG00000146463	ZMYM4	zinc finger MYM-type containing 4
1	35887282	35888201	919	78	ENSG00000202129	RNY5P1	-
1	36224473	36225443	970	33524	ENSG00000092853	CLSPN	claspin
1	36271768	36272833	1065	49719	ENSG00000134698	AGO4	argonaute 4, RISC catalytic component
1	36471991	36472865	874	21409	ENSG00000271554	RP4-665N4.8	-
1	36521067	36522086	1019	11999	ENSG00000126070	AGO3	argonaute 3, RISC catalytic component
1	36745514	36746458	944	4452	ENSG00000054118	THRAP3	thyroid hormone receptor associated protein 3
1	37202573	37203404	831	2629	ENSG00000234481	RP4-614N24.1	-
1	37216987	37217670	683	2629	ENSG00000234481	RP4-614N24.1	-
1	37961205	37962127	922	60	ENSG00000263675	MIR5581	microRNA 5581
1	38437616	38438633	1017	9813	ENSG00000183431	SF3A3	splicing factor 3a subunit 3
1	38772275	38773498	1223	107	ENSG00000200796	RNU6-753P	-
1	38822805	38823815	1010	107	ENSG00000200796	RNU6-753P	-
1	38904765	38905448	683	1289	ENSG00000238063	RP11-329N22.1	-
1	38965670	38966414	744	1289	ENSG00000238063	RP11-329N22.1	-
1	39643695	39645014	1319	133	ENSG00000222378	RNA5SP44	-
1	39783824	39785083	1259	2876	ENSG00000127603	KIAA0754	KIAA0754
1	39814146	39815128	982	155850	ENSG00000127603	KIAA0754	KIAA0754
1	40314613	40315668	1055	6265	ENSG00000043514	TRIT1	tRNA isopentenyltransferase 1
1	40453965	40455020	1055	996	ENSG00000168389	MFSD2A	major facilitator superfamily domain containing 2A
1	40557577	40558604	1027	18156	ENSG00000131238	PPT1	palmitoyl-protein thioesterase 1
1	40678367	40679377	1010	5737	ENSG00000188800	TMCO2	transmembrane and coiled-coil domains 2
1	40840332	40840939	607	48679	ENSG00000084070	SMAP2	small ArfGAP2
1	40849931	40850741	810	48679	ENSG00000084070	SMAP2	small ArfGAP2
1	40946784	40947887	1103	18659	ENSG00000187815	ZFP69	ZFP69 zinc finger protein
1	41078551	41079419	868	721	ENSG00000233910	GTF2F2P2	-
1	41310717	41311817	1100	1290	ENSG00000179862	CITED4	Cbp/p300 interacting transactivator with Glu/Asp rich carboxy-terminal domain 4
1	41556655	41557619	964	499	ENSG00000215893	RP4-635E8.1	-
1	41619044	41620078	1034	132734	ENSG00000010803	SCMH1	Scm polycomb group protein homolog 1
1	41690842	41692256	1414	22186	ENSG00000235358	RP11-399E6.1	-
1	42158068	42158997	929	190989	ENSG00000127124	HIVEP3	human immunodeficiency virus type I enhancer binding protein 3
1	42836020	42837611	1591	29371	ENSG00000177181	RIMKLA	ribosomal modification protein rimK like family member A
1	42973834	42974620	786	192	ENSG00000236876	TMSB4XP1	-
1	43334668	43336060	1392	1787	ENSG00000164011	ZNF691	zinc finger protein 691
1	43457569	43458648	1079	107	ENSG00000207256	RNU6-880P	-
1	43477280	43478059	779	89	ENSG00000252803	RNU6-870P	-
1	43630360	43631272	912	6776	ENSG00000117395	EBNA1BP2	EBNA1 binding protein 2
1	43799861	43800739	878	14966	ENSG00000117400	MPL	MPL proto-oncogene, thrombopoietin receptor
1	43944767	43945574	807	3069	ENSG00000229348	HYI-AS1	-
1	44116597	44117258	661	16486	ENSG00000066135	KDM4A	lysine demethylase 4A
1	44190340	44190994	654	17952	ENSG00000229444	LOC101929592	uncharacterized LOC101929592
1	44215312	44216392	1080	271	ENSG00000233674	RP11-184I16.3	-
1	44223689	44224705	1016	271	ENSG00000233674	RP11-184I16.3	-
1	44227810	44230014	2204	271	ENSG00000233674	RP11-184I16.3	-
1	44290198	44291455	1257	1312	ENSG00000224751	SHMT1P1	-
1	44314541	44315838	1297	1312	ENSG00000224751	SHMT1P1	-
1	44321555	44322915	1360	1312	ENSG00000224751	SHMT1P1	-
1	44511144	44511769	625	61048	ENSG00000230615	RP5-1198O20.4	-
1	44852509	44853711	1202	102	ENSG00000199385	RNU6-369P	-
1	45196339	45197319	980	116	ENSG00000200169	RNU5D-1	RNA, U5D small nuclear 1
1	45523058	45523716	658	453	ENSG00000234315	OSTCP5	-
1	45617415	45618230	815	190158	ENSG00000162415	ZSWIM5	zinc finger SWIM-type containing 5
1	45695618	45696728	1110	90	ENSG00000221707	AL592294.1	-
1	45711887	45712996	1109	90	ENSG00000221707	AL592294.1	-
1	45740127	45741240	1113	218135	ENSG00000162415	ZSWIM5	zinc finger SWIM-type containing 5
1	46141538	46142281	743	7230	ENSG00000159596	TMEM69	transmembrane protein 69
1	46206148	46207286	1138	51939	ENSG00000197429	IPP	intracisternal A particle-promoted polypeptide
1	47095607	47096586	979	9177	ENSG00000142961	MOB3C	MOB kinase activator 3C
1	47118129	47119395	1266	23094	ENSG00000123472	ATPAF1	ATP synthase mitochondrial F1 complex assembly factor 1
1	47191202	47192272	1070	60459	ENSG00000159658	EFCAB14	EF-hand calcium binding domain 14
1	47208067	47208845	778	805	ENSG00000236476	RP11-8J9.5	-
1	47225393	47226382	989	32622	ENSG00000142973	CYP4B1	cytochrome P450 family 4 subfamily B member 1
1	47329234	47330011	777	1192	ENSG00000238145	RP11-346M5.1	-
1	47330531	47331801	1270	1192	ENSG00000238145	RP11-346M5.1	-
1	47495798	47497523	1725	3616	ENSG00000186377	CYP4X1	cytochrome P450 family 4 subfamily X member 1
1	47498981	47500242	1261	3616	ENSG00000186377	CYP4X1	cytochrome P450 family 4 subfamily X member 1
1	47797840	47798794	954	45043	ENSG00000162368	CMPK1	cytidine/uridine monophosphate kinase 1
1	48895239	48896407	1168	1257	ENSG00000235105	RP11-329A14.1	-
1	49065366	49066567	1201	146730	ENSG00000186094	AGBL4	ATP/GTP binding protein like 4
1	49265570	49266445	875	17763	ENSG00000162373	BEND5	BEN domain containing 5
1	49568954	49569911	957	112	ENSG00000239144	snoU13	-
1	49687933	49688705	772	11875	ENSG00000230114	LOC101929721	uncharacterized LOC101929721
1	50076199	50077038	839	262	ENSG00000237478	RP5-926E3.1	-
1	50089490	50090815	1325	262	ENSG00000237478	RP5-926E3.1	-
1	50092742	50093604	862	262	ENSG00000237478	RP5-926E3.1	-
1	50097447	50098642	1195	262	ENSG00000237478	RP5-926E3.1	-
1	50189283	50190347	1064	262	ENSG00000237478	RP5-926E3.1	-
1	50224241	50224868	627	262	ENSG00000237478	RP5-926E3.1	-
1	50388416	50389534	1118	81	ENSG00000221746	AL645730.1	-
1	50474209	50475033	824	412	ENSG00000233595	MTND2P29	-
1	50584818	50585842	1024	346	ENSG00000230828	RP11-492I2.1	-
1	50790099	50791240	1141	877	ENSG00000234080	RP11-183G22.1	-
1	50827094	50828450	1356	741	ENSG00000234080	RP11-183G22.1	-
1	50905625	50906930	1305	279	ENSG00000271782	RP5-850O15.4	-
1	50965540	50966812	1272	100	ENSG00000202140	Y_RNA	-
1	51229950	51231039	1089	58	ENSG00000252825	RNU6-1253P	-
1	51334316	51335467	1151	370	ENSG00000237130	MRPS6P2	-
1	51409396	51410858	1462	13889	ENSG00000123080	CDKN2C	cyclin dependent kinase inhibitor 2C
1	51417070	51417843	773	253955	ENSG00000185104	FAF1	Fas associated factor 1
1	51535986	51537183	1197	69	ENSG00000265538	MIR4421	microRNA 4421
1	51756199	51756851	652	6769	ENSG00000085831	TTC39A	tetratricopeptide repeat domain 39A
1	51848440	51849287	847	107	ENSG00000206595	RNU6-877P	-
1	51999869	52000908	1039	105	ENSG00000252032	RNU6-1281P	-
1	52007825	52009238	1413	105	ENSG00000252032	RNU6-1281P	-
1	52032957	52034276	1319	211291	ENSG00000117859	OSBPL9	oxysterol binding protein like 9
1	52131899	52133040	1141	118416	ENSG00000117859	OSBPL9	oxysterol binding protein like 9
1	52139810	52141169	1359	118416	ENSG00000117859	OSBPL9	oxysterol binding protein like 9
1	52190876	52191844	968	122	ENSG00000212624	SNORA26	-
1	52285334	52286630	1296	4335	ENSG00000078618	NRDC	nardilysin convertase
1	52377070	52378217	1147	52	ENSG00000265769	AL589663.1	-
1	52584787	52585913	1126	121674	ENSG00000157077	ZFYVE9	zinc finger FYVE-type containing 9
1	52985600	52986542	942	63753	ENSG00000134744	ZCCHC11	zinc finger CCHC-type containing 11
1	53100801	53101954	1153	34096	ENSG00000182183	SHISAL2A	shisa like 2A
1	53448634	53450028	1394	1301	ENSG00000226147	TUBBP10	-
1	53467735	53468822	1087	1301	ENSG00000226147	TUBBP10	-
1	53500855	53501887	1032	36637	ENSG00000116171	SCP2	sterol carrier protein 2
1	53513975	53514825	850	23320	ENSG00000174348	PODN	podocan
1	53720601	53721630	1029	11575	ENSG00000157193	LRP8	LDL receptor related protein 8
1	53800721	53801676	955	8277	ENSG00000225675	LINC01771	long intergenic non-protein coding RNA 1771
1	54182167	54183003	836	227968	ENSG00000174332	GLIS1	GLIS family zinc finger 1
1	54292020	54292860	840	70	ENSG00000264454	AL049745.1	-
1	54336727	54337626	899	38015	ENSG00000058799	YIPF1	Yip1 domain family member 1
1	54504795	54505806	1011	4784	ENSG00000116209	TMEM59	transmembrane protein 59
1	54670094	54671155	1061	18158	ENSG00000116221	MRPL37	mitochondrial ribosomal protein L37
1	54804706	54805324	618	92610	ENSG00000157216	SSBP3	single stranded DNA binding protein 3
1	55181860	55183335	1475	26440	ENSG00000243725	TTC4	tetratricopeptide repeat domain 4
1	55288292	55289314	1022	36151	ENSG00000162398	LEXM	lymphocyte expansion molecule
1	55299855	55300882	1027	3291	ENSG00000116133	DHCR24	24-dehydrocholesterol reductase
1	55359816	55360769	953	1119	ENSG00000233203	RP11-67L3.4	-
1	55374894	55375997	1103	1119	ENSG00000233203	RP11-67L3.4	-
1	55542443	55543638	1195	4227	ENSG00000162402	USP24	ubiquitin specific peptidase 24
1	55544881	55545710	829	4227	ENSG00000162402	USP24	ubiquitin specific peptidase 24
1	55583646	55585360	1714	1767	ENSG00000162402	USP24	ubiquitin specific peptidase 24
1	55730230	55731156	926	83	ENSG00000265822	MIR4422	microRNA 4422
1	55750622	55751966	1344	83	ENSG00000265822	MIR4422	microRNA 4422
1	55813563	55814197	634	1309	ENSG00000231900	GOT2P1	-
1	55860959	55861987	1028	107	ENSG00000252162	RNU6-830P	-
1	55876835	55877858	1023	107	ENSG00000252162	RNU6-830P	-
1	55890068	55891295	1227	107	ENSG00000252162	RNU6-830P	-
1	55909420	55910325	905	102	ENSG00000272051	Y_RNA	-
1	55941031	55941762	731	102	ENSG00000272051	Y_RNA	-
1	56058534	56059891	1357	153966	ENSG00000234810	RP11-466L17.1	-
1	56094457	56096252	1795	153966	ENSG00000234810	RP11-466L17.1	-
1	56098870	56099692	822	153966	ENSG00000234810	RP11-466L17.1	-
1	56182597	56184077	1480	44442	ENSG00000233147	RP11-90C4.1	-
1	56212964	56214502	1538	44442	ENSG00000233147	RP11-90C4.1	-
1	56236868	56237943	1075	44442	ENSG00000233147	RP11-90C4.1	-
1	56342890	56343677	787	44442	ENSG00000233147	RP11-90C4.1	-
1	56439876	56440655	779	5033	ENSG00000233079	LINC01755	long intergenic non-protein coding RNA 1755
1	56480950	56482211	1261	5033	ENSG00000233079	LINC01755	long intergenic non-protein coding RNA 1755
1	56485235	56486034	799	5033	ENSG00000233079	LINC01755	long intergenic non-protein coding RNA 1755
1	56489166	56490673	1507	5033	ENSG00000233079	LINC01755	long intergenic non-protein coding RNA 1755
1	56499337	56500223	886	5033	ENSG00000233079	LINC01755	long intergenic non-protein coding RNA 1755
1	56532874	56534156	1282	9504	ENSG00000235612	RP1-158P9.1	-
1	56566512	56567711	1199	9504	ENSG00000235612	RP1-158P9.1	-
1	56578816	56579736	920	9504	ENSG00000235612	RP1-158P9.1	-
1	56615055	56616498	1443	9504	ENSG00000235612	RP1-158P9.1	-
1	56669304	56670746	1442	890	ENSG00000229871	RP4-710M16.1	-
1	56715644	56716488	844	10278	ENSG00000260971	RP11-504A18.1	-
1	56717896	56719111	1215	10278	ENSG00000260971	RP11-504A18.1	-
1	56747436	56748317	881	10278	ENSG00000260971	RP11-504A18.1	-
1	56853416	56854852	1436	86	ENSG00000223307	AC119674.1	-
1	56860963	56861839	876	86	ENSG00000223307	AC119674.1	-
1	56978450	56979127	677	17338	ENSG00000162407	PLPP3	phospholipid phosphatase 3
1	56986858	56987672	814	20731	ENSG00000162407	PLPP3	phospholipid phosphatase 3
1	57013423	57014793	1370	460	ENSG00000236776	RPL21P23	-
1	57035060	57037407	2347	84823	ENSG00000162407	PLPP3	phospholipid phosphatase 3
1	57048035	57049102	1067	84823	ENSG00000162407	PLPP3	phospholipid phosphatase 3
1	57126051	57126824	773	70014	ENSG00000162409	PRKAA2	protein kinase AMP-activated catalytic subunit alpha 2
1	57159036	57160202	1166	1207	ENSG00000187889	FYB2	FYN binding protein 2
1	57172794	57173875	1081	1207	ENSG00000187889	FYB2	FYN binding protein 2
1	57241227	57242008	781	43143	ENSG00000187889	FYB2	FYN binding protein 2
1	57270841	57272489	1648	100568	ENSG00000187889	FYB2	FYN binding protein 2
1	57328518	57329219	701	63416	ENSG00000157131	C8A	complement C8 alpha chain
1	57501954	57503241	1287	83	ENSG00000221591	AL161740.1	-
1	57507723	57509057	1334	83	ENSG00000221591	AL161740.1	-
1	57616133	57617434	1301	65406	ENSG00000173406	DAB1	DAB1, reelin adaptor protein
1	57678727	57679812	1085	65406	ENSG00000173406	DAB1	DAB1, reelin adaptor protein
1	57696627	57697604	977	280370	ENSG00000173406	DAB1	DAB1, reelin adaptor protein
1	57823651	57824637	986	875	ENSG00000227935	RP6-102O10.1	-
1	57894579	57895568	989	429279	ENSG00000173406	DAB1	DAB1, reelin adaptor protein
1	57905513	57906574	1061	429279	ENSG00000173406	DAB1	DAB1, reelin adaptor protein
1	57908546	57909444	898	429279	ENSG00000173406	DAB1	DAB1, reelin adaptor protein
1	58129903	58130869	966	360	ENSG00000236888	RPS20P5	-
1	58154298	58155214	916	93	ENSG00000238773	AL137855.1	-
1	58206918	58208062	1144	93	ENSG00000238773	AL137855.1	-
1	58314742	58315817	1075	2272	ENSG00000226759	DAB1-AS1	DAB1 antisense RNA 1
1	58336884	58337902	1018	3755	ENSG00000226759	DAB1-AS1	DAB1 antisense RNA 1
1	58338314	58339202	888	3755	ENSG00000226759	DAB1-AS1	DAB1 antisense RNA 1
1	58362808	58363767	959	58015	ENSG00000173406	DAB1	DAB1, reelin adaptor protein
1	58395466	58396302	836	58015	ENSG00000173406	DAB1	DAB1, reelin adaptor protein
1	58432948	58433835	887	1117	ENSG00000229887	HNRNPA1P6	-
1	58476469	58477467	998	1117	ENSG00000229887	HNRNPA1P6	-
1	58564089	58565212	1123	141	ENSG00000230546	RP11-393I23.3	-
1	58615574	58616511	937	141	ENSG00000230546	RP11-393I23.3	-
1	58678522	58679622	1100	322	ENSG00000233216	RP11-414C16.1	-
1	58688897	58690153	1256	322	ENSG00000233216	RP11-414C16.1	-
1	58782107	58783299	1192	1252633	ENSG00000173406	DAB1	DAB1, reelin adaptor protein
1	58854446	58855578	1132	43648	ENSG00000162600	OMA1	OMA1 zinc metallopeptidase
1	58936548	58937485	937	43648	ENSG00000162600	OMA1	OMA1 zinc metallopeptidase
1	58969443	58970616	1173	43648	ENSG00000162600	OMA1	OMA1 zinc metallopeptidase
1	59066638	59067729	1091	2068	ENSG00000184292	TACSTD2	tumor associated calcium signal transducer 2
1	59086717	59087549	832	380	ENSG00000185839	RP4-592A1.2	-
1	59106412	59107963	1551	690	ENSG00000185839	RP4-592A1.2	-
1	59275712	59276939	1227	535	ENSG00000272226	RP11-63G10.3	-
1	59317135	59318128	993	12807	ENSG00000231740	RP11-63G10.2	-
1	59324177	59325222	1045	12807	ENSG00000231740	RP11-63G10.2	-
1	59381994	59382989	995	859	ENSG00000232453	LOC105378753	uncharacterized LOC105378753
1	59387160	59387851	691	859	ENSG00000232453	LOC105378753	uncharacterized LOC105378753
1	59458052	59458863	811	819	ENSG00000228121	PHBP3	-
1	59476389	59477449	1060	12677	ENSG00000230812	RP4-794H19.4	-
1	59524607	59525531	924	31553	ENSG00000237352	RP11-145M4.3	-
1	59536419	59538161	1742	22118	ENSG00000235215	RP11-145M4.2	-
1	59588205	59589346	1141	14121	ENSG00000224609	HSD52	uncharacterized LOC729467
1	59617504	59618950	1446	14940	ENSG00000224609	HSD52	uncharacterized LOC729467
1	59623738	59624403	665	14940	ENSG00000224609	HSD52	uncharacterized LOC729467
1	59782362	59783193	831	452642	ENSG00000172456	FGGY	FGGY carbohydrate kinase domain containing
1	59824567	59825564	997	232816	ENSG00000172456	FGGY	FGGY carbohydrate kinase domain containing
1	59827851	59829042	1191	232816	ENSG00000172456	FGGY	FGGY carbohydrate kinase domain containing
1	59842255	59843486	1231	232816	ENSG00000172456	FGGY	FGGY carbohydrate kinase domain containing
1	59847914	59849279	1365	232816	ENSG00000172456	FGGY	FGGY carbohydrate kinase domain containing
1	59860702	59862246	1544	232816	ENSG00000172456	FGGY	FGGY carbohydrate kinase domain containing
1	59884004	59884881	877	232816	ENSG00000172456	FGGY	FGGY carbohydrate kinase domain containing
1	59885003	59886265	1262	232816	ENSG00000172456	FGGY	FGGY carbohydrate kinase domain containing
1	59924615	59925750	1135	148108	ENSG00000172456	FGGY	FGGY carbohydrate kinase domain containing
1	60031800	60033200	1400	208811	ENSG00000172456	FGGY	FGGY carbohydrate kinase domain containing
1	60037096	60038386	1290	208811	ENSG00000172456	FGGY	FGGY carbohydrate kinase domain containing
1	60072015	60073106	1091	136716	ENSG00000172456	FGGY	FGGY carbohydrate kinase domain containing
1	60176251	60177602	1351	70	ENSG00000266150	MIR4711	microRNA 4711
1	60196960	60197948	988	70	ENSG00000266150	MIR4711	microRNA 4711
1	60215686	60216770	1084	7053	ENSG00000172456	FGGY	FGGY carbohydrate kinase domain containing
1	60236100	60237304	1204	16054	ENSG00000231816	RP4-782L23.1	-
1	60249694	60250573	879	34436	ENSG00000226883	RP4-782L23.2	-
1	60253701	60255981	2280	34436	ENSG00000226883	RP4-782L23.2	-
1	60397339	60398381	1042	33483	ENSG00000134716	CYP2J2	cytochrome P450 family 2 subfamily J member 2
1	60421784	60423759	1975	296	ENSG00000265535	RN7SL475P	-
1	60456763	60457860	1097	296	ENSG00000265535	RN7SL475P	-
1	60484387	60485773	1386	20155	ENSG00000162598	C1orf87	chromosome 1 open reading frame 87
1	60528086	60529138	1052	83343	ENSG00000162598	C1orf87	chromosome 1 open reading frame 87
1	60544071	60544835	764	83377	ENSG00000162598	C1orf87	chromosome 1 open reading frame 87
1	60547313	60548501	1188	83377	ENSG00000162598	C1orf87	chromosome 1 open reading frame 87
1	60558934	60559857	923	562	ENSG00000229332	PGBD4P8	-
1	60639017	60640419	1402	34805	ENSG00000238242	RP11-575B7.3	-
1	60651722	60653624	1902	34805	ENSG00000238242	RP11-575B7.3	-
1	60655699	60657274	1575	34805	ENSG00000238242	RP11-575B7.3	-
1	60700343	60701118	775	34805	ENSG00000238242	RP11-575B7.3	-
1	60748146	60749135	989	34805	ENSG00000238242	RP11-575B7.3	-
1	60772688	60773844	1156	34805	ENSG00000238242	RP11-575B7.3	-
1	60787826	60789012	1186	34805	ENSG00000238242	RP11-575B7.3	-
1	60797757	60798793	1036	34805	ENSG00000238242	RP11-575B7.3	-
1	60806694	60808261	1567	34805	ENSG00000238242	RP11-575B7.3	-
1	60817176	60818537	1361	34805	ENSG00000238242	RP11-575B7.3	-
1	60824724	60825780	1056	34805	ENSG00000238242	RP11-575B7.3	-
1	60889941	60890905	964	100243	ENSG00000226476	RP11-776H12.1	-
1	60910686	60911765	1079	100243	ENSG00000226476	RP11-776H12.1	-
1	60912669	60913965	1296	100243	ENSG00000226476	RP11-776H12.1	-
1	60971403	60972520	1117	100243	ENSG00000226476	RP11-776H12.1	-
1	61280402	61281951	1549	165954	ENSG00000231252	LOC101926964	uncharacterized LOC101926964
1	61286520	61288054	1534	165954	ENSG00000231252	LOC101926964	uncharacterized LOC101926964
1	61307555	61308678	1123	165954	ENSG00000231252	LOC101926964	uncharacterized LOC101926964
1	61313473	61315468	1995	590267	ENSG00000162599	NFIA	nuclear factor I A
1	61354706	61355954	1248	590267	ENSG00000162599	NFIA	nuclear factor I A
1	61367584	61368851	1267	590267	ENSG00000162599	NFIA	nuclear factor I A
1	61403523	61405270	1747	12455	ENSG00000237928	NFIA-AS2	NFIA antisense RNA 2
1	61405744	61407403	1659	12455	ENSG00000237928	NFIA-AS2	NFIA antisense RNA 2
1	61475189	61476089	900	30538	ENSG00000237928	NFIA-AS2	NFIA antisense RNA 2
1	61577791	61578911	1120	470	ENSG00000270742	RP4-802A10.1	-
1	61585056	61585971	915	470	ENSG00000270742	RP4-802A10.1	-
1	61590712	61591782	1070	470	ENSG00000270742	RP4-802A10.1	-
1	61618391	61619549	1158	470	ENSG00000270742	RP4-802A10.1	-
1	61653961	61654817	856	470	ENSG00000270742	RP4-802A10.1	-
1	61809270	61810506	1236	51777	ENSG00000162599	NFIA	nuclear factor I A
1	61876548	61877296	748	49203	ENSG00000162599	NFIA	nuclear factor I A
1	61884748	61886188	1440	49203	ENSG00000162599	NFIA	nuclear factor I A
1	61889585	61891014	1429	49203	ENSG00000162599	NFIA	nuclear factor I A
1	61899970	61901180	1210	49203	ENSG00000162599	NFIA	nuclear factor I A
1	61922714	61923809	1095	49203	ENSG00000162599	NFIA	nuclear factor I A
1	61970971	61971668	697	49203	ENSG00000162599	NFIA	nuclear factor I A
1	62014557	62015388	831	91	ENSG00000264551	AC099791.1	-
1	62123850	62124938	1088	715	ENSG00000223920	RP11-430G17.1	-
1	62147036	62148110	1074	2810	ENSG00000162604	TM2D1	TM2 domain containing 1
1	62172840	62173764	924	26147	ENSG00000162604	TM2D1	TM2 domain containing 1
1	62174831	62175813	982	26147	ENSG00000162604	TM2D1	TM2 domain containing 1
1	62234934	62236590	1656	371774	ENSG00000132849	PATJ	PATJ, crumbs cell polarity complex component
1	62291852	62293587	1735	104	ENSG00000200575	RNU6-414P	-
1	62371855	62373758	1903	83408	ENSG00000132849	PATJ	PATJ, crumbs cell polarity complex component
1	62432724	62433447	723	140956	ENSG00000132849	PATJ	PATJ, crumbs cell polarity complex component
1	62438425	62439605	1180	140956	ENSG00000132849	PATJ	PATJ, crumbs cell polarity complex component
1	62455831	62457176	1345	140956	ENSG00000132849	PATJ	PATJ, crumbs cell polarity complex component
1	62513272	62514075	803	270	ENSG00000236646	LAMTOR5P1	-
1	62530261	62531288	1027	292	ENSG00000242860	RN7SL180P	-
1	62547475	62548474	999	74	ENSG00000263908	MIR3116-1	microRNA 3116-1
1	62766115	62767308	1193	108	ENSG00000201153	RNU6-371P	-
1	62841126	62842250	1124	82435	ENSG00000132854	KANK4	KN motif and ankyrin repeat domains 4
1	62994690	62996152	1462	238	ENSG00000270549	RP11-293K19.1	-
1	63014990	63015923	933	101037	ENSG00000116641	DOCK7	dedicator of cytokinesis 7
1	63032592	63033708	1116	101037	ENSG00000116641	DOCK7	dedicator of cytokinesis 7
1	63046175	63047958	1783	8673	ENSG00000132855	ANGPTL3	angiopoietin like 3
1	63068610	63070178	1568	2339	ENSG00000132855	ANGPTL3	angiopoietin like 3
1	63081911	63084310	2399	1813	ENSG00000269624	AL138847.1	-
1	63225625	63226917	1292	34931	ENSG00000125703	ATG4C	autophagy related 4C cysteine peptidase
1	63242075	63243438	1363	34931	ENSG00000125703	ATG4C	autophagy related 4C cysteine peptidase
1	63260569	63261854	1285	33947	ENSG00000125703	ATG4C	autophagy related 4C cysteine peptidase
1	63298519	63299565	1046	14347	ENSG00000125703	ATG4C	autophagy related 4C cysteine peptidase
1	63342263	63343700	1437	5631	ENSG00000234318	RP4-771M4.3	-
1	63350865	63352217	1352	5631	ENSG00000234318	RP4-771M4.3	-
1	63371977	63373702	1725	303	ENSG00000237163	RP4-771M4.2	-
1	63380094	63381028	934	303	ENSG00000237163	RP4-771M4.2	-
1	63390841	63391809	968	303	ENSG00000237163	RP4-771M4.2	-
1	63459440	63460196	756	10429	ENSG00000229537	RP11-5P4.1	-
1	63498327	63499551	1224	1452	ENSG00000227485	RP11-5P4.2	-
1	63521456	63522590	1134	951	ENSG00000229225	RP11-5P4.3	-
1	63574925	63576658	1733	23904	ENSG00000203605	RP11-335E6.2	-
1	63606374	63607685	1311	23904	ENSG00000203605	RP11-335E6.2	-
1	63671444	63672808	1364	115	ENSG00000252259	RNA5SP49	-
1	63699372	63700208	836	1852	ENSG00000228734	RP11-335E6.3	-
1	63743576	63744439	863	595	ENSG00000223683	AL138935.1	-
1	63837672	63838571	899	66406	ENSG00000088035	ALG6	ALG6, alpha-1,3-glucosyltransferase
1	63853941	63855378	1437	66406	ENSG00000088035	ALG6	ALG6, alpha-1,3-glucosyltransferase
1	63864586	63865729	1143	15471	ENSG00000088035	ALG6	ALG6, alpha-1,3-glucosyltransferase
1	63951189	63952359	1170	40912	ENSG00000142856	ITGB3BP	integrin subunit beta 3 binding protein
1	64007740	64009200	1460	23120	ENSG00000203965	EFCAB7	EF-hand calcium binding domain 7
1	64033402	64034743	1341	17619	ENSG00000203965	EFCAB7	EF-hand calcium binding domain 7
1	64103976	64105001	1025	3091	ENSG00000079739	PGM1	phosphoglucomutase 1
1	64111542	64112597	1055	3091	ENSG00000079739	PGM1	phosphoglucomutase 1
1	64166208	64167137	929	303	ENSG00000244256	RN7SL130P	-
1	64245678	64246708	1030	365087	ENSG00000185483	ROR1	receptor tyrosine kinase like orphan receptor 1
1	64279151	64279914	763	584	ENSG00000177452	RP4-597J3.1	-
1	64292007	64293091	1084	486	ENSG00000228056	CFL1P3	-
1	64346429	64347623	1194	490	ENSG00000228056	CFL1P3	-
1	64424458	64425448	990	107	ENSG00000207190	RNU6-809P	-
1	64432012	64432875	863	107	ENSG00000207190	RNU6-809P	-
1	64443615	64444524	909	107	ENSG00000207190	RNU6-809P	-
1	64447349	64448246	897	107	ENSG00000207190	RNU6-809P	-
1	64498869	64499910	1041	107	ENSG00000207190	RNU6-809P	-
1	64530283	64532117	1834	102	ENSG00000200508	Y_RNA	-
1	64539275	64540420	1145	102	ENSG00000200508	Y_RNA	-
1	64574263	64574902	639	17764	ENSG00000223949	ROR1-AS1	ROR1 antisense RNA 1
1	64722703	64723648	945	46386	ENSG00000177414	UBE2U	ubiquitin conjugating enzyme E2 U (putative)
1	64756133	64757462	1329	46386	ENSG00000177414	UBE2U	ubiquitin conjugating enzyme E2 U (putative)
1	64800890	64802034	1144	62	ENSG00000238653	RNU7-62P	-
1	64803216	64804060	844	62	ENSG00000238653	RNU7-62P	-
1	64828847	64830151	1304	62	ENSG00000238653	RNU7-62P	-
1	64846691	64847840	1149	62	ENSG00000238653	RNU7-62P	-
1	64885229	64886390	1161	62	ENSG00000238653	RNU7-62P	-
1	64915345	64916731	1386	222314	ENSG00000158966	CACHD1	cache domain containing 1
1	64958571	64959253	682	187139	ENSG00000158966	CACHD1	cache domain containing 1
1	64989516	64990970	1454	187139	ENSG00000158966	CACHD1	cache domain containing 1
1	64991035	64992291	1256	187139	ENSG00000158966	CACHD1	cache domain containing 1
1	65041587	65042673	1086	77	ENSG00000264470	MIR4794	microRNA 4794
1	65046012	65046962	950	77	ENSG00000264470	MIR4794	microRNA 4794
1	65047445	65049221	1776	77	ENSG00000264470	MIR4794	microRNA 4794
1	65073941	65074947	1006	77	ENSG00000264470	MIR4794	microRNA 4794
1	65086072	65087537	1465	77	ENSG00000264470	MIR4794	microRNA 4794
1	65151103	65153268	2165	1941	ENSG00000158966	CACHD1	cache domain containing 1
1	65201705	65203183	1478	88135	ENSG00000162437	RAVER2	ribonucleoprotein, PTB binding 2
1	65203973	65204548	575	88135	ENSG00000162437	RAVER2	ribonucleoprotein, PTB binding 2
1	65206874	65207753	879	88135	ENSG00000162437	RAVER2	ribonucleoprotein, PTB binding 2
1	65226400	65227350	950	88135	ENSG00000162437	RAVER2	ribonucleoprotein, PTB binding 2
1	65261842	65262811	969	38444	ENSG00000162437	RAVER2	ribonucleoprotein, PTB binding 2
1	65291353	65292924	1571	1763	ENSG00000162434	JAK1	Janus kinase 1
1	65364048	65365929	1881	241	ENSG00000234784	RP11-182I10.1	-
1	65447490	65449769	2279	1480	ENSG00000185031	SLC2A3P2	-
1	65452680	65454208	1528	1480	ENSG00000185031	SLC2A3P2	-
1	65458487	65459301	814	20788	ENSG00000226891	LINC01359	long intergenic non-protein coding RNA 1359
1	65497885	65499217	1332	107	ENSG00000212257	RNU6-1176P	-
1	65509559	65510490	931	88	ENSG00000265996	MIR3671	microRNA 3671
1	65740385	65741442	1057	99998	ENSG00000116675	DNAJC6	DnaJ heat shock protein family (Hsp40) member C6
1	65781660	65782912	1252	105732	ENSG00000116675	DNAJC6	DnaJ heat shock protein family (Hsp40) member C6
1	65795315	65796182	867	105732	ENSG00000116675	DNAJC6	DnaJ heat shock protein family (Hsp40) member C6
1	65798950	65800237	1287	105732	ENSG00000116675	DNAJC6	DnaJ heat shock protein family (Hsp40) member C6
1	65830361	65831243	882	13724	ENSG00000116675	DNAJC6	DnaJ heat shock protein family (Hsp40) member C6
1	65872888	65874007	1119	191	ENSG00000222624	RNU2-15P	-
1	65882871	65884277	1406	191	ENSG00000222624	RNU2-15P	-
1	65927774	65929665	1891	7783	ENSG00000237852	RP4-630A11.3	-
1	65939092	65939830	738	7783	ENSG00000237852	RP4-630A11.3	-
1	66003573	66004737	1164	84580	ENSG00000116678	LEPR	leptin receptor
1	66076419	66077656	1237	3445	ENSG00000116678	LEPR	leptin receptor
1	66080891	66082374	1483	3445	ENSG00000116678	LEPR	leptin receptor
1	66136008	66137022	1014	3445	ENSG00000116678	LEPR	leptin receptor
1	66147139	66148104	965	3445	ENSG00000116678	LEPR	leptin receptor
1	66216267	66217943	1676	293	ENSG00000239319	RN7SL854P	-
1	66229875	66231390	1515	293	ENSG00000239319	RN7SL854P	-
1	66314292	66315262	970	580324	ENSG00000184588	PDE4B	phosphodiesterase 4B
1	66351642	66352671	1029	459364	ENSG00000184588	PDE4B	phosphodiesterase 4B
1	66374332	66375205	873	459364	ENSG00000184588	PDE4B	phosphodiesterase 4B
1	66488796	66490374	1578	8219	ENSG00000227466	LOC101927139	uncharacterized LOC101927139
1	66526581	66527580	999	8219	ENSG00000227466	LOC101927139	uncharacterized LOC101927139
1	66576924	66577888	964	86	ENSG00000223152	RNU4-88P	-
1	66640777	66641702	925	180201	ENSG00000184588	PDE4B	phosphodiesterase 4B
1	66761727	66762795	1068	32488	ENSG00000184588	PDE4B	phosphodiesterase 4B
1	66796101	66797765	1664	32488	ENSG00000184588	PDE4B	phosphodiesterase 4B
1	66841981	66842729	748	664	ENSG00000184588	PDE4B	phosphodiesterase 4B
1	66856887	66857847	960	664	ENSG00000184588	PDE4B	phosphodiesterase 4B
1	66883726	66884616	890	664	ENSG00000184588	PDE4B	phosphodiesterase 4B
1	66903160	66904790	1630	664	ENSG00000184588	PDE4B	phosphodiesterase 4B
1	66917766	66919606	1840	210992	ENSG00000118473	SGIP1	SH3 domain GRB2 like endophilin interacting protein 1
1	67027140	67028080	940	214018	ENSG00000118473	SGIP1	SH3 domain GRB2 like endophilin interacting protein 1
1	67093667	67094762	1095	78	ENSG00000264720	MIR3117	microRNA 3117
1	67103759	67104743	984	78	ENSG00000264720	MIR3117	microRNA 3117
1	67145532	67146897	1365	8238	ENSG00000118473	SGIP1	SH3 domain GRB2 like endophilin interacting protein 1
1	67166036	67166846	810	9325	ENSG00000118473	SGIP1	SH3 domain GRB2 like endophilin interacting protein 1
1	67170064	67171330	1266	9325	ENSG00000118473	SGIP1	SH3 domain GRB2 like endophilin interacting protein 1
1	67273457	67274415	958	3516	ENSG00000172410	INSL5	insulin like 5
1	67316348	67317571	1223	24697	ENSG00000152763	WDR78	WD repeat domain 78
1	67370103	67371443	1340	92413	ENSG00000152763	WDR78	WD repeat domain 78
1	67419668	67420572	904	1168	ENSG00000198160	MIER1	MIER1 transcriptional regulator
1	67469912	67470823	911	1168	ENSG00000198160	MIER1	MIER1 transcriptional regulator
1	67501284	67502044	760	45534	ENSG00000116704	SLC35D1	solute carrier family 35 member D1
1	67521102	67522239	1137	54768	ENSG00000116704	SLC35D1	solute carrier family 35 member D1
1	67580728	67581746	1018	35086	ENSG00000203963	C1orf141	chromosome 1 open reading frame 141
1	67713450	67714411	961	88	ENSG00000221733	AL109843.1	-
1	67725642	67726526	884	126	ENSG00000252116	RNU4ATAC4P	-
1	67782168	67783559	1391	88194	ENSG00000081985	IL12RB2	interleukin 12 receptor subunit beta 2
1	67794188	67795499	1311	11982	ENSG00000081985	IL12RB2	interleukin 12 receptor subunit beta 2
1	67812324	67813878	1554	11982	ENSG00000081985	IL12RB2	interleukin 12 receptor subunit beta 2
1	67841896	67843047	1151	15836	ENSG00000081985	IL12RB2	interleukin 12 receptor subunit beta 2
1	67905354	67906485	1131	22606	ENSG00000142864	SERBP1	SERPINE1 mRNA binding protein 1
1	67970990	67972202	1212	2700	ENSG00000235200	RP4-763G1.2	-
1	67997648	67998919	1271	2700	ENSG00000235200	RP4-763G1.2	-
1	68128637	68129971	1334	859	ENSG00000232048	HNRNPCP9	-
1	68134423	68135415	992	859	ENSG00000232048	HNRNPCP9	-
1	68152942	68153998	1056	911	ENSG00000116717	GADD45A	growth arrest and DNA damage inducible alpha
1	68237623	68238995	1372	61	ENSG00000238778	RNU7-80P	-
1	68240645	68242755	2110	61	ENSG00000238778	RNU7-80P	-
1	68315335	68316635	1300	370679	ENSG00000232284	GNG12-AS1	GNG12 antisense RNA 1
1	68345292	68346448	1156	132002	ENSG00000172380	GNG12	G protein subunit gamma 12
1	68369849	68371012	1163	71358	ENSG00000232284	GNG12-AS1	GNG12 antisense RNA 1
1	68375408	68376350	942	71358	ENSG00000232284	GNG12-AS1	GNG12 antisense RNA 1
1	68418278	68419103	825	71358	ENSG00000232284	GNG12-AS1	GNG12 antisense RNA 1
1	68420716	68421755	1039	71358	ENSG00000232284	GNG12-AS1	GNG12 antisense RNA 1
1	68497963	68499288	1325	904	ENSG00000235055	RP4-609E1.2	-
1	68644374	68645659	1285	27811	ENSG00000116729	WLS	wntless Wnt ligand secretion mediator
1	68653204	68653816	612	93	ENSG00000221203	MIR1262	microRNA 1262
1	68689781	68690705	924	78171	ENSG00000116729	WLS	wntless Wnt ligand secretion mediator
1	68723102	68724844	1742	582	ENSG00000229133	RPS7P4	-
1	68733503	68734519	1016	235	ENSG00000225242	COX6B1P7	-
1	68820235	68821212	977	337	ENSG00000237622	TCEB1P18	-
1	68900052	68901297	1245	21138	ENSG00000116745	RPE65	RPE65, retinoid isomerohydrolase
1	68925698	68927045	1347	21138	ENSG00000116745	RPE65	RPE65, retinoid isomerohydrolase
1	68944301	68945249	948	4411	ENSG00000233589	RP4-694A7.2	-
1	68948700	68950507	1807	6665	ENSG00000024526	DEPDC1	DEP domain containing 1
1	68995400	68996504	1104	295	ENSG00000225167	TXNP2	-
1	69004354	69005230	876	295	ENSG00000225167	TXNP2	-
1	69104438	69105372	934	295	ENSG00000225167	TXNP2	-
1	69161501	69162359	858	295	ENSG00000225167	TXNP2	-
1	69183494	69184889	1395	295	ENSG00000225167	TXNP2	-
1	69232299	69233143	844	295	ENSG00000225167	TXNP2	-
1	69268400	69269580	1180	129106	ENSG00000223883	LINC01707	long intergenic non-protein coding RNA 1707
1	69304287	69305461	1174	129106	ENSG00000223883	LINC01707	long intergenic non-protein coding RNA 1707
1	69322065	69323364	1299	129106	ENSG00000223883	LINC01707	long intergenic non-protein coding RNA 1707
1	69486867	69487883	1016	129106	ENSG00000223883	LINC01707	long intergenic non-protein coding RNA 1707
1	69517782	69519250	1468	129106	ENSG00000223883	LINC01707	long intergenic non-protein coding RNA 1707
1	69527596	69528510	914	129106	ENSG00000223883	LINC01707	long intergenic non-protein coding RNA 1707
1	69683840	69684873	1033	6052	ENSG00000235446	RP11-74K19.1	-
1	69695505	69696507	1002	6052	ENSG00000235446	RP11-74K19.1	-
1	69737934	69739880	1946	6052	ENSG00000235446	RP11-74K19.1	-
1	69774017	69776166	2149	6052	ENSG00000235446	RP11-74K19.1	-
1	69828515	69829536	1021	2155	ENSG00000229639	RP3-380B4.1	-
1	69882354	69883680	1326	2155	ENSG00000229639	RP3-380B4.1	-
1	69946291	69947176	885	2155	ENSG00000229639	RP3-380B4.1	-
1	69947409	69948758	1349	2155	ENSG00000229639	RP3-380B4.1	-
1	69960933	69961921	988	2155	ENSG00000229639	RP3-380B4.1	-
1	69989238	69990191	953	555091	ENSG00000033122	LRRC7	leucine rich repeat containing 7
1	70059162	70060276	1114	1447	ENSG00000270615	RP11-379C1.1	-
1	70062480	70063469	989	1447	ENSG00000270615	RP11-379C1.1	-
1	70219539	70220479	940	362069	ENSG00000033122	LRRC7	leucine rich repeat containing 7
1	70228704	70230092	1388	361808	ENSG00000033122	LRRC7	leucine rich repeat containing 7
1	70279253	70280217	964	361808	ENSG00000033122	LRRC7	leucine rich repeat containing 7
1	70294319	70295524	1205	303	ENSG00000240692	RN7SL538P	-
1	70300950	70302968	2018	303	ENSG00000240692	RN7SL538P	-
1	70436484	70437517	1033	1576	ENSG00000237919	RP11-181B18.1	-
1	70441723	70443034	1311	1576	ENSG00000237919	RP11-181B18.1	-
1	70557130	70558582	1452	40256	ENSG00000033122	LRRC7	leucine rich repeat containing 7
1	70587036	70587998	962	20476	ENSG00000033122	LRRC7	leucine rich repeat containing 7
1	70636843	70638586	1743	295	ENSG00000244389	RN7SL242P	-
1	70669175	70670147	972	45936	ENSG00000116754	SRSF11	serine and arginine rich splicing factor 11
1	70688892	70689581	689	15827	ENSG00000116754	SRSF11	serine and arginine rich splicing factor 11
1	70716362	70718408	2046	1205	ENSG00000116754	SRSF11	serine and arginine rich splicing factor 11
1	70758227	70759564	1337	14570	ENSG00000118454	ANKRD13C	ankyrin repeat domain 13C
1	70867678	70868801	1123	28634	ENSG00000116761	CTH	cystathionine gamma-lyase
1	70948526	70949619	1093	466	ENSG00000271992	RP11-42O15.3	-
1	71021644	71022442	798	967	ENSG00000233020	RP11-42O15.2	-
1	71092387	71093546	1159	609	ENSG00000237033	CASP3P1	-
1	71153681	71154669	988	80016	ENSG00000229051	LINC01788	long intergenic non-protein coding RNA 1788
1	71160539	71161739	1200	80016	ENSG00000229051	LINC01788	long intergenic non-protein coding RNA 1788
1	71188202	71189220	1018	4357	ENSG00000226208	RP11-99H8.1	-
1	71203068	71204293	1225	4357	ENSG00000226208	RP11-99H8.1	-
1	71206661	71208156	1495	4357	ENSG00000226208	RP11-99H8.1	-
1	71212427	71213494	1067	4357	ENSG00000226208	RP11-99H8.1	-
1	71229778	71230533	755	4357	ENSG00000226208	RP11-99H8.1	-
1	71340032	71341325	1293	4115	ENSG00000235782	RP3-333A15.1	-
1	71380679	71381816	1137	4115	ENSG00000235782	RP3-333A15.1	-
1	71407909	71410414	2505	4115	ENSG00000235782	RP3-333A15.1	-
1	71420561	71421901	1340	4115	ENSG00000235782	RP3-333A15.1	-
1	71457922	71459150	1228	649	ENSG00000269933	RP3-333A15.2	-
1	71526991	71527890	899	8636	ENSG00000235079	ZRANB2-AS1	-
1	71540540	71541439	899	17675	ENSG00000132485	ZRANB2	zinc finger RANBP2-type containing 2
1	71558980	71559869	889	144069	ENSG00000229956	ZRANB2-AS2	ZRANB2 antisense RNA 2 (head to head)
1	71634522	71636262	1740	94	ENSG00000264239	AL360297.1	-
1	71642916	71643696	780	205592	ENSG00000229956	ZRANB2-AS2	ZRANB2 antisense RNA 2 (head to head)
1	71664569	71665865	1296	205592	ENSG00000229956	ZRANB2-AS2	ZRANB2 antisense RNA 2 (head to head)
1	71668723	71670217	1494	205592	ENSG00000229956	ZRANB2-AS2	ZRANB2 antisense RNA 2 (head to head)
1	71677442	71679161	1719	205592	ENSG00000229956	ZRANB2-AS2	ZRANB2 antisense RNA 2 (head to head)
1	71758230	71759223	993	1121	ENSG00000237726	RP11-386O9.2	-
1	71761393	71762357	964	1121	ENSG00000237726	RP11-386O9.2	-
1	71763846	71765100	1254	1121	ENSG00000237726	RP11-386O9.2	-
1	71793069	71794723	1654	250	ENSG00000226324	RP11-115M14.1	-
1	71843842	71844736	894	250	ENSG00000226324	RP11-115M14.1	-
1	71867036	71867819	783	5937	ENSG00000229956	ZRANB2-AS2	ZRANB2 antisense RNA 2 (head to head)
1	71881289	71882328	1039	77509	ENSG00000229956	ZRANB2-AS2	ZRANB2 antisense RNA 2 (head to head)
1	71911003	71912000	997	32347	ENSG00000172260	NEGR1	neuronal growth regulator 1
1	71975977	71976846	869	2283	ENSG00000229956	ZRANB2-AS2	ZRANB2 antisense RNA 2 (head to head)
1	71998266	72000269	2003	2603	ENSG00000231985	RP11-82L20.1	-
1	72068498	72069524	1026	2603	ENSG00000231985	RP11-82L20.1	-
1	72075503	72076383	880	2603	ENSG00000231985	RP11-82L20.1	-
1	72125493	72126738	1245	5470	ENSG00000172260	NEGR1	neuronal growth regulator 1
1	72129667	72131194	1527	5470	ENSG00000172260	NEGR1	neuronal growth regulator 1
1	72164508	72165440	932	5470	ENSG00000172260	NEGR1	neuronal growth regulator 1
1	72198277	72200757	2480	182	ENSG00000271618	RP11-175G14.2	-
1	72240067	72241059	992	182	ENSG00000271618	RP11-175G14.2	-
1	72263774	72264617	843	42781	ENSG00000228853	NEGR1-IT1	NEGR1 intronic transcript 1
1	72278367	72279366	999	42781	ENSG00000228853	NEGR1-IT1	NEGR1 intronic transcript 1
1	72281060	72282213	1153	42781	ENSG00000228853	NEGR1-IT1	NEGR1 intronic transcript 1
1	72289913	72291739	1826	42781	ENSG00000228853	NEGR1-IT1	NEGR1 intronic transcript 1
1	72300129	72300984	855	42781	ENSG00000228853	NEGR1-IT1	NEGR1 intronic transcript 1
1	72315931	72317009	1078	42781	ENSG00000228853	NEGR1-IT1	NEGR1 intronic transcript 1
1	72440305	72441281	976	402972	ENSG00000172260	NEGR1	neuronal growth regulator 1
1	72471955	72473735	1780	402972	ENSG00000172260	NEGR1	neuronal growth regulator 1
1	72484583	72485557	974	402972	ENSG00000172260	NEGR1	neuronal growth regulator 1
1	72502512	72503713	1201	402972	ENSG00000172260	NEGR1	neuronal growth regulator 1
1	72535247	72536254	1007	402972	ENSG00000172260	NEGR1	neuronal growth regulator 1
1	72635312	72636337	1025	697987	ENSG00000172260	NEGR1	neuronal growth regulator 1
1	72730387	72731513	1126	608	ENSG00000233994	GDI2P2	-
1	72822383	72824109	1726	358	ENSG00000227207	RPL31P12	-
1	72965374	72966189	815	358	ENSG00000227207	RPL31P12	-
1	72982126	72983088	962	107	ENSG00000212366	RNU6-1246P	-
1	73054824	73055862	1038	107	ENSG00000212366	RNU6-1246P	-
1	73329535	73330874	1339	150220	ENSG00000225087	RP4-660H19.1	-
1	73467238	73468258	1020	1491	ENSG00000229636	KRT8P21	-
1	73489759	73490883	1124	1491	ENSG00000229636	KRT8P21	-
1	73562923	73563777	854	1491	ENSG00000229636	KRT8P21	-
1	73578016	73579734	1718	1491	ENSG00000229636	KRT8P21	-
1	73583653	73584843	1190	1491	ENSG00000229636	KRT8P21	-
1	73676646	73677962	1316	252	ENSG00000251825	RN7SKP19	-
1	73769748	73770914	1166	32708	ENSG00000233973	LINC01360	long intergenic non-protein coding RNA 1360
1	73773972	73775268	1296	12446	ENSG00000233973	LINC01360	long intergenic non-protein coding RNA 1360
1	73785692	73786765	1073	12446	ENSG00000233973	LINC01360	long intergenic non-protein coding RNA 1360
1	73790570	73791300	730	12446	ENSG00000233973	LINC01360	long intergenic non-protein coding RNA 1360
1	73820432	73821267	835	12446	ENSG00000233973	LINC01360	long intergenic non-protein coding RNA 1360
1	73822412	73823793	1381	12446	ENSG00000233973	LINC01360	long intergenic non-protein coding RNA 1360
1	73995321	73996473	1152	74366	ENSG00000223479	RP4-788P17.1	-
1	74004661	74005321	660	74366	ENSG00000223479	RP4-788P17.1	-
1	74030725	74032019	1294	74366	ENSG00000223479	RP4-788P17.1	-
1	74192822	74194259	1437	5847	ENSG00000223479	RP4-788P17.1	-
1	74222736	74223789	1053	107	ENSG00000200601	RNA5SP50	-
1	74252425	74253258	833	107	ENSG00000200601	RNA5SP50	-
1	74267470	74268550	1080	107	ENSG00000200601	RNA5SP50	-
1	74334290	74335162	872	110	ENSG00000252005	RNU4ATAC8P	-
1	74401900	74403583	1683	110	ENSG00000252005	RNU4ATAC8P	-
1	74429305	74430872	1567	110	ENSG00000252005	RNU4ATAC8P	-
1	74467236	74468165	929	48776	ENSG00000162620	LRRIQ3	leucine rich repeats and IQ motif containing 3
1	74629033	74629969	936	72057	ENSG00000162620	LRRIQ3	leucine rich repeats and IQ motif containing 3
1	74646010	74647119	1109	26960	ENSG00000162620	LRRIQ3	leucine rich repeats and IQ motif containing 3
1	74786670	74787698	1028	10048	ENSG00000116783	TNNI3K	TNNI3 interacting kinase
1	74842098	74843073	975	37224	ENSG00000237324	RP11-439H8.4	-
1	74849047	74850200	1153	37224	ENSG00000237324	RP11-439H8.4	-
1	74880672	74881751	1079	24485	ENSG00000116783	TNNI3K	TNNI3 interacting kinase
1	74950803	74952255	1452	11258	ENSG00000162621	LRRC53	leucine rich repeat containing 53
1	75003513	75004759	1246	4174	ENSG00000116783	TNNI3K	TNNI3 interacting kinase
1	75056760	75058488	1728	31985	ENSG00000234497	ERICH3-AS1	ERICH3 antisense RNA 1
1	75105709	75106773	1064	45529	ENSG00000178965	ERICH3	glutamate rich 3
1	75146874	75148501	1627	105628	ENSG00000178965	ERICH3	glutamate rich 3
1	75232056	75233298	1242	2786	ENSG00000162623	TYW3	tRNA-yW synthesizing protein 3 homolog
1	75236301	75238262	1961	2786	ENSG00000162623	TYW3	tRNA-yW synthesizing protein 3 homolog
1	75244949	75245948	999	2786	ENSG00000162623	TYW3	tRNA-yW synthesizing protein 3 homolog
1	75287315	75288410	1095	2786	ENSG00000162623	TYW3	tRNA-yW synthesizing protein 3 homolog
1	75328156	75328915	759	2786	ENSG00000162623	TYW3	tRNA-yW synthesizing protein 3 homolog
1	75387131	75388094	963	1805	ENSG00000229943	RP11-93N20.1	-
1	75392806	75393909	1103	1805	ENSG00000229943	RP11-93N20.1	-
1	75436014	75437262	1248	1805	ENSG00000229943	RP11-93N20.1	-
1	75483155	75484246	1091	1805	ENSG00000229943	RP11-93N20.1	-
1	75514538	75515304	766	1410	ENSG00000261213	RP11-510C10.4	-
1	75540109	75541868	1759	1410	ENSG00000261213	RP11-510C10.4	-
1	75546274	75547851	1577	1410	ENSG00000261213	RP11-510C10.4	-
1	75553991	75555224	1233	1410	ENSG00000261213	RP11-510C10.4	-
1	75558905	75560255	1350	1410	ENSG00000261213	RP11-510C10.4	-
1	75581187	75582573	1386	1410	ENSG00000261213	RP11-510C10.4	-
1	75668933	75670092	1159	103	ENSG00000206999	RNU6-622P	-
1	75820343	75821374	1031	190369	ENSG00000137968	SLC44A5	solute carrier family 44 member 5
1	75902960	75903850	890	190369	ENSG00000137968	SLC44A5	solute carrier family 44 member 5
1	75918680	75919905	1225	190369	ENSG00000137968	SLC44A5	solute carrier family 44 member 5
1	76032989	76034060	1071	457	ENSG00000213579	RP4-595K12.1	-
1	76186697	76188135	1438	39329	ENSG00000117054	ACADM	acyl-CoA dehydrogenase medium chain
1	76256559	76257514	955	591	ENSG00000137955	RABGGTB	Rab geranylgeranyltransferase beta subunit
1	76298933	76299878	945	86	ENSG00000266832	AL445464.1	-
1	76322133	76323296	1163	86	ENSG00000266832	AL445464.1	-
1	76338272	76339134	862	86	ENSG00000266832	AL445464.1	-
1	76340759	76341872	1113	86	ENSG00000266832	AL445464.1	-
1	76406038	76406958	920	13559	ENSG00000154007	ASB17	ankyrin repeat and SOCS box containing 17
1	76453190	76454699	1509	8033	ENSG00000225605	RP11-550H2.1	-
1	76461967	76463137	1170	8033	ENSG00000225605	RP11-550H2.1	-
1	76547094	76548057	963	559883	ENSG00000184005	ST6GALNAC3	ST6 N-acetylgalactosaminide alpha-2,6-sialyltransferase 3
1	76591855	76593135	1280	559883	ENSG00000184005	ST6GALNAC3	ST6 N-acetylgalactosaminide alpha-2,6-sialyltransferase 3
1	76632905	76633995	1090	559883	ENSG00000184005	ST6GALNAC3	ST6 N-acetylgalactosaminide alpha-2,6-sialyltransferase 3
1	76638656	76639437	781	559883	ENSG00000184005	ST6GALNAC3	ST6 N-acetylgalactosaminide alpha-2,6-sialyltransferase 3
1	76662845	76663775	930	263297	ENSG00000184005	ST6GALNAC3	ST6 N-acetylgalactosaminide alpha-2,6-sialyltransferase 3
1	76692478	76693716	1238	263297	ENSG00000184005	ST6GALNAC3	ST6 N-acetylgalactosaminide alpha-2,6-sialyltransferase 3
1	76707762	76708910	1148	263297	ENSG00000184005	ST6GALNAC3	ST6 N-acetylgalactosaminide alpha-2,6-sialyltransferase 3
1	76761161	76762278	1117	263297	ENSG00000184005	ST6GALNAC3	ST6 N-acetylgalactosaminide alpha-2,6-sialyltransferase 3
1	76791280	76792290	1010	263297	ENSG00000184005	ST6GALNAC3	ST6 N-acetylgalactosaminide alpha-2,6-sialyltransferase 3
1	76814905	76816566	1661	664	ENSG00000223905	RP11-335E14.1	-
1	76839709	76840295	586	664	ENSG00000223905	RP11-335E14.1	-
1	76853253	76854734	1481	664	ENSG00000223905	RP11-335E14.1	-
1	76939918	76940850	932	664	ENSG00000223905	RP11-335E14.1	-
1	76948434	76949703	1269	664	ENSG00000223905	RP11-335E14.1	-
1	77018542	77019971	1429	463	ENSG00000272855	RP5-1102E8.3	-
1	77076455	77077819	1364	463	ENSG00000272855	RP5-1102E8.3	-
1	77086109	77087360	1251	463	ENSG00000272855	RP5-1102E8.3	-
1	77141742	77143515	1773	750	ENSG00000226415	TPI1P1	-
1	77196938	77197982	1044	102	ENSG00000264686	AC104458.1	-
1	77217622	77218683	1061	106	ENSG00000199921	RNU6-161P	-
1	77235251	77236139	888	21144	ENSG00000237552	RP11-415A20.1	-
1	77265043	77265812	769	21144	ENSG00000237552	RP11-415A20.1	-
1	77329643	77330921	1278	198271	ENSG00000117069	ST6GALNAC5	ST6 N-acetylgalactosaminide alpha-2,6-sialyltransferase 5
1	77371432	77372254	822	1593	ENSG00000117069	ST6GALNAC5	ST6 N-acetylgalactosaminide alpha-2,6-sialyltransferase 5
1	77399507	77401203	1696	54860	ENSG00000117069	ST6GALNAC5	ST6 N-acetylgalactosaminide alpha-2,6-sialyltransferase 5
1	77418618	77419822	1204	54860	ENSG00000117069	ST6GALNAC5	ST6 N-acetylgalactosaminide alpha-2,6-sialyltransferase 5
1	77494559	77495729	1170	72	ENSG00000221720	AC096951.1	-
1	77502779	77504025	1246	72	ENSG00000221720	AC096951.1	-
1	77564957	77566556	1599	617	ENSG00000226084	RP4-706A16.3	-
1	77584435	77585440	1005	617	ENSG00000226084	RP4-706A16.3	-
1	77588527	77589659	1132	617	ENSG00000226084	RP4-706A16.3	-
1	77618642	77619747	1105	77118	ENSG00000142892	PIGK	phosphatidylinositol glycan anchor biosynthesis class K
1	77638640	77639772	1132	77118	ENSG00000142892	PIGK	phosphatidylinositol glycan anchor biosynthesis class K
1	77644635	77645577	942	77118	ENSG00000142892	PIGK	phosphatidylinositol glycan anchor biosynthesis class K
1	77661216	77662419	1203	571	ENSG00000228187	RP11-363H12.1	-
1	77689445	77690540	1095	130441	ENSG00000142892	PIGK	phosphatidylinositol glycan anchor biosynthesis class K
1	77727139	77728584	1445	277916	ENSG00000154027	AK5	adenylate kinase 5
1	77761638	77763345	1707	43027	ENSG00000154027	AK5	adenylate kinase 5
1	77817882	77818900	1018	3540	ENSG00000233099	RP11-375A5.1	-
1	77822818	77823677	859	3540	ENSG00000233099	RP11-375A5.1	-
1	77837452	77838794	1342	164508	ENSG00000154027	AK5	adenylate kinase 5
1	77842524	77843963	1439	164508	ENSG00000154027	AK5	adenylate kinase 5
1	77847779	77848767	988	107	ENSG00000221664	AC095030.1	-
1	77875129	77876111	982	141037	ENSG00000154027	AK5	adenylate kinase 5
1	77964266	77965150	884	26625	ENSG00000154027	AK5	adenylate kinase 5
1	78008071	78009182	1111	18236	ENSG00000154027	AK5	adenylate kinase 5
1	78032202	78033103	901	1492	ENSG00000154027	AK5	adenylate kinase 5
1	78042356	78043494	1138	4026	ENSG00000036549	ZZZ3	zinc finger ZZ-type containing 3
1	78096767	78098332	1565	69506	ENSG00000036549	ZZZ3	zinc finger ZZ-type containing 3
1	78160303	78160873	570	4043	ENSG00000077254	USP33	ubiquitin specific peptidase 33
1	78200901	78201749	848	32346	ENSG00000077254	USP33	ubiquitin specific peptidase 33
1	78280706	78281774	1068	1115	ENSG00000219201	RP11-181C21.4	-
1	78282318	78283451	1133	1115	ENSG00000219201	RP11-181C21.4	-
1	78297767	78298490	723	1693	ENSG00000235613	NSRP1P1	-
1	78319272	78320112	840	539	ENSG00000232015	HSPE1P25	-
1	78453707	78454679	972	33172	ENSG00000162616	DNAJB4	DnaJ heat shock protein family (Hsp40) member B4
1	78455098	78455986	888	33172	ENSG00000162616	DNAJB4	DnaJ heat shock protein family (Hsp40) member B4
1	78475187	78476959	1772	11365	ENSG00000162616	DNAJB4	DnaJ heat shock protein family (Hsp40) member B4
1	78484117	78485505	1388	11365	ENSG00000162616	DNAJB4	DnaJ heat shock protein family (Hsp40) member B4
1	78547800	78548745	945	96	ENSG00000251958	RNU6-1102P	-
1	78559112	78560439	1327	109	ENSG00000202263	RNA5SP22	-
1	78584682	78586045	1363	109	ENSG00000202263	RNA5SP22	-
1	78593592	78594366	774	109	ENSG00000202263	RNA5SP22	-
1	78611677	78612673	996	757	ENSG00000233333	RNFT1P2	-
1	78612933	78613914	981	757	ENSG00000233333	RNFT1P2	-
1	78678101	78678761	660	64292	ENSG00000237413	MGC27382	uncharacterized MGC27382
1	78703777	78704977	1200	139844	ENSG00000237413	MGC27382	uncharacterized MGC27382
1	78752387	78753732	1345	235867	ENSG00000122420	PTGFR	prostaglandin F receptor
1	78834658	78836179	1521	105	ENSG00000212308	RNA5SP23	-
1	78958229	78959136	907	45939	ENSG00000122420	PTGFR	prostaglandin F receptor
1	78967908	78969584	1676	45939	ENSG00000122420	PTGFR	prostaglandin F receptor
1	79002869	79004242	1373	45939	ENSG00000122420	PTGFR	prostaglandin F receptor
1	79019840	79020784	944	45939	ENSG00000122420	PTGFR	prostaglandin F receptor
1	79080133	79081001	868	8286	ENSG00000137959	IFI44L	interferon induced protein 44 like
1	79105758	79106940	1182	4794	ENSG00000137959	IFI44L	interferon induced protein 44 like
1	79292686	79293564	878	1587	ENSG00000235400	RP4-641G12.4	-
1	79506494	79507392	898	1111	ENSG00000230787	PSAT1P3	-
1	79536568	79538029	1461	1111	ENSG00000230787	PSAT1P3	-
1	79615433	79616468	1035	94	ENSG00000266388	AC093430.1	-
1	79662097	79663317	1220	94	ENSG00000266388	AC093430.1	-
1	79685414	79686301	887	94	ENSG00000266388	AC093430.1	-
1	79794131	79795429	1298	1095	ENSG00000235011	RP4-726F1.1	-
1	79798771	79800071	1300	1095	ENSG00000235011	RP4-726F1.1	-
1	79837876	79839863	1987	1095	ENSG00000235011	RP4-726F1.1	-
1	79930649	79931771	1122	1124	ENSG00000232676	ADH5P2	-
1	80027716	80029917	2201	1124	ENSG00000232676	ADH5P2	-
1	80200813	80201751	938	1124	ENSG00000232676	ADH5P2	-
1	80355928	80356910	982	1135	ENSG00000235756	RP11-339A11.1	-
1	80503700	80504615	915	1135	ENSG00000235756	RP11-339A11.1	-
1	80551941	80552799	858	1135	ENSG00000235756	RP11-339A11.1	-
1	80561904	80562877	973	1135	ENSG00000235756	RP11-339A11.1	-
1	80645142	80645913	771	1976	ENSG00000260322	RP11-339A11.2	-
1	80780255	80781866	1611	110	ENSG00000266033	AL606519.1	-
1	80782057	80782979	922	110	ENSG00000266033	AL606519.1	-
1	80819390	80820473	1083	1258	ENSG00000225598	RP11-339D23.1	-
1	80846009	80847111	1102	1258	ENSG00000225598	RP11-339D23.1	-
1	80851439	80852282	843	1258	ENSG00000225598	RP11-339D23.1	-
1	80911407	80912374	967	922	ENSG00000213559	HNRNPA1P64	-
1	80981777	80982723	946	111034	ENSG00000234184	LINC01781	long intergenic non-protein coding RNA 1781
1	81234064	81235891	1827	5505	ENSG00000234184	LINC01781	long intergenic non-protein coding RNA 1781
1	81254209	81255336	1127	5505	ENSG00000234184	LINC01781	long intergenic non-protein coding RNA 1781
1	81261898	81263117	1219	5505	ENSG00000234184	LINC01781	long intergenic non-protein coding RNA 1781
1	81347614	81349297	1683	382	ENSG00000227937	MTND2P30	-
1	81508450	81509536	1086	382	ENSG00000227937	MTND2P30	-
1	81516185	81517400	1215	382	ENSG00000227937	MTND2P30	-
1	81553822	81554867	1045	382	ENSG00000227937	MTND2P30	-
1	81561749	81562720	971	739	ENSG00000229752	RPL7P10	-
1	81621930	81623661	1731	643	ENSG00000235089	RP3-445O10.1	-
1	81633765	81634856	1091	643	ENSG00000235089	RP3-445O10.1	-
1	81676103	81677819	1716	643	ENSG00000235089	RP3-445O10.1	-
1	81691983	81692868	885	643	ENSG00000235089	RP3-445O10.1	-
1	81937033	81937863	830	1675	ENSG00000227288	RP5-837I24.1	-
1	81958112	81959708	1596	1675	ENSG00000227288	RP5-837I24.1	-
1	82008642	82009407	765	43823	ENSG00000234953	LOC101927434	uncharacterized LOC101927434
1	82011716	82012693	977	43823	ENSG00000234953	LOC101927434	uncharacterized LOC101927434
1	82131950	82132880	930	291656	ENSG00000117114	ADGRL2	adhesion G protein-coupled receptor L2
1	82163695	82165231	1536	291656	ENSG00000117114	ADGRL2	adhesion G protein-coupled receptor L2
1	82340855	82341924	1069	48400	ENSG00000117114	ADGRL2	adhesion G protein-coupled receptor L2
1	82484119	82485489	1370	2318	ENSG00000117114	ADGRL2	adhesion G protein-coupled receptor L2
1	82554044	82555179	1135	2318	ENSG00000117114	ADGRL2	adhesion G protein-coupled receptor L2
1	82592894	82593853	959	45914	ENSG00000233290	RP11-147G16.1	-
1	82696250	82697860	1610	45914	ENSG00000233290	RP11-147G16.1	-
1	82875345	82876539	1194	45914	ENSG00000233290	RP11-147G16.1	-
1	82994608	82995505	897	45914	ENSG00000233290	RP11-147G16.1	-
1	83021049	83021997	948	45914	ENSG00000233290	RP11-147G16.1	-
1	83141293	83142713	1420	263633	ENSG00000230817	RP4-601K24.1	-
1	83156073	83157692	1619	263633	ENSG00000230817	RP4-601K24.1	-
1	83184669	83185901	1232	263633	ENSG00000230817	RP4-601K24.1	-
1	83294265	83294958	693	263633	ENSG00000230817	RP4-601K24.1	-
1	83295691	83296741	1050	263633	ENSG00000230817	RP4-601K24.1	-
1	83314441	83315318	877	263633	ENSG00000230817	RP4-601K24.1	-
1	83418088	83419057	969	11041	ENSG00000236268	LINC01361	long intergenic non-protein coding RNA 1361
1	83439460	83440492	1032	11041	ENSG00000236268	LINC01361	long intergenic non-protein coding RNA 1361
1	83461493	83462584	1091	12280	ENSG00000236268	LINC01361	long intergenic non-protein coding RNA 1361
1	83489126	83490116	990	12280	ENSG00000236268	LINC01361	long intergenic non-protein coding RNA 1361
1	83589074	83590413	1339	12280	ENSG00000236268	LINC01361	long intergenic non-protein coding RNA 1361
1	83884621	83885619	998	8719	ENSG00000231364	RP11-413G15.1	-
1	83958476	83959429	953	8719	ENSG00000231364	RP11-413G15.1	-
1	84179091	84179995	904	11186	ENSG00000237076	RP5-836J3.1	-
1	84339917	84341233	1316	13151	ENSG00000137941	TTLL7	tubulin tyrosine ligase like 7
1	84351059	84352809	1750	13151	ENSG00000137941	TTLL7	tubulin tyrosine ligase like 7
1	84458676	84459588	912	81340	ENSG00000137941	TTLL7	tubulin tyrosine ligase like 7
1	84476351	84477455	1104	2507	ENSG00000229486	RP4-552O12.1	-
1	84484936	84486636	1700	2507	ENSG00000229486	RP4-552O12.1	-
1	84553575	84554992	1417	493	ENSG00000213540	RP11-486G15.1	-
1	84573641	84574878	1237	493	ENSG00000213540	RP11-486G15.1	-
1	84576002	84576997	995	493	ENSG00000213540	RP11-486G15.1	-
1	84626742	84627928	1186	32401	ENSG00000142875	PRKACB	protein kinase cAMP-activated catalytic subunit beta
1	84673900	84674665	765	5212	ENSG00000142875	PRKACB	protein kinase cAMP-activated catalytic subunit beta
1	84819537	84821177	1640	5962	ENSG00000203943	SAMD13	sterile alpha motif domain containing 13
1	84859867	84861167	1300	16487	ENSG00000137976	DNASE2B	deoxyribonuclease 2 beta
1	84864860	84865747	887	16487	ENSG00000137976	DNASE2B	deoxyribonuclease 2 beta
1	84903747	84904655	908	6779	ENSG00000137976	DNASE2B	deoxyribonuclease 2 beta
1	85047171	85048009	838	21360	ENSG00000117151	CTBS	chitobiase
1	85168928	85169957	1029	24685	ENSG00000117155	SSX2IP	SSX family member 2 interacting protein
1	85289181	85290143	962	132	ENSG00000251899	AC104169.1	-
1	85371813	85373106	1293	79810	ENSG00000171517	LPAR3	lysophosphatidic acid receptor 3
1	85454536	85455420	884	71356	ENSG00000153898	MCOLN2	mucolipin 2
1	85633971	85634849	878	19355	ENSG00000097096	SYDE2	synapse defective Rho GTPase homolog 2
1	85661112	85662396	1284	19355	ENSG00000097096	SYDE2	synapse defective Rho GTPase homolog 2
1	85774520	85775157	637	64	ENSG00000264380	AL590113.1	-
1	85827282	85829644	2362	83440	ENSG00000153904	DDAH1	dimethylarginine dimethylaminohydrolase 1
1	85840677	85842357	1680	83440	ENSG00000153904	DDAH1	dimethylarginine dimethylaminohydrolase 1
1	85847410	85848846	1436	83440	ENSG00000153904	DDAH1	dimethylarginine dimethylaminohydrolase 1
1	85883063	85884926	1863	83440	ENSG00000153904	DDAH1	dimethylarginine dimethylaminohydrolase 1
1	85969575	85970653	1078	14001	ENSG00000153904	DDAH1	dimethylarginine dimethylaminohydrolase 1
1	85996704	86001930	5226	26380	ENSG00000153904	DDAH1	dimethylarginine dimethylaminohydrolase 1
1	86280815	86281889	1074	119	ENSG00000201620	RNA5SP51	-
1	86287425	86288891	1466	119	ENSG00000201620	RNA5SP51	-
1	86316081	86316694	613	119	ENSG00000201620	RNA5SP51	-
1	87208755	87209798	1043	4452	ENSG00000097033	SH3GLB1	SH3 domain containing GRB2 like, endophilin B1
1	87323873	87325204	1331	39836	ENSG00000183291	SELENOF	selenoprotein F
1	87442725	87443864	1139	176193	ENSG00000267561	RP5-1052I5.2	-
1	87983595	87984956	1361	134	ENSG00000199318	RNA5SP52	-
1	88023573	88024837	1264	134	ENSG00000199318	RNA5SP52	-
1	88159860	88160662	802	5806	ENSG00000224235	RP5-1027O11.1	-
1	88500063	88501071	1008	5806	ENSG00000224235	RP5-1027O11.1	-
1	88654221	88655352	1131	150	ENSG00000270507	CTA-21C21.1	-
1	88804306	88805322	1016	150	ENSG00000270507	CTA-21C21.1	-
1	88833119	88834391	1272	150	ENSG00000270507	CTA-21C21.1	-
1	88993729	88994595	866	368	ENSG00000230053	RP11-76N22.1	-
1	89096770	89097758	988	122047	ENSG00000065243	PKN2	protein kinase N2
1	89474236	89475568	1332	2992	ENSG00000117226	GBP3	guanylate binding protein 3
1	90015227	90016347	1120	29619	ENSG00000197147	LRRC8B	leucine rich repeat containing 8 VRAC subunit B
1	90033915	90034954	1039	29619	ENSG00000197147	LRRC8B	leucine rich repeat containing 8 VRAC subunit B
1	90387866	90388757	891	547	ENSG00000272672	RP11-302M6.5	-
1	90598799	90600283	1484	104	ENSG00000212459	RNU6-695P	-
1	90694229	90695308	1079	104	ENSG00000212459	RNU6-695P	-
1	90984709	90985738	1029	22563	ENSG00000229201	RP5-827O9.1	-
1	91013810	91014817	1007	22563	ENSG00000229201	RP5-827O9.1	-
1	91405620	91406515	895	19039	ENSG00000122482	ZNF644	zinc finger protein 644
1	91427073	91427997	924	9627	ENSG00000122482	ZNF644	zinc finger protein 644
1	91534387	91535364	977	886	ENSG00000232393	RPL5P6	-
1	91727218	91728186	968	100	ENSG00000206817	Y_RNA	-
1	91846591	91847295	704	10563	ENSG00000162669	HFM1	HFM1, ATP dependent DNA helicase homolog
1	92912998	92913572	574	9193	ENSG00000162676	GFI1	growth factor independent 1 transcriptional repressor
1	93399695	93401015	1320	747	ENSG00000229052	RP11-386I23.1	-
1	93484512	93485608	1096	291	ENSG00000222664	RN7SKP123	-
1	93535582	93536719	1137	59845	ENSG00000143033	MTF2	metal response element binding transcription factor 2
1	93548798	93549858	1060	57841	ENSG00000143033	MTF2	metal response element binding transcription factor 2
1	93705086	93706361	1275	10431	ENSG00000122483	CCDC18	coiled-coil domain containing 18
1	93864867	93865845	978	107	ENSG00000207379	Y_RNA	-
1	93942006	93943523	1517	120	ENSG00000212601	RNA5SP53	-
1	94337958	94338944	986	3590	ENSG00000067334	DNTTIP2	deoxynucleotidyltransferase terminal interacting protein 2
1	94409926	94410912	986	766	ENSG00000233129	RP5-837O21.2	-
1	94800213	94801135	922	1582	ENSG00000226835	LOC107985092	uncharacterized LOC107985092
1	94836177	94837221	1044	488	ENSG00000232918	RP11-366L18.1	-
1	94914347	94915608	1261	56864	ENSG00000117528	ABCD3	ATP binding cassette subfamily D member 3
1	95135478	95136360	882	1244	ENSG00000244433	PGBD4P7	-
1	95237144	95237760	616	41	ENSG00000263526	MIR378G	microRNA 378g
1	95247127	95248323	1196	41	ENSG00000263526	MIR378G	microRNA 378g
1	95509899	95510841	942	5950	ENSG00000230427	LOC101928098	uncharacterized LOC101928098
1	95753519	95754685	1166	20830	ENSG00000228852	RP11-57H12.5	-
1	95769237	95770199	962	7336	ENSG00000228504	LINC01760	long intergenic non-protein coding RNA 1760
1	96018264	96018937	673	5125	ENSG00000228971	LOC100996635	uncharacterized LOC100996635
1	96259041	96260269	1228	16375	ENSG00000271252	RP11-286B14.2	-
1	96373279	96374292	1013	87	ENSG00000221798	AC092812.1	-
1	96483473	96484134	661	26746	ENSG00000237435	LOC102723661	uncharacterized LOC102723661
1	96503834	96504789	955	26746	ENSG00000237435	LOC102723661	uncharacterized LOC102723661
1	96516392	96517544	1152	26746	ENSG00000237435	LOC102723661	uncharacterized LOC102723661
1	96524425	96526178	1753	26746	ENSG00000237435	LOC102723661	uncharacterized LOC102723661
1	96572553	96573582	1029	26746	ENSG00000237435	LOC102723661	uncharacterized LOC102723661
1	96622908	96623935	1027	160	ENSG00000200800	RNU1-130P	-
1	96629141	96630675	1534	160	ENSG00000200800	RNU1-130P	-
1	96719201	96720543	1342	160	ENSG00000200800	RNU1-130P	-
1	96721153	96722018	865	160	ENSG00000200800	RNU1-130P	-
1	96760731	96761754	1023	160	ENSG00000200800	RNU1-130P	-
1	96909821	96911184	1363	1389	ENSG00000228502	EEF1A1P11	-
1	96928842	96929630	788	1389	ENSG00000228502	EEF1A1P11	-
1	97001180	97002749	1569	317	ENSG00000241992	RN7SL831P	-
1	97134025	97135176	1151	747	ENSG00000137970	RPL7P9	-
1	97165151	97165920	769	312	ENSG00000223229	RN7SKP270	-
1	97183483	97184489	1006	92047	ENSG00000117569	PTBP2	polypyrimidine tract binding protein 2
1	97234698	97235861	1163	27981	ENSG00000117569	PTBP2	polypyrimidine tract binding protein 2
1	97426901	97428601	1700	119	ENSG00000265771	AL592205.2	-
1	97469129	97470534	1405	119	ENSG00000265771	AL592205.2	-
1	97587398	97588675	1277	227033	ENSG00000232878	DPYD-AS1	DPYD antisense RNA 1
1	97670824	97671713	889	227033	ENSG00000232878	DPYD-AS1	DPYD antisense RNA 1
1	97748405	97749615	1210	25988	ENSG00000232542	DPYD-IT1	-
1	97812127	97813544	1417	25988	ENSG00000232542	DPYD-IT1	-
1	97976897	97977936	1039	1258	ENSG00000228057	SEC63P1	-
1	97994251	97995493	1242	1258	ENSG00000228057	SEC63P1	-
1	98039899	98041035	1136	433	ENSG00000226128	RPL26P9	-
1	98071603	98072442	839	433	ENSG00000226128	RPL26P9	-
1	98094050	98095075	1025	433	ENSG00000226128	RPL26P9	-
1	98098202	98099341	1139	433	ENSG00000226128	RPL26P9	-
1	98146607	98147647	1040	30448	ENSG00000188641	DPYD	dihydropyrimidine dehydrogenase
1	98263303	98264312	1009	1102	ENSG00000235777	DPYD-AS2	DPYD antisense RNA 2
1	98271944	98272914	970	1102	ENSG00000235777	DPYD-AS2	DPYD antisense RNA 2
1	98318304	98319744	1440	1251	ENSG00000270911	RP11-272L13.4	-
1	98521453	98522440	987	61864	ENSG00000225206	MIR137HG	MIR137 host gene
1	98541720	98542790	1070	469	ENSG00000233557	NFU1P2	-
1	98555791	98556830	1039	469	ENSG00000233557	NFU1P2	-
1	98652045	98653181	1136	61912	ENSG00000226053	LINC01776	long intergenic non-protein coding RNA 1776
1	98750936	98752059	1123	61912	ENSG00000226053	LINC01776	long intergenic non-protein coding RNA 1776
1	98753572	98754644	1072	61912	ENSG00000226053	LINC01776	long intergenic non-protein coding RNA 1776
1	98898829	98900430	1601	115	ENSG00000221777	AL160056.1	-
1	98971158	98972182	1024	115	ENSG00000221777	AL160056.1	-
1	99058698	99059778	1080	98819	ENSG00000162627	SNX7	sorting nexin 7
1	99176836	99177839	1003	29355	ENSG00000162627	SNX7	sorting nexin 7
1	99229488	99230423	935	29355	ENSG00000162627	SNX7	sorting nexin 7
1	99232174	99233017	843	29355	ENSG00000162627	SNX7	sorting nexin 7
1	99264968	99265889	921	29355	ENSG00000162627	SNX7	sorting nexin 7
1	99322288	99322902	614	144577	ENSG00000232825	LOC100129620	uncharacterized LOC100129620
1	99329474	99330136	662	144577	ENSG00000232825	LOC100129620	uncharacterized LOC100129620
1	99419524	99420974	1450	144577	ENSG00000232825	LOC100129620	uncharacterized LOC100129620
1	99488069	99489090	1021	257	ENSG00000227034	RP11-234N17.1	-
1	99494723	99495907	1184	257	ENSG00000227034	RP11-234N17.1	-
1	99944566	99945861	1295	399	ENSG00000233983	RP4-735N21.1	-
1	99993786	99995088	1302	61601	ENSG00000224445	LINC01708	long intergenic non-protein coding RNA 1708
1	100012331	100013324	993	61601	ENSG00000224445	LINC01708	long intergenic non-protein coding RNA 1708
1	100204946	100205752	806	4741	ENSG00000156869	FRRS1	ferric chelate reductase 1
1	100217015	100218031	1016	57091	ENSG00000156869	FRRS1	ferric chelate reductase 1
1	100482643	100483644	1001	5067	ENSG00000261254	RP4-714D9.5	-
1	100895572	100896474	902	19383	ENSG00000079335	CDC14A	cell division cycle 14A
1	101007094	101008455	1361	3882	ENSG00000181656	GPR88	G protein-coupled receptor 88
1	101745131	101746341	1210	489	ENSG00000173810	PPIAP7	-
1	101805422	101806710	1288	40255	ENSG00000231671	LINC01307	long intergenic non-protein coding RNA 1307
1	101849597	101850557	960	40255	ENSG00000231671	LINC01307	long intergenic non-protein coding RNA 1307
1	102414311	102415080	769	85065	ENSG00000118733	OLFM3	olfactomedin 3
1	103058326	103059020	694	189892	ENSG00000233359	RP11-202K23.1	-
1	103142030	103142888	858	90521	ENSG00000230864	RP5-936J12.1	-
1	103346380	103347580	1200	2302	ENSG00000060718	COL11A1	collagen type XI alpha 1 chain
1	105428677	105429371	694	828	ENSG00000225036	RP11-414B7.1	-
1	105856373	105857238	865	828	ENSG00000225036	RP11-414B7.1	-
1	106142654	106143390	736	18433	ENSG00000230768	LINC01676	long intergenic non-protein coding RNA 1676
1	106635709	106636764	1055	3336	ENSG00000237480	RP5-947P14.1	-
1	107995471	107997687	2216	87	ENSG00000238883	AC114491.1	-
1	108005119	108007598	2479	87	ENSG00000238883	AC114491.1	-
1	108050221	108052640	2419	246	ENSG00000224550	RP11-270C12.3	-
1	108068091	108070627	2536	246	ENSG00000224550	RP11-270C12.3	-
1	108080881	108083939	3058	246	ENSG00000224550	RP11-270C12.3	-
1	108114068	108117704	3636	246	ENSG00000224550	RP11-270C12.3	-
1	108190718	108197250	6532	77355	ENSG00000134215	VAV3	vav guanine nucleotide exchange factor 3
1	108197372	108199584	2212	77355	ENSG00000134215	VAV3	vav guanine nucleotide exchange factor 3
1	108254480	108258370	3890	78715	ENSG00000134215	VAV3	vav guanine nucleotide exchange factor 3
1	108461604	108465230	3626	30165	ENSG00000230489	VAV3-AS1	VAV3 antisense RNA 1
1	108488313	108491292	2979	30165	ENSG00000230489	VAV3-AS1	VAV3 antisense RNA 1
1	108494278	108499078	4800	30165	ENSG00000230489	VAV3-AS1	VAV3 antisense RNA 1
1	108866325	108869913	3588	42290	ENSG00000241361	SLC25A24P1	-
1	109053087	109056077	2990	670	ENSG00000226483	RP5-964H19.2	-
1	109126289	109129099	2810	79239	ENSG00000162636	FAM102B	family with sequence similarity 102 member B
1	109129810	109132111	2301	79239	ENSG00000162636	FAM102B	family with sequence similarity 102 member B
1	109177316	109178475	1159	14658	ENSG00000162636	FAM102B	family with sequence similarity 102 member B
1	109201174	109202881	1707	12761	ENSG00000162639	HENMT1	HEN methyltransferase 1
1	109233233	109234586	1353	9481	ENSG00000134186	PRPF38B	pre-mRNA processing factor 38B
1	109250032	109251180	1148	30084	ENSG00000143107	FNDC7	fibronectin type III domain containing 7
1	109267699	109269480	1781	19646	ENSG00000143107	FNDC7	fibronectin type III domain containing 7
1	109328286	109330132	1846	11771	ENSG00000116266	STXBP3	syntaxin binding protein 3
1	109351061	109354949	3888	1557	ENSG00000162641	AKNAD1	AKNA domain containing 1
1	109372133	109373012	879	7459	ENSG00000162641	AKNAD1	AKNA domain containing 1
1	109476358	109477608	1250	13589	ENSG00000121940	CLCC1	chloride channel CLIC like 1
1	109829096	109829993	897	3622	ENSG00000134222	PSRC1	proline and serine rich coiled-coil 1
1	109844290	109846511	2221	14481	ENSG00000221986	MYBPHL	myosin binding protein H like
1	109873382	109874939	1557	9497	ENSG00000134243	SORT1	sortilin 1
1	109888031	109888798	767	9497	ENSG00000134243	SORT1	sortilin 1
1	109923389	109924842	1453	38953	ENSG00000134243	SORT1	sortilin 1
1	109981911	109984089	2178	24644	ENSG00000143106	PSMA5	proteasome subunit alpha 5
1	110017385	110018259	874	1602	ENSG00000143028	SYPL2	synaptophysin like 2
1	110088503	110090300	1797	1949	ENSG00000156097	GPR61	G protein-coupled receptor 61
1	110096896	110098319	1423	45743	ENSG00000065135	GNAI3	G protein subunit alpha i3
1	110124789	110126121	1332	107	ENSG00000206832	RNU6V	-
1	110126544	110129603	3059	107	ENSG00000206832	RNU6V	-
1	110205124	110206160	1036	2887	ENSG00000168765	GSTM4	glutathione S-transferase mu 4
1	110207256	110208410	1154	7262	ENSG00000213366	GSTM2	glutathione S-transferase mu 2
1	110247463	110250257	2794	6025	ENSG00000134201	GSTM5	glutathione S-transferase mu 5
1	110264176	110266107	1931	49433	ENSG00000241720	RP4-735C1.4	-
1	110409234	110410335	1101	2089	ENSG00000235005	RP11-195M16.1	-
1	110450888	110451722	834	11639	ENSG00000184371	CSF1	colony stimulating factor 1
1	110490669	110491610	941	6893	ENSG00000184371	CSF1	colony stimulating factor 1
1	110501817	110504092	2275	39050	ENSG00000168710	AHCYL1	adenosylhomocysteinase like 1
1	110512044	110513742	1698	39050	ENSG00000168710	AHCYL1	adenosylhomocysteinase like 1
1	110546996	110549397	2401	17565	ENSG00000168710	AHCYL1	adenosylhomocysteinase like 1
1	110552113	110554536	2423	17565	ENSG00000168710	AHCYL1	adenosylhomocysteinase like 1
1	110646181	110647164	983	1508	ENSG00000186150	UBL4B	ubiquitin like 4B
1	110676525	110677339	814	51717	ENSG00000197106	SLC6A17	solute carrier family 6 member 17
1	110802275	110803152	877	124	ENSG00000200536	SNORA25	-
1	110956103	110957991	1888	4455	ENSG00000224699	LAMTOR5-AS1	-
1	111076581	111077302	721	1959	ENSG00000143105	KCNA10	potassium voltage-gated channel subfamily A member 10
1	111092148	111092737	589	1959	ENSG00000143105	KCNA10	potassium voltage-gated channel subfamily A member 10
1	111123607	111124566	959	2569	ENSG00000177301	KCNA2	potassium voltage-gated channel subfamily A member 2
1	111169274	111170667	1393	37895	ENSG00000177301	KCNA2	potassium voltage-gated channel subfamily A member 2
1	111190370	111191749	1379	90	ENSG00000221538	AL365361.1	-
1	111202921	111204439	1518	3481	ENSG00000259834	RP11-284N8.3	-
1	111241596	111243087	1491	3346	ENSG00000177272	KCNA3	potassium voltage-gated channel subfamily A member 3
1	111284972	111287216	2244	99	ENSG00000199710	Y_RNA	-
1	111290014	111292395	2381	99	ENSG00000199710	Y_RNA	-
1	111300566	111301819	1253	99	ENSG00000199710	Y_RNA	-
1	111349200	111350069	869	865	ENSG00000237415	NRBF2P3	-
1	111359620	111361405	1785	865	ENSG00000237415	NRBF2P3	-
1	111364821	111365837	1016	865	ENSG00000237415	NRBF2P3	-
1	111368019	111369848	1829	865	ENSG00000237415	NRBF2P3	-
1	111375543	111376498	955	865	ENSG00000237415	NRBF2P3	-
1	111378854	111380177	1323	865	ENSG00000237415	NRBF2P3	-
1	111403975	111405603	1628	954	ENSG00000232791	OR11I1P	-
1	111414326	111415967	1641	26424	ENSG00000143119	CD53	CD53 molecule
1	111450325	111451505	1180	1647	ENSG00000143119	CD53	CD53 molecule
1	111477671	111478744	1073	5985	ENSG00000261654	RP11-96K19.4	-
1	111481961	111482653	692	5985	ENSG00000261654	RP11-96K19.4	-
1	111593667	111594727	1060	92	ENSG00000252760	RNA5SP54	-
1	111629472	111630894	1422	2037	ENSG00000156171	DRAM2	DNA damage regulated autophagy modulator 2
1	111637393	111638574	1181	2037	ENSG00000156171	DRAM2	DNA damage regulated autophagy modulator 2
1	111675825	111676919	1094	9904	ENSG00000156171	DRAM2	DNA damage regulated autophagy modulator 2
1	111692254	111693538	1284	41621	ENSG00000134255	CEPT1	choline/ethanolamine phosphotransferase 1
1	111698358	111700737	2379	41621	ENSG00000134255	CEPT1	choline/ethanolamine phosphotransferase 1
1	111718082	111719035	953	6887	ENSG00000134255	CEPT1	choline/ethanolamine phosphotransferase 1
1	111719761	111721260	1499	6887	ENSG00000134255	CEPT1	choline/ethanolamine phosphotransferase 1
1	111744316	111745299	983	42669	ENSG00000064886	CHI3L2	chitinase 3 like 2
1	111787088	111788440	1352	6462	ENSG00000236040	CHIAP1	-
1	111851795	111853039	1244	10190	ENSG00000134216	CHIA	chitinase, acidic
1	111889442	111890388	946	4944	ENSG00000173947	PIFO	primary cilia formation
1	111927327	111928784	1457	5333	ENSG00000227179	PGCP1	progastricsin pseudogene 1
1	111931110	111932453	1343	5333	ENSG00000227179	PGCP1	progastricsin pseudogene 1
1	111992557	111993813	1256	7067	ENSG00000116459	ATP5F1	ATP synthase, H+ transporting, mitochondrial Fo complex subunit B1
1	112016399	112018698	2299	4721	ENSG00000143110	C1orf162	chromosome 1 open reading frame 162
1	112052063	112054377	2314	4332	ENSG00000121933	TMIGD3	transmembrane and immunoglobulin domain containing 3
1	112055733	112056462	729	4332	ENSG00000121933	TMIGD3	transmembrane and immunoglobulin domain containing 3
1	112073977	112075076	1099	170896	ENSG00000116473	RAP1A	RAP1A, member of RAS oncogene family
1	112105041	112105788	747	80366	ENSG00000121933	TMIGD3	transmembrane and immunoglobulin domain containing 3
1	112126848	112128606	1758	80615	ENSG00000121933	TMIGD3	transmembrane and immunoglobulin domain containing 3
1	112144026	112145593	1567	8664	ENSG00000231346	LINC01160	-
1	112223664	112224751	1087	107	ENSG00000201028	RNU6-151P	-
1	112235180	112236925	1745	107	ENSG00000201028	RNU6-151P	-
1	112248853	112250642	1789	7958	ENSG00000227811	FAM212B-AS1	FAM212B antisense RNA 1
1	112293067	112294450	1383	991	ENSG00000197852	LOC101928718	uncharacterized LOC101928718
1	112308273	112309816	1543	3414	ENSG00000064703	DDX20	DEAD-box helicase 20
1	112312095	112313229	1134	3414	ENSG00000064703	DDX20	DEAD-box helicase 20
1	112349016	112350162	1146	3414	ENSG00000064703	DDX20	DEAD-box helicase 20
1	112636181	112637151	970	105	ENSG00000239111	snoU13	-
1	112662580	112664388	1808	105	ENSG00000239111	snoU13	-
1	112729439	112731390	1951	105	ENSG00000239111	snoU13	-
1	112738230	112739743	1513	105	ENSG00000239111	snoU13	-
1	112759934	112761837	1903	105	ENSG00000239111	snoU13	-
1	112821791	112823252	1461	183295	ENSG00000231246	RP5-965F6.2	-
1	112877924	112879219	1295	183295	ENSG00000231246	RP5-965F6.2	-
1	112892146	112894335	2189	183295	ENSG00000231246	RP5-965F6.2	-
1	113017355	113019326	1971	62732	ENSG00000134245	WNT2B	Wnt family member 2B
1	113071023	113072495	1472	1074	ENSG00000007341	ST7L	suppression of tumorigenicity 7 like
1	113135122	113136844	1722	68956	ENSG00000007341	ST7L	suppression of tumorigenicity 7 like
1	113164652	113165622	970	79032	ENSG00000007341	ST7L	suppression of tumorigenicity 7 like
1	113207984	113209823	1839	2675	ENSG00000116489	CAPZA1	capping actin protein of muscle Z-line alpha subunit 1
1	113218327	113220373	2046	25966	ENSG00000155363	MOV10	Mov10 RISC complex RNA helicase
1	113291744	113293023	1279	381	ENSG00000234790	RP11-426L16.7	-
1	113339738	113340681	943	381	ENSG00000234790	RP11-426L16.7	-
1	113397678	113398673	995	27792	ENSG00000224167	RP3-522D1.1	-
1	113464188	113465187	999	4375	ENSG00000155380	SLC16A1	solute carrier family 16 member 1
1	113476216	113477184	968	18473	ENSG00000155380	SLC16A1	solute carrier family 16 member 1
1	113579409	113580406	997	13383	ENSG00000236066	RP11-389O22.1	-
1	113598142	113599182	1040	59052	ENSG00000198799	LRIG2	leucine rich repeats and immunoglobulin like domains 2
1	113631238	113632254	1016	9104	ENSG00000198799	LRIG2	leucine rich repeats and immunoglobulin like domains 2
1	113652442	113653712	1270	21797	ENSG00000198799	LRIG2	leucine rich repeats and immunoglobulin like domains 2
1	113673715	113674645	930	1563	ENSG00000237278	RLIMP2	-
1	113677255	113678565	1310	1563	ENSG00000237278	RLIMP2	-
1	113681278	113682478	1200	1563	ENSG00000237278	RLIMP2	-
1	113684069	113685167	1098	1563	ENSG00000237278	RLIMP2	-
1	113695890	113696872	982	410	ENSG00000233839	RP11-389O22.4	-
1	113717371	113718293	922	410	ENSG00000233839	RP11-389O22.4	-
1	113898175	113899825	1650	291686	ENSG00000081026	MAGI3	membrane associated guanylate kinase, WW and PDZ domain containing 3
1	113924901	113926460	1559	291686	ENSG00000081026	MAGI3	membrane associated guanylate kinase, WW and PDZ domain containing 3
1	113936668	113937698	1030	13195	ENSG00000081026	MAGI3	membrane associated guanylate kinase, WW and PDZ domain containing 3
1	113974680	113976393	1713	1029	ENSG00000232499	RP11-512F24.1	-
1	113984908	113989222	4314	1029	ENSG00000232499	RP11-512F24.1	-
1	113995415	113998449	3034	1029	ENSG00000232499	RP11-512F24.1	-
1	114037848	114039221	1373	1029	ENSG00000232499	RP11-512F24.1	-
1	114082008	114086298	4290	143	ENSG00000238256	MTND5P20	-
1	114086623	114089112	2489	143	ENSG00000238256	MTND5P20	-
1	114096568	114099374	2806	143	ENSG00000238256	MTND5P20	-
1	114161466	114165882	4416	143	ENSG00000238256	MTND5P20	-
1	114682555	114686221	3666	63149	ENSG00000134207	SYT6	synaptotagmin 6
1	115696542	115702478	5936	2987	ENSG00000233730	RP4-666F24.3	-
1	115702709	115704819	2110	2987	ENSG00000233730	RP4-666F24.3	-
1	115782404	115787900	5496	85039	ENSG00000228035	RP4-663N10.1	-
1	115830135	115832017	1882	85039	ENSG00000228035	RP4-663N10.1	-
1	115900751	115902097	1346	52319	ENSG00000134259	NGF	nerve growth factor
1	115994714	115998921	4207	4087	ENSG00000226973	RP4-663N10.2	-
1	116120729	116125294	4565	558	ENSG00000270631	RP11-710N8.3	-
1	116138750	116141497	2747	299	ENSG00000239984	RN7SL420P	-
1	116174700	116180575	5875	56272	ENSG00000173218	VANGL1	VANGL planar cell polarity protein 1
1	116185582	116187725	2143	49226	ENSG00000173218	VANGL1	VANGL planar cell polarity protein 1
1	116250174	116253048	2874	5903	ENSG00000118729	CASQ2	calsequestrin 2
1	116304070	116308405	4335	67683	ENSG00000118729	CASQ2	calsequestrin 2
1	116366542	116369805	3263	2690	ENSG00000177551	NHLH2	nescient helix-loop-helix 2
1	116377401	116380371	2970	2690	ENSG00000177551	NHLH2	nescient helix-loop-helix 2
1	116382285	116385048	2763	4750	ENSG00000177551	NHLH2	nescient helix-loop-helix 2
1	116498723	116504175	5452	93557	ENSG00000163393	SLC22A15	solute carrier family 22 member 15
1	116600151	116604414	4263	4851	ENSG00000163393	SLC22A15	solute carrier family 22 member 15
1	116617664	116621148	3484	23486	ENSG00000173212	MAB21L3	mab-21 like 3
1	116665800	116666650	850	4375	ENSG00000173212	MAB21L3	mab-21 like 3
1	116697330	116699426	2096	1958	ENSG00000235933	RP5-1185H19.2	-
1	116754289	116755315	1026	1958	ENSG00000235933	RP5-1185H19.2	-
1	116864538	116866938	2400	215	ENSG00000221040	U3	-
1	117068578	117071888	3310	1157	ENSG00000177173	NAP1L4P1	-
1	117374101	117376338	2237	520	ENSG00000225079	FTH1P22	-
1	117400948	117402221	1273	145	ENSG00000221425	AL157904.1	-
1	117611820	117615284	3464	1095	ENSG00000116830	TTF2	transcription termination factor 2
1	117632034	117636174	4140	8963	ENSG00000116830	TTF2	transcription termination factor 2
1	117744072	117747366	3294	58971	ENSG00000134258	VTCN1	V-set domain containing T-cell activation inhibitor 1
1	117812753	117816497	3744	25817	ENSG00000235202	LINC01525	long intergenic non-protein coding RNA 1525
1	117973834	117978252	4418	95343	ENSG00000198162	MAN1A2	mannosidase alpha class 1A member 2
1	117988557	117991829	3272	95343	ENSG00000198162	MAN1A2	mannosidase alpha class 1A member 2
1	118023854	118031025	7171	26543	ENSG00000198162	MAN1A2	mannosidase alpha class 1A member 2
1	118126005	118127412	1407	22439	ENSG00000183508	FAM46C	family with sequence similarity 46 member C
1	118211204	118212375	1171	122	ENSG00000212266	SNORA40	-
1	118253571	118256129	2558	214	ENSG00000270719	RP11-134N8.2	-
1	118492813	118493926	1113	10950	ENSG00000155761	SPAG17	sperm associated antigen 17
1	118494005	118495574	1569	10950	ENSG00000155761	SPAG17	sperm associated antigen 17
1	118585239	118586840	1601	15504	ENSG00000155761	SPAG17	sperm associated antigen 17
1	118660455	118661404	949	1185	ENSG00000155761	SPAG17	sperm associated antigen 17
1	118672910	118674739	1829	1185	ENSG00000155761	SPAG17	sperm associated antigen 17
1	118752683	118753696	1013	231360	ENSG00000155761	SPAG17	sperm associated antigen 17
1	118775218	118776108	890	118	ENSG00000222209	RNA5SP56	-
1	118857320	118859061	1741	118	ENSG00000222209	RNA5SP56	-
1	118937390	118938607	1217	118	ENSG00000222209	RNA5SP56	-
1	119045470	119046495	1025	1314	ENSG00000226126	PSMC1P12	-
1	119067331	119069059	1728	1314	ENSG00000226126	PSMC1P12	-
1	119159482	119160562	1080	1314	ENSG00000226126	PSMC1P12	-
1	119194034	119195034	1000	1314	ENSG00000226126	PSMC1P12	-
1	119225019	119226195	1176	680	ENSG00000229911	RP4-630J13.1	-
1	119269829	119271538	1709	680	ENSG00000229911	RP4-630J13.1	-
1	119284236	119285156	920	680	ENSG00000229911	RP4-630J13.1	-
1	119306247	119307595	1348	680	ENSG00000229911	RP4-630J13.1	-
1	119312134	119313039	905	680	ENSG00000229911	RP4-630J13.1	-
1	119329346	119330842	1496	680	ENSG00000229911	RP4-630J13.1	-
1	119366949	119368030	1081	31079	ENSG00000092607	TBX15	T-box 15
1	119386251	119387280	1029	31079	ENSG00000092607	TBX15	T-box 15
1	119429047	119430010	963	31079	ENSG00000092607	TBX15	T-box 15
1	119443664	119444954	1290	31079	ENSG00000092607	TBX15	T-box 15
1	119461117	119462157	1040	31079	ENSG00000092607	TBX15	T-box 15
1	119523690	119525707	2017	104759	ENSG00000092607	TBX15	T-box 15
1	119556917	119558603	1686	788	ENSG00000239216	RP4-712E4.2	-
1	119573550	119575213	1663	17381	ENSG00000224238	WARS2-IT1	-
1	119576063	119576912	849	17381	ENSG00000224238	WARS2-IT1	-
1	119637121	119638156	1035	957	ENSG00000223575	RBMX2P3	-
1	119680170	119681710	1540	10539	ENSG00000231365	LOC101929147	uncharacterized LOC101929147
1	119723156	119724338	1182	625	ENSG00000231365	LOC101929147	uncharacterized LOC101929147
1	119746709	119748055	1346	783	ENSG00000227056	RPL6P2	-
1	119758436	119759570	1134	783	ENSG00000227056	RPL6P2	-
1	119767234	119768117	883	783	ENSG00000227056	RPL6P2	-
1	119817947	119819317	1370	101	ENSG00000238679	snoU13	-
1	119841926	119842810	884	2640	ENSG00000232650	LINC01780	long intergenic non-protein coding RNA 1780
1	119904257	119905518	1261	17916	ENSG00000116882	HAO2	hydroxyacid oxidase 2
1	119941841	119942813	972	1676	ENSG00000116882	HAO2	hydroxyacid oxidase 2
1	119950481	119952734	2253	8105	ENSG00000203859	HSD3B2	hydroxy-delta-5-steroid dehydrogenase, 3 beta- and steroid delta-isomerase 2
1	119997972	119998880	908	993	ENSG00000235595	GAPDHP23	-
1	120083695	120084605	910	7405	ENSG00000249798	HSD3BP3	-
1	120095672	120096579	907	1020	ENSG00000239873	GAPDHP27	-
1	120101435	120102733	1298	1020	ENSG00000239873	GAPDHP27	-
1	120119971	120121125	1154	817	ENSG00000203855	HSD3BP4	-
1	120186223	120188015	1792	28352	ENSG00000143067	ZNF697	zinc finger protein 697
1	120192428	120194363	1935	28352	ENSG00000143067	ZNF697	zinc finger protein 697
1	120202516	120203715	1199	74879	ENSG00000092621	PHGDH	phosphoglycerate dehydrogenase
1	120213846	120217286	3440	74879	ENSG00000092621	PHGDH	phosphoglycerate dehydrogenase
1	120321656	120326624	4968	20522	ENSG00000134240	HMGCS2	3-hydroxy-3-methylglutaryl-CoA synthase 2
1	120357765	120360424	2659	17577	ENSG00000134193	REG4	regenerating family member 4
1	120627324	120628271	947	476	ENSG00000273406	RP11-114O18.1	-
1	120687917	120688455	538	3827	ENSG00000273131	RP6-42F4.1	-
1	121153107	121154794	1687	16556	ENSG00000231429	RP11-343N15.2	-
1	121187787	121188997	1210	16556	ENSG00000231429	RP11-343N15.2	-
1	121236288	121237338	1050	1548	ENSG00000233432	RP11-344P13.3	-
1	121263397	121265361	1964	49449	ENSG00000231752	EMBP1	embigin pseudogene 1
1	121329943	121331194	1251	6579	ENSG00000224857	RP11-344P13.1	-
1	121342225	121343444	1219	6579	ENSG00000224857	RP11-344P13.1	-
1	121358758	121359683	925	6579	ENSG00000224857	RP11-344P13.1	-
1	142536514	142539972	3458	5878	ENSG00000227552	RP11-417J8.1	-
1	142562854	142563982	1128	5878	ENSG00000227552	RP11-417J8.1	-
1	142569205	142570597	1392	5878	ENSG00000227552	RP11-417J8.1	-
1	142789350	142793037	3687	1069	ENSG00000230255	RP11-423O2.1	-
1	142803752	142805137	1385	23704	ENSG00000232745	ANKRD20A14P	-
1	142832640	142833749	1109	12781	ENSG00000234978	RP11-423O2.5	-
1	143454615	143455600	985	110476	ENSG00000185044	RP11-435B5.4	-
1	143478166	143478932	766	85388	ENSG00000185044	RP11-435B5.4	-
1	143495276	143496450	1174	18956	ENSG00000226897	RP11-435B5.6	-
1	143497442	143498644	1202	18956	ENSG00000226897	RP11-435B5.6	-
1	145188360	145189510	1150	554	ENSG00000272709	RP11-458D21.6	-
1	145212098	145213850	1752	110652	ENSG00000255168	RP11-458D21.5	-
1	145222810	145223632	822	61314	ENSG00000213240	NOTCH2NL	-
1	145239549	145240304	755	61314	ENSG00000213240	NOTCH2NL	-
1	145250685	145251582	897	61314	ENSG00000213240	NOTCH2NL	-
1	145253645	145254717	1072	61314	ENSG00000213240	NOTCH2NL	-
1	145368109	145369014	905	4016	ENSG00000233396	LINC01719	long intergenic non-protein coding RNA 1719
1	145413382	145414914	1532	4267	ENSG00000168509	HFE2	hemochromatosis type 2 (juvenile)
1	145596687	145598647	1960	3871	ENSG00000186141	POLR3C	RNA polymerase III subunit C
1	145668703	145669802	1099	11064	ENSG00000117281	CD160	CD160 molecule
1	146345440	146346543	1103	15354	ENSG00000239475	HYDIN2	-
1	146541076	146543101	2025	125	ENSG00000201142	RNVU1-8	-
1	146565609	146568259	2650	1241	ENSG00000230832	RP11-325P15.2	-
1	146615128	146617915	2787	3292	ENSG00000131791	PRKAB2	protein kinase AMP-activated non-catalytic subunit beta 2
1	146644853	146647389	2536	38186	ENSG00000237188	RP11-337C18.8	-
1	146717527	146719929	2402	17305	ENSG00000131778	CHD1L	chromodomain helicase DNA binding protein 1 like
1	146729171	146732577	3406	4508	ENSG00000131778	CHD1L	chromodomain helicase DNA binding protein 1 like
1	146832313	146834726	2413	1115	ENSG00000213226	RP11-337C18.4	-
1	146911093	146914883	3790	555	ENSG00000272443	OR13Z2P	-
1	147010124	147012244	2120	84836	ENSG00000116128	BCL9	B-cell CLL/lymphoma 9
1	147033997	147038253	4256	84836	ENSG00000116128	BCL9	B-cell CLL/lymphoma 9
1	147046082	147050384	4302	11505	ENSG00000116128	BCL9	B-cell CLL/lymphoma 9
1	147065429	147068099	2670	11505	ENSG00000116128	BCL9	B-cell CLL/lymphoma 9
1	147076039	147079921	3882	4291	ENSG00000116128	BCL9	B-cell CLL/lymphoma 9
1	147154948	147157639	2691	307	ENSG00000242379	RN7SL261P	-
1	147217263	147219320	2057	1092	ENSG00000234482	RP11-433J22.2	-
1	147219541	147221250	1709	1092	ENSG00000234482	RP11-433J22.2	-
1	147271844	147273908	2064	11366	ENSG00000234190	RP11-433J22.3	-
1	147302240	147303542	1302	1398	ENSG00000223728	RP11-314N2.2	-
1	147387673	147389928	2255	1302	ENSG00000121634	GJA8	gap junction protein alpha 8
1	147739065	147740747	1682	157	ENSG00000199879	RNU1-120P	-
1	148208912	148209796	884	785	ENSG00000256374	PPIAL4D	peptidylprolyl isomerase A like 4D
1	148848746	148852107	3361	1325	ENSG00000235887	RP11-763B22.6	-
1	149238869	149240132	1263	5651	ENSG00000223779	RP11-403I13.4	-
1	149869508	149871117	1609	1196	ENSG00000178096	BOLA1	bolA family member 1
1	149923333	149926038	2705	8246	ENSG00000014914	MTMR11	myotubularin related protein 11
1	149957584	149959313	1729	10339	ENSG00000163113	OTUD7B	-
1	150039849	150041324	1475	77037	ENSG00000136631	VPS45	vacuolar protein sorting 45 homolog
1	150077239	150080060	2821	35815	ENSG00000136631	VPS45	vacuolar protein sorting 45 homolog
1	150412767	150414430	1663	11825	ENSG00000143374	TARS2	threonyl-tRNA synthetase 2, mitochondrial (putative)
1	150568452	150569235	783	121	ENSG00000253047	SNORA40	-
1	150885174	150886003	829	318	ENSG00000229357	CYCSP51	-
1	151094098	151095727	1629	1536	ENSG00000261168	RP11-68I18.10	-
1	151101821	151103610	1789	1536	ENSG00000261168	RP11-68I18.10	-
1	151111437	151112179	742	1750	ENSG00000143434	SEMA6C	semaphorin 6C
1	151696135	151697429	1294	7677	ENSG00000178796	RIIAD1	regulatory subunit of type II PKA R-subunit (RIIa) domain containing 1
1	152088383	152093588	5205	2532	ENSG00000226716	AL589986.2	-
1	152193562	152195859	2297	12112	ENSG00000197915	HRNR	hornerin
1	152274724	152275586	862	52117	ENSG00000237975	FLG-AS1	FLG antisense RNA 1
1	152331185	152334044	2859	11272	ENSG00000143520	FLG2	filaggrin family member 2
1	152408152	152410954	2802	5021	ENSG00000143536	CRNN	cornulin
1	152459639	152460611	972	1334	ENSG00000186207	LCE5A	late cornified envelope 5A
1	152611624	152612713	1089	325	ENSG00000226947	RP1-52J10.9	-
1	152631576	152632610	1034	1264	ENSG00000187223	LCE2D	late cornified envelope 2D
1	152688128	152689548	1420	908	ENSG00000198854	C1orf68	chromosome 1 open reading frame 68
1	152858218	152859082	864	6731	ENSG00000163206	SMCP	sperm mitochondria associated cysteine rich protein
1	152926739	152928003	1264	19171	ENSG00000224308	LINC01527	long intergenic non-protein coding RNA 1527
1	152997900	152999769	1869	299	ENSG00000234262	RP1-20N18.4	-
1	153006216	153007603	1387	270	ENSG00000169469	SPRR1B	small proline rich protein 1B
1	153019051	153019996	945	2188	ENSG00000163216	SPRR2D	small proline rich protein 2D
1	153124224	153126042	1818	1288	ENSG00000159516	SPRR2G	small proline rich protein 2G
1	153126096	153127214	1118	1288	ENSG00000159516	SPRR2G	small proline rich protein 2G
1	153152639	153153799	1160	17159	ENSG00000229699	LOC101928009	uncharacterized LOC101928009
1	153241143	153242838	1695	2423	ENSG00000203782	LOR	loricrin
1	153248021	153249332	1311	2423	ENSG00000203782	LOR	loricrin
1	153282259	153283137	878	12857	ENSG00000159527	PGLYRP3	peptidoglycan recognition protein 3
1	153610083	153611379	1296	7387	ENSG00000160679	CHTOP	chromatin target of PRMT1
1	153819718	153821326	1608	1309	ENSG00000223599	RP11-216N14.7	-
1	153922614	153923656	1042	2925	ENSG00000160741	CRTC2	CREB regulated transcription coactivator 2
1	153933147	153934697	1550	829	ENSG00000143570	SLC39A1	solute carrier family 39 member 1
1	154104522	154105931	1409	162432	ENSG00000143552	NUP210L	nucleoporin 210 like
1	154132180	154133376	1196	162432	ENSG00000143552	NUP210L	nucleoporin 210 like
1	154218321	154220042	1721	8171	ENSG00000143569	UBAP2L	ubiquitin associated protein 2 like
1	154457499	154458687	1188	16273	ENSG00000169291	SHE	Src homology 2 domain containing E
1	154462336	154463529	1193	9686	ENSG00000169291	SHE	Src homology 2 domain containing E
1	154630322	154631323	1001	25904	ENSG00000160710	ADAR	adenosine deaminase, RNA specific
1	154668078	154669192	1114	5498	ENSG00000143603	KCNN3	potassium calcium-activated channel subfamily N member 3
1	154861057	154862091	1034	172826	ENSG00000143603	KCNN3	potassium calcium-activated channel subfamily N member 3
1	154948278	154951320	3042	1776	ENSG00000173207	CKS1B	CDC28 protein kinase regulatory subunit 1B
1	155245386	155246348	962	12266	ENSG00000143630	HCN3	hyperpolarization activated cyclic nucleotide gated potassium channel 3
1	155433704	155435861	2157	564	ENSG00000237872	POU5F1P4	POU class 5 homeobox 1 pseudogene 4
1	155444413	155445021	608	564	ENSG00000237872	POU5F1P4	POU class 5 homeobox 1 pseudogene 4
1	155490595	155492327	1732	1955	ENSG00000235919	ASH1L-AS1	-
1	155529235	155530233	998	1955	ENSG00000235919	ASH1L-AS1	-
1	155539439	155540662	1223	257	ENSG00000271267	RP11-29H23.7	-
1	155647132	155648267	1135	17215	ENSG00000163374	YY1AP1	YY1 associated protein 1
1	155686961	155687937	976	10498	ENSG00000132676	DAP3	death associated protein 3
1	155885553	155887104	1551	1279	ENSG00000132680	KHDC4	KH domain containing 4, pre-mRNA splicing factor
1	156302154	156302874	720	15168	ENSG00000163468	CCT3	chaperonin containing TCP1 subunit 3
1	156409993	156411799	1806	5065	ENSG00000125462	C1orf61	chromosome 1 open reading frame 61
1	156415996	156416785	789	10055	ENSG00000236947	RP11-98G7.1	-
1	156440380	156440881	501	2852	ENSG00000116604	MEF2D	myocyte enhancer factor 2D
1	156602161	156603812	1651	5755	ENSG00000132692	BCAN	brevican
1	156711252	156712317	1065	4061	ENSG00000143314	MRPL24	mitochondrial ribosomal protein L24
1	156735435	156736475	1040	33316	ENSG00000143294	PRCC	papillary renal cell carcinoma (translocation-associated)
1	156769294	156770336	1042	5001	ENSG00000143294	PRCC	papillary renal cell carcinoma (translocation-associated)
1	156942024	156943792	1768	3915	ENSG00000132694	ARHGEF11	Rho guanine nucleotide exchange factor 11
1	156957323	156958202	879	293	ENSG00000266160	RN7SL612P	-
1	156965619	156966367	748	293	ENSG00000266160	RN7SL612P	-
1	156997265	156998486	1221	109550	ENSG00000132694	ARHGEF11	Rho guanine nucleotide exchange factor 11
1	157017763	157018777	1014	110531	ENSG00000132694	ARHGEF11	Rho guanine nucleotide exchange factor 11
1	157109236	157110802	1566	5330	ENSG00000117036	ETV3	ETS variant 3
1	157160573	157161617	1044	2018	ENSG00000229961	RP11-71G12.1	-
1	157210770	157211859	1089	4906	ENSG00000228239	RP11-85G21.1	-
1	157224452	157225340	888	4906	ENSG00000228239	RP11-85G21.1	-
1	157230458	157232046	1588	2353	ENSG00000271736	RP11-85G21.3	-
1	157251886	157253316	1430	2353	ENSG00000271736	RP11-85G21.3	-
1	157269094	157270139	1045	351	ENSG00000237189	RP11-85G21.2	-
1	157270215	157271022	807	351	ENSG00000237189	RP11-85G21.2	-
1	157281638	157282803	1165	351	ENSG00000237189	RP11-85G21.2	-
1	157285881	157287123	1242	351	ENSG00000237189	RP11-85G21.2	-
1	157292337	157293709	1372	351	ENSG00000237189	RP11-85G21.2	-
1	157339271	157340543	1272	351	ENSG00000237189	RP11-85G21.2	-
1	157342972	157344052	1080	351	ENSG00000237189	RP11-85G21.2	-
1	157392179	157393144	965	2697	ENSG00000143297	FCRL5	Fc receptor like 5
1	157429653	157430722	1069	2697	ENSG00000143297	FCRL5	Fc receptor like 5
1	157494927	157495769	842	9417	ENSG00000143297	FCRL5	Fc receptor like 5
1	157571286	157572750	1464	24332	ENSG00000163518	FCRL4	Fc receptor like 4
1	157592504	157593491	987	790	ENSG00000236731	RP4-801G22.2	-
1	157702235	157703548	1313	841	ENSG00000232366	VDAC1P9	-
1	157746666	157747709	1043	31390	ENSG00000132704	FCRL2	Fc receptor like 2
1	157749291	157750174	883	31398	ENSG00000132704	FCRL2	Fc receptor like 2
1	157811238	157812212	974	10885	ENSG00000073754	CD5L	CD5 molecule like
1	157839668	157840549	881	264	ENSG00000227425	MRPS21P2	-
1	157860877	157861519	642	62311	ENSG00000073754	CD5L	CD5 molecule like
1	158143012	158144011	999	1906	ENSG00000227295	ELL2P1	-
1	158153767	158155249	1482	4950	ENSG00000158473	CD1D	CD1d molecule
1	158169503	158170928	1425	5956	ENSG00000176320	RP11-404O13.5	-
1	158201275	158203076	1801	4133	ENSG00000158477	CD1A	CD1a molecule
1	158253236	158254974	1738	3845	ENSG00000158481	CD1C	CD1c molecule
1	158271647	158272690	1043	2348	ENSG00000158481	CD1C	CD1c molecule
1	158315855	158316443	588	3237	ENSG00000158488	CD1E	CD1e molecule
1	158335124	158336913	1789	1604	ENSG00000158488	CD1E	CD1e molecule
1	158363267	158364517	1250	945	ENSG00000186306	OR10T2	olfactory receptor family 10 subfamily T member 2
1	158364853	158366371	1518	945	ENSG00000186306	OR10T2	olfactory receptor family 10 subfamily T member 2
1	158368978	158370355	1377	945	ENSG00000186306	OR10T2	olfactory receptor family 10 subfamily T member 2
1	158405200	158407331	2131	947	ENSG00000203758	OR10T1P	-
1	158484354	158485253	899	1141	ENSG00000227445	OR10R1P	-
1	158975578	158977285	1707	10692	ENSG00000163565	IFI16	interferon gamma inducible protein 16
1	159288233	159289852	1619	990	ENSG00000196266	OR10J3	olfactory receptor family 10 subfamily J member 3
1	159329449	159330844	1395	929	ENSG00000251686	OR10J8P	-
1	159396043	159397024	981	935	ENSG00000249730	OR10J4	-
1	159607942	159609426	1484	930	ENSG00000158731	OR10J6P	-
1	159631054	159631897	843	625	ENSG00000223603	CRPP1	-
1	159747326	159748419	1093	1612	ENSG00000158716	DUSP23	dual specificity phosphatase 23
1	159786287	159786873	586	10500	ENSG00000158714	SLAMF8	SLAM family member 8
1	159939997	159941085	1088	17838	ENSG00000224259	LINC01133	long intergenic non-protein coding RNA 1133
1	159961503	159962474	971	428	ENSG00000237409	RP11-226L15.1	-
1	159979911	159980836	925	428	ENSG00000237409	RP11-226L15.1	-
1	160056247	160057095	848	8994	ENSG00000162728	KCNJ9	potassium voltage-gated channel subfamily J member 9
1	160229338	160230762	1424	1035	ENSG00000228606	RP11-574F21.2	-
1	160282089	160283194	1105	1593	ENSG00000122218	COPA	coatomer protein complex subunit alpha
1	160462697	160463699	1002	81	ENSG00000223009	AL138930.1	-
1	160554906	160555909	1003	38422	ENSG00000066294	CD84	CD84 molecule
1	160570066	160571235	1169	38422	ENSG00000066294	CD84	CD84 molecule
1	160592147	160593676	1529	36285	ENSG00000117090	SLAMF1	signaling lymphocytic activation molecule family member 1
1	160659714	160660464	750	242	ENSG00000227239	AL121985.1	-
1	160676427	160677439	1012	28285	ENSG00000117091	CD48	CD48 molecule
1	160698959	160699807	848	9122	ENSG00000026751	SLAMF7	SLAM family member 7
1	160700333	160702256	1923	9122	ENSG00000026751	SLAMF7	SLAM family member 7
1	160895257	160896343	1086	17458	ENSG00000198358	LOC101928372	uncharacterized LOC101928372
1	161096572	161097699	1127	8813	ENSG00000158796	DEDD	death effector domain containing
1	161215895	161216658	763	8637	ENSG00000143257	NR1I3	nuclear receptor subfamily 1 group I member 3
1	161337362	161338415	1053	3144	ENSG00000188931	CFAP126	cilia and flagella associated protein 126
1	161648505	161649348	843	2847	ENSG00000234211	RP11-25K21.1	-
1	161679008	161680265	1257	4064	ENSG00000132185	FCRLA	Fc receptor like A
1	161753864	161754634	770	197777	ENSG00000118217	ATF6	activating transcription factor 6
1	161754787	161755904	1117	197777	ENSG00000118217	ATF6	activating transcription factor 6
1	161757320	161758506	1186	197777	ENSG00000118217	ATF6	activating transcription factor 6
1	161761001	161762223	1222	197777	ENSG00000118217	ATF6	activating transcription factor 6
1	161810336	161811359	1023	20170	ENSG00000118217	ATF6	activating transcription factor 6
1	161831610	161833547	1937	20170	ENSG00000118217	ATF6	activating transcription factor 6
1	161852557	161853806	1249	1364	ENSG00000229808	RP11-456P18.2	-
1	161867377	161868251	874	741	ENSG00000229808	RP11-456P18.2	-
1	161885705	161887163	1458	741	ENSG00000229808	RP11-456P18.2	-
1	161924251	161925807	1556	749	ENSG00000162745	OLFML2B	olfactomedin like 2B
1	162026054	162027162	1108	298678	ENSG00000198929	NOS1AP	nitric oxide synthase 1 adaptor protein
1	162038194	162039284	1090	298678	ENSG00000198929	NOS1AP	nitric oxide synthase 1 adaptor protein
1	162048860	162051038	2178	297403	ENSG00000198929	NOS1AP	nitric oxide synthase 1 adaptor protein
1	162066815	162067681	866	297403	ENSG00000198929	NOS1AP	nitric oxide synthase 1 adaptor protein
1	162097176	162098805	1629	76	ENSG00000266144	MIR4654	microRNA 4654
1	162110282	162111374	1092	76	ENSG00000266144	MIR4654	microRNA 4654
1	162128795	162130104	1309	76	ENSG00000266144	MIR4654	microRNA 4654
1	162135172	162136058	886	76	ENSG00000266144	MIR4654	microRNA 4654
1	162214980	162216289	1309	943	ENSG00000227094	RP11-565P22.2	-
1	162242201	162243009	808	943	ENSG00000227094	RP11-565P22.2	-
1	162375596	162376688	1092	16861	ENSG00000198574	SH2D1B	SH2 domain containing 1B
1	162409450	162410338	888	338	ENSG00000227243	SLAMF6P1	-
1	162491823	162492993	1170	297	ENSG00000227941	UQCRBP2	-
1	162536838	162537503	665	33795	ENSG00000117143	UAP1	UDP-N-acetylglucosamine pyrophosphorylase 1
1	162569236	162570574	1338	2559	ENSG00000117143	UAP1	UDP-N-acetylglucosamine pyrophosphorylase 1
1	162616071	162617850	1779	147952	ENSG00000162733	DDR2	discoidin domain receptor tyrosine kinase 2
1	162636827	162638366	1539	147952	ENSG00000162733	DDR2	discoidin domain receptor tyrosine kinase 2
1	162660052	162661814	1762	147952	ENSG00000162733	DDR2	discoidin domain receptor tyrosine kinase 2
1	162748766	162749942	1176	283	ENSG00000243173	RN7SL861P	-
1	162839836	162841199	1363	17500	ENSG00000185860	CCDC190	coiled-coil domain containing 190
1	162883806	162884843	1037	17500	ENSG00000185860	CCDC190	coiled-coil domain containing 190
1	162898017	162899312	1295	243	ENSG00000227667	RP11-331H2.3	-
1	162964231	162965704	1473	243	ENSG00000227667	RP11-331H2.3	-
1	162975241	162976264	1023	243	ENSG00000227667	RP11-331H2.3	-
1	163044498	163045459	961	2282	ENSG00000117152	RGS4	regulator of G protein signaling 4
1	163084382	163085633	1251	41596	ENSG00000143248	RGS5	-
1	163236387	163237570	1183	70211	ENSG00000143228	NUF2	NUF2, NDC80 kinetochore complex component
1	163240154	163241478	1324	70211	ENSG00000143228	NUF2	NUF2, NDC80 kinetochore complex component
1	163326092	163327794	1702	3561	ENSG00000143228	NUF2	NUF2, NDC80 kinetochore complex component
1	163376967	163377575	608	760	ENSG00000225122	RP11-408E1.1	-
1	163383139	163383962	823	760	ENSG00000225122	RP11-408E1.1	-
1	163429775	163430726	951	110	ENSG00000200327	RNA5SP62	-
1	163462701	163464069	1368	112	ENSG00000212527	RNA5SP63	-
1	163528364	163529276	912	112	ENSG00000212527	RNA5SP63	-
1	163623873	163625409	1536	353	ENSG00000228289	RP4-640E24.1	-
1	163632682	163634026	1344	353	ENSG00000228289	RP4-640E24.1	-
1	163676879	163677911	1032	353	ENSG00000228289	RP4-640E24.1	-
1	163730801	163731875	1074	353	ENSG00000228289	RP4-640E24.1	-
1	163736052	163737018	966	353	ENSG00000228289	RP4-640E24.1	-
1	163750040	163750943	903	353	ENSG00000228289	RP4-640E24.1	-
1	163776162	163777872	1710	353	ENSG00000228289	RP4-640E24.1	-
1	163784226	163785370	1144	353	ENSG00000228289	RP4-640E24.1	-
1	163947134	163948366	1232	203	ENSG00000212538	U3	-
1	163951792	163952713	921	203	ENSG00000212538	U3	-
1	163961377	163962376	999	203	ENSG00000212538	U3	-
1	163975334	163976429	1095	203	ENSG00000212538	U3	-
1	163984121	163985091	970	203	ENSG00000212538	U3	-
1	163990078	163991181	1103	203	ENSG00000212538	U3	-
1	164019967	164020996	1029	203	ENSG00000212538	U3	-
1	164063521	164064294	773	203	ENSG00000212538	U3	-
1	164072347	164074042	1695	203	ENSG00000212538	U3	-
1	164093939	164094897	958	203	ENSG00000212538	U3	-
1	164322030	164323499	1469	116	ENSG00000199849	RNU5F-6P	-
1	164374742	164375595	853	598	ENSG00000213070	HMGB3P6	-
1	164452309	164453628	1319	8432	ENSG00000185630	PBX1	PBX homeobox 1
1	164485441	164486232	791	8432	ENSG00000185630	PBX1	PBX homeobox 1
1	164516014	164517039	1025	8432	ENSG00000185630	PBX1	PBX homeobox 1
1	164629605	164630410	805	247401	ENSG00000185630	PBX1	PBX homeobox 1
1	164650385	164651704	1319	715	ENSG00000269887	RP11-477H21.2	-
1	164701838	164703710	1872	34660	ENSG00000185630	PBX1	PBX homeobox 1
1	164709505	164710864	1359	34660	ENSG00000185630	PBX1	PBX homeobox 1
1	164717039	164718535	1496	34660	ENSG00000185630	PBX1	PBX homeobox 1
1	164841868	164843149	1281	102	ENSG00000201987	Y_RNA	-
1	164977563	164979198	1635	91	ENSG00000212086	AL390119.1	-
1	164980138	164981139	1001	91	ENSG00000212086	AL390119.1	-
1	164992468	164993734	1266	91	ENSG00000212086	AL390119.1	-
1	165039314	165040462	1148	72	ENSG00000252359	SNORD112	-
1	165239799	165240542	743	633	ENSG00000238022	RP11-38C18.3	-
1	165317307	165318993	1686	151873	ENSG00000162761	LMX1A	LIM homeobox transcription factor 1 alpha
1	165381215	165382296	1081	14223	ENSG00000143171	RXRG	retinoid X receptor gamma
1	165414547	165415339	792	44275	ENSG00000143171	RXRG	retinoid X receptor gamma
1	165471877	165472837	960	8598	ENSG00000237463	LOC400794	uncharacterized LOC400794
1	165497856	165498832	976	3720	ENSG00000237463	LOC400794	uncharacterized LOC400794
1	165508471	165510094	1623	46652	ENSG00000237463	LOC400794	uncharacterized LOC400794
1	165582439	165583990	1551	24869	ENSG00000236206	RP11-306I1.2	-
1	165686244	165687036	792	1228	ENSG00000215838	LOC440700	carbonic anhydrase 14 pseudogene
1	165778172	165779560	1388	408	ENSG00000230659	RP11-466F5.9	-
1	166103891	166104977	1086	56	ENSG00000215952	MIR921	microRNA 921
1	166150181	166151127	946	96950	ENSG00000188859	FAM78B	family with sequence similarity 78 member B
1	166254674	166255574	900	1969	ENSG00000215835	RP11-9L18.2	-
1	166323706	166324526	820	879	ENSG00000229588	RP11-479J7.2	-
1	166402155	166402758	603	64906	ENSG00000225325	RP11-479J7.1	-
1	166411814	166412697	883	64906	ENSG00000225325	RP11-479J7.1	-
1	166436339	166437336	997	6821	ENSG00000230231	FMO7P	-
1	166456855	166457818	963	14268	ENSG00000234142	RP11-276E17.2	-
1	166468156	166469207	1051	14268	ENSG00000234142	RP11-276E17.2	-
1	166507121	166508315	1194	7597	ENSG00000238087	FMO8P	-
1	166556865	166558289	1424	21564	ENSG00000215834	FMO9P	flavin containing monooxygenase 9 pseudogene
1	166596242	166597445	1203	18931	ENSG00000215834	FMO9P	flavin containing monooxygenase 9 pseudogene
1	166613290	166616586	3296	16312	ENSG00000234984	FMO10P	-
1	166621067	166621904	837	16312	ENSG00000234984	FMO10P	-
1	166625563	166626486	923	16312	ENSG00000234984	FMO10P	-
1	166695143	166696773	1630	1282	ENSG00000232341	RPL4P2	-
1	166730617	166731675	1058	29434	ENSG00000232148	FMO11P	-
1	166732400	166733545	1145	29434	ENSG00000232148	FMO11P	-
1	166734043	166735014	971	29434	ENSG00000232148	FMO11P	-
1	166735683	166737583	1900	29434	ENSG00000232148	FMO11P	-
1	166737791	166738971	1180	29434	ENSG00000232148	FMO11P	-
1	166740525	166741989	1464	29434	ENSG00000232148	FMO11P	-
1	166759397	166762103	2706	918	ENSG00000232223	CNN2P10	-
1	166772145	166773385	1240	918	ENSG00000232223	CNN2P10	-
1	166773793	166774734	941	918	ENSG00000232223	CNN2P10	-
1	166840052	166841419	1367	462	ENSG00000225171	DUTP6	-
1	166846041	166847776	1735	19818	ENSG00000152382	TADA1	transcriptional adaptor 1
1	166897519	166899365	1846	12370	ENSG00000237096	RP4-782G3.1	-
1	166922810	166924035	1225	62119	ENSG00000143195	ILDR2	immunoglobulin like domain containing receptor 2
1	166941409	166942359	950	62119	ENSG00000143195	ILDR2	immunoglobulin like domain containing receptor 2
1	167011823	167013396	1573	102	ENSG00000238325	snoU13	-
1	167078715	167079744	1029	34316	ENSG00000198842	DUSP27	dual specificity phosphatase 27, atypical
1	167187088	167189010	1922	206517	ENSG00000143190	POU2F1	POU class 2 homeobox 1
1	167194430	167196013	1583	195175	ENSG00000143190	POU2F1	POU class 2 homeobox 1
1	167240296	167240905	609	195175	ENSG00000143190	POU2F1	POU class 2 homeobox 1
1	167352387	167353368	981	6144	ENSG00000143190	POU2F1	POU class 2 homeobox 1
1	167593054	167593881	827	76157	ENSG00000198771	RCSD1	RCSD domain containing 1
1	167594367	167595383	1016	76157	ENSG00000198771	RCSD1	RCSD domain containing 1
1	167625888	167626867	979	74387	ENSG00000198771	RCSD1	RCSD domain containing 1
1	167673041	167674260	1219	823	ENSG00000197965	MPZL1	myelin protein zero like 1
1	167739318	167740474	1156	13830	ENSG00000197965	MPZL1	myelin protein zero like 1
1	167819085	167820170	1085	38845	ENSG00000143199	ADCY10	adenylate cyclase 10
1	167876024	167877529	1505	9480	ENSG00000143199	ADCY10	adenylate cyclase 10
1	167986797	167987773	976	4075	ENSG00000143164	DCAF6	DDB1 and CUL4 associated factor 6
1	168019467	168020396	929	18887	ENSG00000143164	DCAF6	DDB1 and CUL4 associated factor 6
1	168095804	168096490	686	16437	ENSG00000143147	GPR161	G protein-coupled receptor 161
1	168175179	168176309	1130	354	ENSG00000237049	RPL34P1	-
1	168216641	168217650	1009	1779	ENSG00000214262	ANKRD36BP1	ankyrin repeat domain 36B pseudogene 1
1	168312230	168313276	1046	548	ENSG00000227722	RP5-1059H15.1	-
1	168421185	168422602	1417	1540	ENSG00000215833	QRSL1P1	-
1	168459786	168461440	1654	31431	ENSG00000237658	RP5-968D22.3	-
1	168475456	168476989	1533	31431	ENSG00000237658	RP5-968D22.3	-
1	168532576	168536139	3563	5605	ENSG00000143184	XCL1	X-C motif chemokine ligand 1
1	168603730	168606951	3221	5605	ENSG00000143184	XCL1	X-C motif chemokine ligand 1
1	168622170	168623549	1379	787	ENSG00000229757	RP4-738P11.4	-
1	168634235	168637371	3136	33806	ENSG00000143196	DPT	dermatopontin
1	168654139	168656233	2094	33806	ENSG00000143196	DPT	dermatopontin
1	168719100	168720296	1196	87	ENSG00000221578	AL049798.1	-
1	168739101	168739622	521	11126	ENSG00000235736	RP1-10C16.1	-
1	168893945	168897362	3417	457	ENSG00000213063	RPL29P7	-
1	168946658	168948565	1907	457	ENSG00000213063	RPL29P7	-
1	168954378	168957783	3405	457	ENSG00000213063	RPL29P7	-
1	169052112	169054468	2356	183101	ENSG00000203601	LINC00970	long intergenic non-protein coding RNA 970
1	169102745	169104283	1538	21419	ENSG00000143153	ATP1B1	ATPase Na+/K+ transporting subunit beta 1
1	169132306	169133196	890	58180	ENSG00000143156	NME7	NME/NM23 family member 7
1	169134505	169135882	1377	58180	ENSG00000143156	NME7	NME/NM23 family member 7
1	169165189	169166613	1424	58180	ENSG00000143156	NME7	NME/NM23 family member 7
1	169197943	169199090	1147	98202	ENSG00000143156	NME7	NME/NM23 family member 7
1	169199705	169201567	1862	98202	ENSG00000143156	NME7	NME/NM23 family member 7
1	169249352	169251178	1826	4875	ENSG00000143156	NME7	NME/NM23 family member 7
1	169266510	169268069	1559	4875	ENSG00000143156	NME7	NME/NM23 family member 7
1	169270808	169272636	1828	4875	ENSG00000143156	NME7	NME/NM23 family member 7
1	169273099	169274401	1302	4875	ENSG00000143156	NME7	NME/NM23 family member 7
1	169327337	169329712	2375	9414	ENSG00000117475	BLZF1	basic leucine zipper nuclear factor 1
1	169352504	169354846	2342	12326	ENSG00000117475	BLZF1	basic leucine zipper nuclear factor 1
1	169497011	169499602	2591	1580	ENSG00000198734	F5	coagulation factor V
1	169538655	169540704	2049	39993	ENSG00000198734	F5	coagulation factor V
1	169581424	169585103	3679	30371	ENSG00000174175	SELP	selectin P
1	169690966	169692844	1878	1228	ENSG00000007908	SELE	selectin E
1	169748075	169750169	2094	9651	ENSG00000000460	C1orf112	chromosome 1 open reading frame 112
1	169750177	169751046	869	9651	ENSG00000000460	C1orf112	chromosome 1 open reading frame 112
1	169771620	169773751	2131	58672	ENSG00000000460	C1orf112	chromosome 1 open reading frame 112
1	169811248	169813665	2417	297	ENSG00000239494	RN7SL333P	-
1	169815148	169816646	1498	297	ENSG00000239494	RN7SL333P	-
1	169824366	169827732	3366	297	ENSG00000239494	RN7SL333P	-
1	169835525	169837586	2061	297	ENSG00000239494	RN7SL333P	-
1	169970609	169972127	1518	130	ENSG00000235378	MRPS10P1	-
1	169988758	169989697	939	792	ENSG00000203260	AL356475.1	-
1	170003332	170004821	1489	7743	ENSG00000075945	KIFAP3	kinesin associated protein 3
1	170031596	170033309	1713	147592	ENSG00000075945	KIFAP3	kinesin associated protein 3
1	170038864	170041007	2143	147592	ENSG00000075945	KIFAP3	kinesin associated protein 3
1	170091772	170093594	1822	941	ENSG00000224896	SIGLEC30P	-
1	170105732	170107198	1466	21790	ENSG00000203740	METTL11B	methyltransferase like 11B
1	170119895	170122269	2374	85	ENSG00000263390	MIR3119-2	microRNA 3119-2
1	170137237	170138883	1646	66885	ENSG00000233985	RP11-297H3.3	-
1	170139370	170141460	2090	66885	ENSG00000233985	RP11-297H3.3	-
1	170150609	170152261	1652	66885	ENSG00000233985	RP11-297H3.3	-
1	170155086	170156436	1350	66885	ENSG00000233985	RP11-297H3.3	-
1	170245400	170248305	2905	7330	ENSG00000224286	LINC01142	long intergenic non-protein coding RNA 1142
1	170287637	170289573	1936	12442	ENSG00000224286	LINC01142	long intergenic non-protein coding RNA 1142
1	170319355	170320808	1453	83	ENSG00000263384	AL354732.1	-
1	170322800	170324274	1474	83	ENSG00000263384	AL354732.1	-
1	170331501	170332342	841	83	ENSG00000263384	AL354732.1	-
1	170350713	170352258	1545	1145	ENSG00000226967	HAUS4P1	-
1	170365610	170367538	1928	1145	ENSG00000226967	HAUS4P1	-
1	170421271	170422409	1138	33224	ENSG00000231407	RP11-576I22.2	-
1	170447684	170448934	1250	33224	ENSG00000231407	RP11-576I22.2	-
1	170454282	170455463	1181	33224	ENSG00000231407	RP11-576I22.2	-
1	170458483	170459808	1325	33224	ENSG00000231407	RP11-576I22.2	-
1	170553978	170554940	962	988	ENSG00000225545	RP11-545I10.2	-
1	170573945	170575603	1658	48486	ENSG00000235303	RP1-79C4.1	-
1	170597347	170598748	1401	48486	ENSG00000235303	RP1-79C4.1	-
1	170613739	170615592	1853	57176	ENSG00000116132	PRRX1	paired related homeobox 1
1	170641175	170643164	1989	2045	ENSG00000271811	RP1-79C4.4	-
1	170669773	170670753	980	13783	ENSG00000116132	PRRX1	paired related homeobox 1
1	170721589	170723102	1513	5788	ENSG00000116132	PRRX1	paired related homeobox 1
1	170742702	170744381	1679	5788	ENSG00000116132	PRRX1	paired related homeobox 1
1	170865357	170867396	2039	129295	ENSG00000117501	MROH9	maestro heat like repeat family member 9
1	170887178	170888704	1526	129295	ENSG00000117501	MROH9	maestro heat like repeat family member 9
1	170897340	170899930	2590	129295	ENSG00000117501	MROH9	maestro heat like repeat family member 9
1	170907782	170909284	1502	63281	ENSG00000117501	MROH9	maestro heat like repeat family member 9
1	170909426	170911378	1952	63281	ENSG00000117501	MROH9	maestro heat like repeat family member 9
1	170948052	170949620	1568	22827	ENSG00000117501	MROH9	maestro heat like repeat family member 9
1	170967350	170968836	1486	22827	ENSG00000117501	MROH9	maestro heat like repeat family member 9
1	170970924	170972898	1974	22827	ENSG00000117501	MROH9	maestro heat like repeat family member 9
1	170973658	170975199	1541	22827	ENSG00000117501	MROH9	maestro heat like repeat family member 9
1	170996051	170997814	1763	94	ENSG00000215924	BX284613.1	-
1	171014407	171017112	2705	94	ENSG00000215924	BX284613.1	-
1	171019713	171021504	1791	94	ENSG00000215924	BX284613.1	-
1	171048844	171050908	2064	1641	ENSG00000226552	RP5-1092L12.2	-
1	171059547	171060200	653	26938	ENSG00000007933	FMO3	flavin containing monooxygenase 3
1	171063447	171064876	1429	19960	ENSG00000007933	FMO3	flavin containing monooxygenase 3
1	171078766	171081675	2909	6992	ENSG00000007933	FMO3	flavin containing monooxygenase 3
1	171093446	171094922	1476	23829	ENSG00000117507	FMO6P	flavin containing monooxygenase 6 pseudogene
1	171135503	171137207	1704	26023	ENSG00000094963	FMO2	flavin containing monooxygenase 2
1	171171008	171172483	1475	1665	ENSG00000094963	FMO2	flavin containing monooxygenase 2
1	171254846	171256940	2094	3264	ENSG00000010932	FMO1	flavin containing monooxygenase 1
1	171262077	171263936	1859	3264	ENSG00000010932	FMO1	flavin containing monooxygenase 1
1	171362625	171363575	950	562	ENSG00000239428	GM2AP2	-
1	171393309	171394502	1193	107	ENSG00000202082	RNU6-290P	-
1	171521432	171522416	984	51682	ENSG00000117523	PRRC2C	proline rich coiled-coil 2C
1	171556003	171557445	1442	5151	ENSG00000117523	PRRC2C	proline rich coiled-coil 2C
1	171566505	171567652	1147	3652	ENSG00000117523	PRRC2C	proline rich coiled-coil 2C
1	171640685	171642224	1539	423	ENSG00000233328	PFN1P1	-
1	171643669	171644411	742	423	ENSG00000233328	PFN1P1	-
1	171680326	171681715	1389	1311	ENSG00000230364	RPL4P3	-
1	171713912	171715829	1917	42088	ENSG00000117533	VAMP4	vesicle associated membrane protein 4
1	171856295	171858331	2036	501	ENSG00000233540	DNM3-IT1	DNM3 intronic transcript 1
1	171868926	171869901	975	501	ENSG00000233540	DNM3-IT1	DNM3 intronic transcript 1
1	171920350	171922050	1700	283457	ENSG00000197959	DNM3	dynamin 3
1	171937374	171939547	2173	283457	ENSG00000197959	DNM3	dynamin 3
1	171943783	171947164	3381	283457	ENSG00000197959	DNM3	dynamin 3
1	171981856	171984053	2197	283457	ENSG00000197959	DNM3	dynamin 3
1	171991847	171993452	1605	283457	ENSG00000197959	DNM3	dynamin 3
1	172117214	172119220	2006	4474	ENSG00000230630	DNM3OS	DNM3 opposite strand/antisense RNA
1	172281475	172283047	1572	75	ENSG00000252354	SNORD112	-
1	172318929	172320511	1582	75	ENSG00000252354	SNORD112	-
1	172337551	172339317	1766	107	ENSG00000206684	RNU6-157P	-
1	172379581	172382293	2712	45138	ENSG00000135845	PIGC	phosphatidylinositol glycan anchor biosynthesis class C
1	172452501	172454191	1690	15939	ENSG00000180999	C1orf105	chromosome 1 open reading frame 105
1	172474440	172476562	2122	79483	ENSG00000094975	SUCO	SUN domain containing ossification factor
1	172520036	172522419	2383	17467	ENSG00000094975	SUCO	SUN domain containing ossification factor
1	172543721	172545953	2232	1487	ENSG00000094975	SUCO	SUN domain containing ossification factor
1	172554680	172557343	2663	1057	ENSG00000094975	SUCO	SUN domain containing ossification factor
1	172557464	172560025	2561	1057	ENSG00000094975	SUCO	SUN domain containing ossification factor
1	172585975	172588638	2663	107	ENSG00000251943	RNU6-693P	-
1	172605740	172607204	1464	7861	ENSG00000117560	FASLG	Fas ligand
1	172618293	172619867	1574	7861	ENSG00000117560	FASLG	Fas ligand
1	172649050	172649877	827	7857	ENSG00000117560	FASLG	Fas ligand
1	172650137	172652101	1964	7857	ENSG00000117560	FASLG	Fas ligand
1	172653866	172654896	1030	7857	ENSG00000117560	FASLG	Fas ligand
1	172660687	172662236	1549	7857	ENSG00000117560	FASLG	Fas ligand
1	172740295	172741860	1565	288111	ENSG00000224228	RP1-15D23.2	-
1	172765839	172767273	1434	288111	ENSG00000224228	RP1-15D23.2	-
1	172919538	172920710	1172	785	ENSG00000224000	RP3-471M13.2	-
1	172933273	172935040	1767	785	ENSG00000224000	RP3-471M13.2	-
1	172938612	172940896	2284	785	ENSG00000224000	RP3-471M13.2	-
1	172998401	172999556	1155	10957	ENSG00000120337	TNFSF18	TNF superfamily member 18
1	173061177	173064134	2957	11004	ENSG00000120337	TNFSF18	TNF superfamily member 18
1	173074086	173075799	1713	1251	ENSG00000230849	GOT2P2	-
1	173092145	173093129	984	1251	ENSG00000230849	GOT2P2	-
1	173167699	173168880	1181	21825	ENSG00000117586	TNFSF4	TNF superfamily member 4
1	173177630	173178852	1222	23579	ENSG00000117586	TNFSF4	TNF superfamily member 4
1	173181545	173185872	4327	23579	ENSG00000117586	TNFSF4	TNF superfamily member 4
1	173215040	173216447	1407	94	ENSG00000251817	snoU13	-
1	173276037	173277387	1350	94	ENSG00000251817	snoU13	-
1	173278361	173279954	1593	94	ENSG00000251817	snoU13	-
1	173309139	173310696	1557	316	ENSG00000232751	RP11-296O14.1	-
1	173361484	173362879	1395	1337	ENSG00000231615	RP11-296O14.2	-
1	173368468	173369528	1060	1337	ENSG00000231615	RP11-296O14.2	-
1	173370402	173372032	1630	1337	ENSG00000231615	RP11-296O14.2	-
1	173389009	173390615	1606	24024	ENSG00000203739	LOC101928673	uncharacterized LOC101928673
1	173478402	173479128	726	6817	ENSG00000117592	PRDX6	peroxiredoxin 6
1	173532233	173533844	1611	57522	ENSG00000238272	RP3-436N22.3	-
1	173544923	173547100	2177	76282	ENSG00000162753	SLC9C2	solute carrier family 9 member C2 (putative)
1	173619533	173621185	1652	104	ENSG00000238430	snoU13	-
1	173707579	173708225	646	255	ENSG00000225591	RP11-360D2.2	-
1	173710099	173712072	1973	255	ENSG00000225591	RP11-360D2.2	-
1	173745969	173747087	1118	3601	ENSG00000076321	KLHL20	kelch like family member 20
1	173760342	173762549	2207	340	ENSG00000200674	RN7SKP160	-
1	173781552	173782674	1122	134	ENSG00000252357	Y_RNA	-
1	173953250	173954995	1745	2085	ENSG00000135870	RC3H1	ring finger and CCCH-type domains 1
1	173959966	173961091	1125	61851	ENSG00000135870	RC3H1	ring finger and CCCH-type domains 1
1	173987173	173988977	1804	6940	ENSG00000236535	RC3H1-IT1	-
1	174004752	174006237	1485	477	ENSG00000224977	LOC105371620	uncharacterized LOC105371620
1	174064417	174067198	2781	339	ENSG00000225713	RPL30P1	-
1	174095311	174098322	3011	385542	ENSG00000152061	RABGAP1L	RAB GTPase activating protein 1 like
1	174210442	174213537	3095	11949	ENSG00000152061	RABGAP1L	RAB GTPase activating protein 1 like
1	174289067	174290623	1556	91	ENSG00000266125	AL022400.1	-
1	174394587	174395846	1259	1472	ENSG00000203737	GPR52	G protein-coupled receptor 52
1	174452850	174454869	2019	1472	ENSG00000203737	GPR52	G protein-coupled receptor 52
1	174552920	174555174	2254	68199	ENSG00000152061	RABGAP1L	RAB GTPase activating protein 1 like
1	174575159	174576476	1317	68199	ENSG00000152061	RABGAP1L	RAB GTPase activating protein 1 like
1	174604806	174605560	754	68199	ENSG00000152061	RABGAP1L	RAB GTPase activating protein 1 like
1	174651477	174652797	1320	51942	ENSG00000152061	RABGAP1L	RAB GTPase activating protein 1 like
1	174675042	174677296	2254	289491	ENSG00000152061	RABGAP1L	RAB GTPase activating protein 1 like
1	174698366	174699871	1505	270	ENSG00000223828	BANF1P4	-
1	174714156	174716107	1951	270	ENSG00000223828	BANF1P4	-
1	174753424	174754215	791	195376	ENSG00000152061	RABGAP1L	RAB GTPase activating protein 1 like
1	174808158	174809720	1562	502	ENSG00000231378	NDUFAF4P4	-
1	174818317	174819342	1025	502	ENSG00000231378	NDUFAF4P4	-
1	174829075	174830915	1840	502	ENSG00000231378	NDUFAF4P4	-
1	174901101	174903027	1926	334	ENSG00000235869	RP1-102G20.4	-
1	174936709	174939900	3191	28922	ENSG00000152061	RABGAP1L	RAB GTPase activating protein 1 like
1	174944691	174946781	2090	12779	ENSG00000152061	RABGAP1L	RAB GTPase activating protein 1 like
1	175006453	175007614	1161	1023	ENSG00000181101	SDCCAG3P2	-
1	175025729	175026853	1124	80209	ENSG00000120332	TNN	tenascin N
1	175043569	175044500	931	80209	ENSG00000120332	TNN	tenascin N
1	175099111	175100123	1012	33802	ENSG00000235750	KIAA0040	KIAA0040
1	175153732	175155932	2200	33802	ENSG00000235750	KIAA0040	KIAA0040
1	175197622	175199704	2082	1622	ENSG00000230687	RP5-1114G22.2	-
1	175201199	175202768	1569	1622	ENSG00000230687	RP5-1114G22.2	-
1	175237908	175240033	2125	161	ENSG00000233946	RP5-1114G22.1	-
1	175279865	175282658	2793	28242	ENSG00000260990	RP3-518E13.2	-
1	175410892	175412679	1787	14937	ENSG00000116147	TNR	tenascin R
1	175422674	175423689	1015	14937	ENSG00000116147	TNR	tenascin R
1	175480004	175481053	1049	18044	ENSG00000235628	TNR-IT1	-
1	175521872	175522983	1111	18044	ENSG00000235628	TNR-IT1	-
1	175553898	175555365	1467	18044	ENSG00000235628	TNR-IT1	-
1	175577097	175578054	957	18044	ENSG00000235628	TNR-IT1	-
1	175658621	175659375	754	420818	ENSG00000116147	TNR	tenascin R
1	175825610	175826687	1077	3126	ENSG00000224718	LINC01657	long intergenic non-protein coding RNA 1657
1	175876692	175877937	1245	15752	ENSG00000227740	RP11-318C24.2	-
1	175907577	175909186	1609	2474	ENSG00000143207	RFWD2	ring finger and WD repeat domain 2
1	175948945	175951906	2961	143	ENSG00000252906	SCARNA3	small Cajal body-specific RNA 3
1	175953795	175954732	937	143	ENSG00000252906	SCARNA3	small Cajal body-specific RNA 3
1	175968289	175969735	1446	1484	ENSG00000228686	RP11-492I21.1	-
1	176019758	176022203	2445	136426	ENSG00000143207	RFWD2	ring finger and WD repeat domain 2
1	176040858	176042022	1164	136426	ENSG00000143207	RFWD2	ring finger and WD repeat domain 2
1	176098411	176100261	1850	91867	ENSG00000143207	RFWD2	ring finger and WD repeat domain 2
1	176169542	176171094	1552	21683	ENSG00000236021	RP11-195C7.1	-
1	176370556	176373363	2807	703	ENSG00000225904	MORF4L1P7	-
1	176376604	176379191	2587	703	ENSG00000225904	MORF4L1P7	-
1	176396146	176396944	798	228034	ENSG00000116183	PAPPA2	pappalysin 2
1	176447459	176448735	1276	228034	ENSG00000116183	PAPPA2	pappalysin 2
1	176465571	176467497	1926	228034	ENSG00000116183	PAPPA2	pappalysin 2
1	176503586	176504642	1056	18409	ENSG00000116183	PAPPA2	pappalysin 2
1	176549619	176550981	1362	2249	ENSG00000116183	PAPPA2	pappalysin 2
1	176577717	176579585	1868	514	ENSG00000237514	PTP4A1P7	-
1	176666902	176668190	1288	522	ENSG00000237514	PTP4A1P7	-
1	176670307	176671823	1516	522	ENSG00000237514	PTP4A1P7	-
1	176741424	176743394	1970	45358	ENSG00000116183	PAPPA2	pappalysin 2
1	176766671	176767883	1212	45358	ENSG00000116183	PAPPA2	pappalysin 2
1	176832154	176833011	857	45358	ENSG00000116183	PAPPA2	pappalysin 2
1	176835436	176837612	2176	45358	ENSG00000116183	PAPPA2	pappalysin 2
1	176905581	176907530	1949	83	ENSG00000202609	MIR488	microRNA 488
1	176916356	176917410	1054	83	ENSG00000202609	MIR488	microRNA 488
1	176969438	176970813	1375	83	ENSG00000202609	MIR488	microRNA 488
1	177026959	177027986	1027	56498	ENSG00000152092	ASTN1	astrotactin 1
1	177083292	177084101	809	295871	ENSG00000152092	ASTN1	astrotactin 1
1	177101696	177103471	1775	295871	ENSG00000152092	ASTN1	astrotactin 1
1	177136309	177137138	829	228920	ENSG00000152092	ASTN1	astrotactin 1
1	177137834	177139572	1738	110926	ENSG00000198797	BRINP2	BMP/retinoic acid inducible neural specific 2
1	177195331	177196464	1133	515	ENSG00000198797	BRINP2	BMP/retinoic acid inducible neural specific 2
1	177233982	177235070	1088	24955	ENSG00000198797	BRINP2	BMP/retinoic acid inducible neural specific 2
1	177300325	177302073	1748	14687	ENSG00000224968	RP1-35C21.1	-
1	177302515	177305144	2629	14687	ENSG00000224968	RP1-35C21.1	-
1	177316428	177317712	1284	14687	ENSG00000224968	RP1-35C21.1	-
1	177328381	177330358	1977	14687	ENSG00000224968	RP1-35C21.1	-
1	177339399	177340863	1464	14687	ENSG00000224968	RP1-35C21.1	-
1	177416313	177418689	2376	14687	ENSG00000224968	RP1-35C21.1	-
1	177468775	177470605	1830	91	ENSG00000266393	AL122019.1	-
1	177471765	177472811	1046	91	ENSG00000266393	AL122019.1	-
1	177510008	177512572	2564	91	ENSG00000266393	AL122019.1	-
1	177553536	177555995	2459	183662	ENSG00000227579	RP1-35C21.2	-
1	177649030	177649983	953	9807	ENSG00000236720	LINC01741	long intergenic non-protein coding RNA 1741
1	177677357	177679043	1686	9807	ENSG00000236720	LINC01741	long intergenic non-protein coding RNA 1741
1	177705731	177707722	1991	9807	ENSG00000236720	LINC01741	long intergenic non-protein coding RNA 1741
1	177714295	177715875	1580	9807	ENSG00000236720	LINC01741	long intergenic non-protein coding RNA 1741
1	177726858	177728476	1618	9807	ENSG00000236720	LINC01741	long intergenic non-protein coding RNA 1741
1	177762284	177763661	1377	9807	ENSG00000236720	LINC01741	long intergenic non-protein coding RNA 1741
1	177818450	177819872	1422	4530	ENSG00000120341	SEC16B	SEC16 homolog B, endoplasmic reticulum export factor
1	177830801	177832577	1776	4530	ENSG00000120341	SEC16B	SEC16 homolog B, endoplasmic reticulum export factor
1	177854199	177855650	1451	4530	ENSG00000120341	SEC16B	SEC16 homolog B, endoplasmic reticulum export factor
1	177874052	177875204	1152	4530	ENSG00000120341	SEC16B	SEC16 homolog B, endoplasmic reticulum export factor
1	177890384	177893912	3528	4530	ENSG00000120341	SEC16B	SEC16 homolog B, endoplasmic reticulum export factor
1	177910041	177911098	1057	8801	ENSG00000120341	SEC16B	SEC16 homolog B, endoplasmic reticulum export factor
1	178094496	178095302	806	179095	ENSG00000075391	RASAL2	RAS protein activator like 2
1	178193520	178194528	1008	368	ENSG00000270575	RP11-21M7.2	-
1	178217286	178218972	1686	368	ENSG00000270575	RP11-21M7.2	-
1	178367115	178368435	1320	357	ENSG00000213058	RP4-765C7.2	-
1	178392039	178393124	1085	357	ENSG00000213058	RP4-765C7.2	-
1	178421125	178422084	959	21086	ENSG00000075391	RASAL2	RAS protein activator like 2
1	178437061	178437986	925	1433	ENSG00000075391	RASAL2	RAS protein activator like 2
1	178485571	178486831	1260	984	ENSG00000240021	TEX35	testis expressed 35
1	178487071	178487981	910	984	ENSG00000240021	TEX35	testis expressed 35
1	178526033	178526860	827	117	ENSG00000201347	RNA5SP69	-
1	178538432	178539284	852	117	ENSG00000201347	RNA5SP69	-
1	178594942	178595993	1051	577	ENSG00000273384	RP5-1098D14.1	-
1	178601248	178602640	1392	577	ENSG00000273384	RP5-1098D14.1	-
1	178624832	178625688	856	577	ENSG00000273384	RP5-1098D14.1	-
1	178638874	178639729	855	86	ENSG00000266417	MIR4424	microRNA 4424
1	178712815	178713755	940	1072	ENSG00000228196	PTPN2P1	-
1	178725119	178726669	1550	119	ENSG00000201791	SNORA63	-
1	178784788	178785874	1086	3845	ENSG00000116194	ANGPTL1	angiopoietin like 1
1	178833854	178834804	950	3845	ENSG00000116194	ANGPTL1	angiopoietin like 1
1	178872875	178873998	1123	22538	ENSG00000116191	RALGPS2	Ral GEF with PH domain and SH3 binding motif 2
1	179034910	179036405	1495	14620	ENSG00000186283	TOR3A	torsin family 3 member A
1	179068160	179069933	1773	2699	ENSG00000186283	TOR3A	torsin family 3 member A
1	179265424	179266504	1080	46991	ENSG00000057252	SOAT1	sterol O-acyltransferase 1
1	179314982	179315919	937	296	ENSG00000263633	RN7SL374P	-
1	179322396	179323868	1472	296	ENSG00000263633	RN7SL374P	-
1	179363693	179364918	1225	185835	ENSG00000162779	AXDND1	axonemal dynein light chain domain containing 1
1	179365778	179367407	1629	185835	ENSG00000162779	AXDND1	axonemal dynein light chain domain containing 1
1	179368356	179369403	1047	185835	ENSG00000162779	AXDND1	axonemal dynein light chain domain containing 1
1	179399460	179400447	987	863	ENSG00000224620	MEF2AP1	-
1	179495634	179497871	2237	20221	ENSG00000162779	AXDND1	axonemal dynein light chain domain containing 1
1	179517685	179519863	2178	5722	ENSG00000261250	RP11-545A16.1	-
1	179624228	179625790	1562	51322	ENSG00000162782	TDRD5	tudor domain containing 5
1	179640076	179644091	4015	51322	ENSG00000162782	TDRD5	tudor domain containing 5
1	179678461	179680031	1570	97	ENSG00000221547	AL359853.1	-
1	179693302	179694153	851	12481	ENSG00000243062	RP11-12M5.1	-
1	179844398	179846386	1988	4067	ENSG00000169905	TOR1AIP2	torsin 1A interacting protein 2
1	179854041	179856177	2136	24641	ENSG00000143337	TOR1AIP1	torsin 1A interacting protein 1
1	179906929	179909891	2962	15156	ENSG00000261831	RP11-533E19.2	-
1	179921344	179922338	994	160143	ENSG00000135837	CEP350	centrosomal protein 350
1	179945965	179948779	2814	6040	ENSG00000135837	CEP350	centrosomal protein 350
1	179995733	179997067	1334	12632	ENSG00000135837	CEP350	centrosomal protein 350
1	180010031	180013796	3765	12632	ENSG00000135837	CEP350	centrosomal protein 350
1	180051756	180053538	1782	5169	ENSG00000135837	CEP350	centrosomal protein 350
1	180112032	180112701	669	49197	ENSG00000116260	QSOX1	quiescin sulfhydryl oxidase 1
1	180128250	180130973	2723	43138	ENSG00000116260	QSOX1	quiescin sulfhydryl oxidase 1
1	180149829	180151112	1283	1335	ENSG00000116260	QSOX1	quiescin sulfhydryl oxidase 1
1	180206497	180207542	1045	18400	ENSG00000121454	LHX4	LIM homeobox 4
1	180230937	180231907	970	5029	ENSG00000230124	LHX4-AS1	LHX4 antisense RNA 1
1	180249754	180251377	1623	3623	ENSG00000230124	LHX4-AS1	LHX4 antisense RNA 1
1	180258375	180259374	999	3623	ENSG00000230124	LHX4-AS1	LHX4 antisense RNA 1
1	180259591	180260918	1327	3623	ENSG00000230124	LHX4-AS1	LHX4 antisense RNA 1
1	180261084	180262769	1685	3623	ENSG00000230124	LHX4-AS1	LHX4 antisense RNA 1
1	180284732	180286597	1865	3623	ENSG00000230124	LHX4-AS1	LHX4 antisense RNA 1
1	180363477	180365631	2154	126406	ENSG00000135847	ACBD6	-
1	180374789	180377584	2795	126406	ENSG00000135847	ACBD6	-
1	180404999	180406738	1739	77	ENSG00000265435	MIR3121	microRNA 3121
1	180462581	180464476	1895	214725	ENSG00000135847	ACBD6	-
1	180558164	180559458	1294	7543	ENSG00000236719	OVAAL	ovarian adenocarcinoma amplified long non-coding RNA
1	180602042	180603321	1279	254095	ENSG00000143324	XPR1	xenotropic and polytropic retrovirus receptor 1
1	180660306	180662223	1917	254095	ENSG00000143324	XPR1	xenotropic and polytropic retrovirus receptor 1
1	180692286	180694675	2389	96	ENSG00000272292	U6	-
1	180697769	180700980	3211	96	ENSG00000272292	U6	-
1	180873053	180874141	1088	2516	ENSG00000225857	RP11-46A10.2	-
1	180965968	180969776	3808	16339	ENSG00000135823	STX6	syntaxin 6
1	181038828	181040292	1464	2340	ENSG00000162783	IER5	immediate early response 5
1	181066518	181071087	4569	1791	ENSG00000272198	RP11-309G3.3	-
1	181419181	181423185	4004	168784	ENSG00000198216	CACNA1E	calcium voltage-gated channel subunit alpha1 E
1	181469207	181471697	2490	315215	ENSG00000198216	CACNA1E	calcium voltage-gated channel subunit alpha1 E
1	181490659	181493122	2463	315215	ENSG00000198216	CACNA1E	calcium voltage-gated channel subunit alpha1 E
1	181534946	181537409	2463	315215	ENSG00000198216	CACNA1E	calcium voltage-gated channel subunit alpha1 E
1	181541910	181544012	2102	315215	ENSG00000198216	CACNA1E	calcium voltage-gated channel subunit alpha1 E
1	181582272	181583868	1596	315215	ENSG00000198216	CACNA1E	calcium voltage-gated channel subunit alpha1 E
1	181609239	181610696	1457	79	ENSG00000252977	RNA5SP70	-
1	181640419	181642114	1695	79	ENSG00000252977	RNA5SP70	-
1	181659600	181662269	2669	79	ENSG00000252977	RNA5SP70	-
1	181797405	181798375	970	302	ENSG00000222397	RN7SKP229	-
1	181819128	181820030	902	302	ENSG00000222397	RN7SKP229	-
1	181837581	181838512	931	302	ENSG00000222397	RN7SKP229	-
1	181961367	181962189	822	7143	ENSG00000179930	ZNF648	zinc finger protein 648
1	182007220	182008730	1510	7143	ENSG00000179930	ZNF648	zinc finger protein 648
1	182023646	182024790	1144	7143	ENSG00000179930	ZNF648	zinc finger protein 648
1	182147659	182148681	1022	367	ENSG00000232096	GS1-122H1.3	-
1	182149188	182150122	934	367	ENSG00000232096	GS1-122H1.3	-
1	182150334	182151361	1027	367	ENSG00000232096	GS1-122H1.3	-
1	182279188	182279774	586	110117	ENSG00000228918	LINC01344	long intergenic non-protein coding RNA 1344
1	182417427	182419610	2183	22280	ENSG00000121446	RGSL1	regulator of G protein signaling like 1
1	182471180	182472595	1415	25591	ENSG00000121446	RGSL1	regulator of G protein signaling like 1
1	182489500	182491431	1931	25591	ENSG00000121446	RGSL1	regulator of G protein signaling like 1
1	182517848	182518997	1149	13337	ENSG00000135828	RNASEL	ribonuclease L
1	182534470	182535590	1120	13337	ENSG00000135828	RNASEL	ribonuclease L
1	182600238	182601692	1454	1492	ENSG00000261185	RP11-317P15.5	-
1	182630710	182631469	759	25119	ENSG00000135824	RGS8	regulator of G protein signaling 8
1	182641618	182643428	1810	26258	ENSG00000135824	RGS8	regulator of G protein signaling 8
1	182771988	182773379	1391	14935	ENSG00000135838	NPL	N-acetylneuraminate pyruvate lyase
1	182797773	182799709	1936	48383	ENSG00000135829	DHX9	DExH-box helicase 9
1	182855493	182856386	893	6463	ENSG00000135829	DHX9	DExH-box helicase 9
1	182943405	182945921	2516	107	ENSG00000207472	RNU6-41P	-
1	182993899	182995479	1580	122133	ENSG00000135862	LAMC1	laminin subunit gamma 1
1	182995894	182997991	2097	122133	ENSG00000135862	LAMC1	laminin subunit gamma 1
1	183058646	183061790	3144	14088	ENSG00000135862	LAMC1	laminin subunit gamma 1
1	183063324	183065304	1980	14088	ENSG00000135862	LAMC1	laminin subunit gamma 1
1	183119366	183120846	1480	2881	ENSG00000224468	RP11-181K3.4	-
1	183141536	183143712	2176	55024	ENSG00000058085	LAMC2	laminin subunit gamma 2
1	183168457	183169346	889	58613	ENSG00000058085	LAMC2	laminin subunit gamma 2
1	183216685	183218748	2063	473	ENSG00000058085	LAMC2	laminin subunit gamma 2
1	183343427	183345039	1612	170366	ENSG00000157064	NMNAT2	nicotinamide nucleotide adenylyltransferase 2
1	183392516	183394630	2114	170366	ENSG00000157064	NMNAT2	nicotinamide nucleotide adenylyltransferase 2
1	183444381	183445780	1399	42963	ENSG00000116698	SMG7	SMG7, nonsense mediated mRNA decay factor
1	183483761	183485636	1875	10902	ENSG00000116698	SMG7	SMG7, nonsense mediated mRNA decay factor
1	183497712	183499545	1833	10902	ENSG00000116698	SMG7	SMG7, nonsense mediated mRNA decay factor
1	183620187	183621631	1444	6908	ENSG00000173627	APOBEC4	apolipoprotein B mRNA editing enzyme catalytic polypeptide like 4
1	183623111	183624898	1787	5750	ENSG00000173627	APOBEC4	apolipoprotein B mRNA editing enzyme catalytic polypeptide like 4
1	183701603	183703472	1869	520	ENSG00000227554	RP11-444D13.1	-
1	183712707	183713776	1069	520	ENSG00000227554	RP11-444D13.1	-
1	183785943	183788402	2459	121463	ENSG00000143344	RGL1	ral guanine nucleotide dissociation stimulator like 1
1	183805794	183806791	997	121463	ENSG00000143344	RGL1	ral guanine nucleotide dissociation stimulator like 1
1	183851186	183854347	3161	10878	ENSG00000198756	COLGALT2	collagen beta(1-O)galactosyltransferase 2
1	183948093	183950082	1989	26536	ENSG00000198756	COLGALT2	collagen beta(1-O)galactosyltransferase 2
1	183970455	183972744	2289	107816	ENSG00000198756	COLGALT2	collagen beta(1-O)galactosyltransferase 2
1	183980067	183981552	1485	107816	ENSG00000198756	COLGALT2	collagen beta(1-O)galactosyltransferase 2
1	184009041	184010528	1487	101893	ENSG00000198756	COLGALT2	collagen beta(1-O)galactosyltransferase 2
1	184045639	184048418	2779	709	ENSG00000198860	TSEN15	tRNA splicing endonuclease subunit 15
1	184057614	184059488	1874	709	ENSG00000198860	TSEN15	tRNA splicing endonuclease subunit 15
1	184094225	184095919	1694	110	ENSG00000199840	Y_RNA	-
1	184102098	184102836	738	110	ENSG00000199840	Y_RNA	-
1	184200880	184201956	1076	110	ENSG00000199840	Y_RNA	-
1	184282423	184283789	1366	108	ENSG00000207080	Y_RNA	-
1	184286863	184288490	1627	108	ENSG00000207080	Y_RNA	-
1	184301983	184304856	2873	290	ENSG00000244568	RN7SL654P	-
1	184313432	184315661	2229	290	ENSG00000244568	RN7SL654P	-
1	184353164	184354245	1081	241963	ENSG00000116667	C1orf21	chromosome 1 open reading frame 21
1	184371562	184373984	2422	4024	ENSG00000230470	GS1-115G20.1	-
1	184376343	184378925	2582	4024	ENSG00000230470	GS1-115G20.1	-
1	184431021	184431973	952	4024	ENSG00000230470	GS1-115G20.1	-
1	184451234	184453014	1780	52256	ENSG00000116667	C1orf21	chromosome 1 open reading frame 21
1	184472241	184473705	1464	52256	ENSG00000116667	C1orf21	chromosome 1 open reading frame 21
1	184511064	184513928	2864	52256	ENSG00000116667	C1orf21	chromosome 1 open reading frame 21
1	184666876	184670976	4100	16002	ENSG00000116406	EDEM3	ER degradation enhancing alpha-mannosidase like protein 3
1	184689894	184692192	2298	21255	ENSG00000116406	EDEM3	ER degradation enhancing alpha-mannosidase like protein 3
1	184705621	184707208	1587	4954	ENSG00000116406	EDEM3	ER degradation enhancing alpha-mannosidase like protein 3
1	184783606	184785983	2377	62	ENSG00000252222	RNU7-13P	-
1	184832169	184835322	3153	73924	ENSG00000135842	FAM129A	family with sequence similarity 129 member A
1	184898115	184900241	2126	2447	ENSG00000135842	FAM129A	family with sequence similarity 129 member A
1	184928126	184929860	1734	183519	ENSG00000135842	FAM129A	family with sequence similarity 129 member A
1	184977188	184978504	1316	117	ENSG00000201312	RNA5SP72	-
1	184979529	184981089	1560	117	ENSG00000201312	RNA5SP72	-
1	185007230	185008744	1514	57245	ENSG00000121481	RNF2	ring finger protein 2
1	185013365	185014316	951	57245	ENSG00000121481	RNF2	ring finger protein 2
1	185142906	185144388	1482	376	ENSG00000231084	CTA-253N17.1	-
1	185181858	185184053	2195	893	ENSG00000213051	RPL5P5	-
1	185229276	185231008	1732	105	ENSG00000206640	Y_RNA	-
1	185232180	185233776	1596	2071	ENSG00000233583	RP4-635A23.3	-
1	185275969	185279159	3190	913	ENSG00000116679	IVNS1ABP	influenza virus NS1A binding protein
1	185358690	185360090	1400	62	ENSG00000252407	RNU7-183P	-
1	185481053	185483077	2024	7196	ENSG00000228309	LINC01350	long intergenic non-protein coding RNA 1350
1	185494368	185496782	2414	7196	ENSG00000228309	LINC01350	long intergenic non-protein coding RNA 1350
1	185501614	185503048	1434	7196	ENSG00000228309	LINC01350	long intergenic non-protein coding RNA 1350
1	185503088	185504536	1448	7196	ENSG00000228309	LINC01350	long intergenic non-protein coding RNA 1350
1	185559600	185560909	1309	7260	ENSG00000228309	LINC01350	long intergenic non-protein coding RNA 1350
1	185576218	185577388	1170	70107	ENSG00000228309	LINC01350	long intergenic non-protein coding RNA 1350
1	185593122	185594650	1528	70107	ENSG00000228309	LINC01350	long intergenic non-protein coding RNA 1350
1	185612986	185613744	758	110	ENSG00000201596	Y_RNA	-
1	185647012	185648957	1945	2167	ENSG00000261729	GS1-204I12.4	-
1	185665157	185666853	1696	456399	ENSG00000143341	HMCN1	hemicentin 1
1	185713442	185715149	1707	456399	ENSG00000143341	HMCN1	hemicentin 1
1	185730033	185733655	3622	456399	ENSG00000143341	HMCN1	hemicentin 1
1	185734170	185736776	2606	456399	ENSG00000143341	HMCN1	hemicentin 1
1	185850623	185853492	2869	36369	ENSG00000143341	HMCN1	hemicentin 1
1	185865359	185867352	1993	36369	ENSG00000143341	HMCN1	hemicentin 1
1	186061404	186063684	2280	18293	ENSG00000143341	HMCN1	hemicentin 1
1	186087111	186089025	1914	18293	ENSG00000143341	HMCN1	hemicentin 1
1	186090283	186092071	1788	18293	ENSG00000143341	HMCN1	hemicentin 1
1	186092888	186094866	1978	18293	ENSG00000143341	HMCN1	hemicentin 1
1	186121496	186123190	1694	18293	ENSG00000143341	HMCN1	hemicentin 1
1	186130909	186131764	855	18293	ENSG00000143341	HMCN1	hemicentin 1
1	186210602	186212111	1509	18282	ENSG00000116690	PRG4	proteoglycan 4
1	186234347	186235951	1604	18282	ENSG00000116690	PRG4	proteoglycan 4
1	186294930	186296054	1124	702	ENSG00000047410	TPR	translocated promoter region, nuclear basket protein
1	186425120	186426457	1337	17557	ENSG00000116703	PDC	phosducin
1	186437984	186440550	2566	17557	ENSG00000116703	PDC	phosducin
1	186499132	186500641	1509	532	ENSG00000273198	GS1-304P7.3	-
1	186504502	186506074	1572	532	ENSG00000273198	GS1-304P7.3	-
1	186520638	186521842	1204	1021	ENSG00000228238	GS1-304P7.2	-
1	186524079	186525926	1847	1021	ENSG00000228238	GS1-304P7.2	-
1	186535492	186537802	2310	1021	ENSG00000228238	GS1-304P7.2	-
1	186589355	186590118	763	677	ENSG00000233196	GS1-304P7.1	-
1	186655231	186656849	1618	825	ENSG00000273129	PACERR	PTGS2 antisense NFKB1 complex-mediated expression regulator RNA
1	186684189	186687287	3098	825	ENSG00000273129	PACERR	PTGS2 antisense NFKB1 complex-mediated expression regulator RNA
1	186717919	186720621	2702	825	ENSG00000273129	PACERR	PTGS2 antisense NFKB1 complex-mediated expression regulator RNA
1	186737341	186739630	2289	160029	ENSG00000116711	PLA2G4A	phospholipase A2 group IVA
1	186819829	186824375	4546	84945	ENSG00000116711	PLA2G4A	phospholipase A2 group IVA
1	186826657	186828037	1380	84945	ENSG00000116711	PLA2G4A	phospholipase A2 group IVA
1	186831487	186832485	998	84945	ENSG00000116711	PLA2G4A	phospholipase A2 group IVA
1	186838718	186841011	2293	84945	ENSG00000116711	PLA2G4A	phospholipase A2 group IVA
1	186856546	186858422	1876	84945	ENSG00000116711	PLA2G4A	phospholipase A2 group IVA
1	186906945	186908429	1484	84945	ENSG00000116711	PLA2G4A	phospholipase A2 group IVA
1	186970881	186972258	1377	267482	ENSG00000236030	LINC01036	-
[truncated: 32,584 more rows]

## Sheet: GATA3_UTX_promoter gene
Symbol	geneLength	ENSEMBL	Description
PLEKHM2	35329	ENSG00000116786	pleckstrin homology and RUN domain containing M2
SMAP2	48679	ENSG00000084070	small ArfGAP2
PATJ	83408	ENSG00000132849	PATJ, crumbs cell polarity complex component
ZRANB2-AS2	144069	ENSG00000229956	ZRANB2 antisense RNA 2 (head to head)
PRPF38B	9481	ENSG00000134186	pre-mRNA processing factor 38B
FNDC7	19646	ENSG00000143107	fibronectin type III domain containing 7
SLC16A1	4375	ENSG00000155380	solute carrier family 16 member 1
VTCN1	58971	ENSG00000134258	V-set domain containing T-cell activation inhibitor 1
PHGDH	74879	ENSG00000092621	phosphoglycerate dehydrogenase
PGLYRP3	12857	ENSG00000159527	peptidoglycan recognition protein 3
PRCC	33316	ENSG00000143294	papillary renal cell carcinoma (translocation-associated)
SUCO	17467	ENSG00000094975	SUN domain containing ossification factor
BRINP2	110926	ENSG00000198797	BMP/retinoic acid inducible neural specific 2
RGSL1	22280	ENSG00000121446	regulator of G protein signaling like 1
APOBEC4	6908	ENSG00000173627	apolipoprotein B mRNA editing enzyme catalytic polypeptide like 4
IVNS1ABP	913	ENSG00000116679	influenza virus NS1A binding protein
PLA2G4A	84945	ENSG00000116711	phospholipase A2 group IVA
CDC73	18143	ENSG00000134371	cell division cycle 73
ZC3H11A	55189	ENSG00000058673	zinc finger CCCH-type containing 11A
ESRRG	302114	ENSG00000196482	estrogen related receptor gamma
ST8SIA6-AS1	21293	ENSG00000204832	ST8SIA6 antisense RNA 1
KIAA1217	1289	ENSG00000120549	KIAA1217
SYT15	5737	ENSG00000204176	synaptotagmin 15
KCNMA1	759851	ENSG00000156113	potassium calcium-activated channel subfamily M alpha 1
SEC31B	30211	ENSG00000075826	SEC31 homolog B, COPII coat complex component
TACC2	16580	ENSG00000138162	transforming acidic coiled-coil containing protein 2
PARVA	115564	ENSG00000197702	parvin alpha
UEVLD	4359	ENSG00000151116	UEV and lactate/malate dehyrogenase domains
E2F8	16417	ENSG00000129173	E2F transcription factor 8
PTPRJ	4789	ENSG00000149177	protein tyrosine phosphatase, receptor type J
DDB1	9099	ENSG00000167986	damage specific DNA binding protein 1
SLC22A10	20794	ENSG00000184999	solute carrier family 22 member 10
NARS2	7571	ENSG00000137513	asparaginyl-tRNA synthetase 2, mitochondrial
PTPRO	15398	ENSG00000151490	protein tyrosine phosphatase, receptor type O
GXYLT1	63035	ENSG00000151233	glucoside xylosyltransferase 1
ARID2	164003	ENSG00000189079	AT-rich interaction domain 2
LIMA1	25060	ENSG00000050405	LIM domain and actin binding 1
DIP2B	39478	ENSG00000066084	disco interacting protein 2 homolog B
PRR13	3761	ENSG00000205352	proline rich 13
CALCOCO1	4104	ENSG00000012822	calcium binding and coiled-coil domain 1
R3HDM2	12448	ENSG00000179912	R3H domain containing 2
C12orf56	15393	ENSG00000185306	chromosome 12 open reading frame 56
LEMD3	41363	ENSG00000174106	LEM domain containing 3
ACSS3	25265	ENSG00000111058	acyl-CoA synthetase short chain family member 3
PPFIA2	76454	ENSG00000139220	PTPRF interacting protein alpha 2
ATP2B1	14197	ENSG00000070961	ATPase plasma membrane Ca2+ transporting 1
ANKS1B	2934	ENSG00000185046	ankyrin repeat and sterile alpha motif domain containing 1B
ALDH1L2	1866	ENSG00000136010	aldehyde dehydrogenase 1 family member L2
CKAP4	10112	ENSG00000136026	cytoskeleton associated protein 4
SART3	6260	ENSG00000075856	squamous cell carcinoma antigen recognized by T-cells 3
ACACB	151632	ENSG00000076555	acetyl-CoA carboxylase beta
MYO1H	100469	ENSG00000174527	myosin IH
ACAD10	24066	ENSG00000111271	acyl-CoA dehydrogenase family member 10
RAB35	21137	ENSG00000111737	RAB35, member RAS oncogene family
RNF10	11403	ENSG00000022840	ring finger protein 10
ZCCHC8	5641	ENSG00000033030	zinc finger CCHC-type containing 8
FRY	7653	ENSG00000073910	FRY microtubule binding protein
NBEA	194786	ENSG00000172915	neurobeachin
DGKH	2181	ENSG00000102780	diacylglycerol kinase eta
TSC22D1	1312	ENSG00000102804	TSC22 domain family member 1
CFL2	3442	ENSG00000165410	cofilin 2
TRAPPC6B	20325	ENSG00000182400	trafficking protein particle complex 6B
SIX1	7861	ENSG00000126778	SIX homeobox 1
PRKCH	118809	ENSG00000027075	protein kinase C eta
PPP1R36	18239	ENSG00000165807	protein phosphatase 1 regulatory subunit 36
PLEKHH1	56312	ENSG00000054690	pleckstrin homology, MyTH4 and FERM domain containing H1
ADAM21P1	2049	ENSG00000235812	ADAM metallopeptidase domain 21 pseudogene 1
RGS6	630029	ENSG00000182732	regulator of G protein signaling 6
RBM25	3960	ENSG00000119707	RNA binding motif protein 25
TTLL5	29540	ENSG00000119685	tubulin tyrosine ligase like 5
IFT43	97997	ENSG00000119650	intraflagellar transport 43
CEP128	359351	ENSG00000100629	centrosomal protein 128
TTC8	28894	ENSG00000165533	tetratricopeptide repeat domain 8
PPP4R3A	36299	ENSG00000100796	protein phosphatase 4 regulatory subunit 3A
DICER1	42976	ENSG00000100697	dicer 1, ribonuclease III
MYO5C	6771	ENSG00000128833	myosin VC
KIF23	12486	ENSG00000137807	kinesin family member 23
THSD4	686432	ENSG00000187720	thrombospondin type 1 domain containing 4
CLK3	4823	ENSG00000179335	CDC like kinase 3
CPEB1	28917	ENSG00000214575	cytoplasmic polyadenylation element binding protein 1
AKAP13	63008	ENSG00000170776	A-kinase anchoring protein 13
SV2B	150099	ENSG00000185518	synaptic vesicle glycoprotein 2B
CHD2	7325	ENSG00000173575	chromodomain helicase DNA binding protein 2
TTC23	85459	ENSG00000103852	tetratricopeptide repeat domain 23
LUC7L	8074	ENSG00000007392	LUC7 like
ZNF263	3382	ENSG00000006194	zinc finger protein 263
GRIN2A	632	ENSG00000183454	glutamate ionotropic receptor NMDA type subunit 2A
KIAA0895L	7961	ENSG00000196123	KIAA0895 like
AP1G1	3070	ENSG00000166747	adaptor related protein complex 1 gamma 1 subunit
USP43	73249	ENSG00000154914	ubiquitin specific peptidase 43
MSI2	6436	ENSG00000153944	musashi RNA binding protein 2
MTMR4	6157	ENSG00000108389	myotubularin related protein 4
GH1	1175	ENSG00000259384	growth hormone 1
TEX2	116001	ENSG00000136478	testis expressed 2
AXIN2	28849	ENSG00000168646	axin 2
TMEM94	26686	ENSG00000177728	transmembrane protein 94
ANKRD12	71888	ENSG00000101745	ankyrin repeat domain 12
ELP2	3738	ENSG00000134759	elongator acetyltransferase complex subunit 2
HAUS1	13202	ENSG00000152240	HAUS augmin like complex subunit 1
RNF165	8621	ENSG00000141622	ring finger protein 165
FFAR2	7550	ENSG00000126262	free fatty acid receptor 2
GREB1	108673	ENSG00000196208	growth regulation by estrogen in breast cancer 1
MATN3	3517	ENSG00000132031	matrilin 3
PCBP1-AS1	60406	ENSG00000179818	PCBP1 antisense RNA 1
RNF103	18509	ENSG00000239305	ring finger protein 103
KANSL3	45177	ENSG00000114982	KAT8 regulatory NSL complex subunit 3
CLASP1	19952	ENSG00000074054	cytoplasmic linker associated protein 1
NIFK-AS1	1886	ENSG00000236859	NIFK antisense RNA 1
R3HDM1	5403	ENSG00000048991	R3H domain containing 1
BAZ2B	14277	ENSG00000123636	-
TANK	12252	ENSG00000136560	TRAF family member associated NFKB activator
GRB14	4231	ENSG00000115290	growth factor receptor bound protein 14
PHOSPHO2	7244	ENSG00000144362	phosphatase, orphan 2
TTN	11749	ENSG00000155657	titin
SSFA2	9192	ENSG00000138434	sperm specific antigen 2
ANKAR	15912	ENSG00000151687	ankyrin and armadillo repeat containing
CCDC150	1472	ENSG00000144395	coiled-coil domain containing 150
SATB2	20176	ENSG00000119042	SATB homeobox 2
ERBB4	235611	ENSG00000178568	erb-b2 receptor tyrosine kinase 4
DNPEP	13295	ENSG00000123992	aspartyl aminopeptidase
RHBDD1	2084	ENSG00000144468	rhomboid domain containing 1
BTBD3	35887	ENSG00000132640	BTB domain containing 3
MGME1	20379	ENSG00000125871	mitochondrial genome maintenance exonuclease 1
KIZ	28157	ENSG00000088970	kizuna centrosomal protein
APP	259137	ENSG00000142192	amyloid beta precursor protein
B3GALT5	5112	ENSG00000183778	beta-1,3-galactosyltransferase 5
C2CD2	16541	ENSG00000157617	C2 calcium dependent domain containing 2
UMODL1	9954	ENSG00000177398	uromodulin like 1
PRMT2	29444	ENSG00000160310	protein arginine methyltransferase 2
CNTN4	189938	ENSG00000144619	contactin 4
SETD5	25403	ENSG00000168137	SET domain containing 5
PRRT3	6853	ENSG00000163704	proline rich transmembrane protein 3
ATP2B2	384010	ENSG00000157087	ATPase plasma membrane Ca2+ transporting 2
KCNH8	47557	ENSG00000183960	potassium voltage-gated channel subfamily H member 8
LRIG1	17688	ENSG00000144749	leucine rich repeats and immunoglobulin like domains 1
CMSS1	63670	ENSG00000184220	cms1 ribosomal small subunit homolog (yeast)
CCDC58	5929	ENSG00000160124	coiled-coil domain containing 58
KALRN	14309	ENSG00000160145	kalirin RhoGEF kinase
ZBTB38	919	ENSG00000177311	zinc finger and BTB domain containing 38
COMMD2	1272	ENSG00000114744	COMM domain containing 2
VEPH1	18759	ENSG00000197415	ventricular zone expressed PH domain containing 1
PQLC2L	35640	ENSG00000174899	PQ loop repeat containing 2 like
NAALADL2	98111	ENSG00000177694	N-acetylated alpha-linked acidic dipeptidase like 2
CC2D2A	11364	ENSG00000048342	coiled-coil and C2 domain containing 2A
SRP72	3162	ENSG00000174780	signal recognition particle 72
GRID2	1467842	ENSG00000152208	glutamate ionotropic receptor delta type subunit 2
DNAH5	254213	ENSG00000039139	dynein axonemal heavy chain 5
CDH18	413047	ENSG00000145526	cadherin 18
ANKDD1B	28760	ENSG00000189045	ankyrin repeat and death domain containing 1B
ARSB	3143	ENSG00000113273	arylsulfatase B
RHOBTB3	17570	ENSG00000164292	Rho related BTB domain containing 3
CHD1	1238	ENSG00000153922	chromodomain helicase DNA binding protein 1
NREP	246948	ENSG00000134986	neuronal regeneration related protein
DNAJC18	17359	ENSG00000170464	DnaJ heat shock protein family (Hsp40) member C18
DIAPH1	5944	ENSG00000131504	diaphanous related formin 1
SLC22A23	188061	ENSG00000137266	solute carrier family 22 member 23
PRPF4B	6397	ENSG00000112739	pre-mRNA processing factor 4B
ATXN1	138334	ENSG00000124788	ataxin 1
RNF144B	14582	ENSG00000137393	ring finger protein 144B
CARMIL1	7096	ENSG00000079691	capping protein regulator and myosin 1 linker 1
HIST1H3E	462	ENSG00000196966	-
BTN2A1	11681	ENSG00000112763	butyrophilin subfamily 2 member A1
HIST1H2AG	2239	ENSG00000196787	histone cluster 1 H2A family member g
MLIP	194673	ENSG00000146147	muscular LMNA interacting protein
TPD52L1	109849	ENSG00000111907	tumor protein D52 like 1
EPB41L2	20766	ENSG00000079819	erythrocyte membrane protein band 4.1 like 2
SASH1	168391	ENSG00000111961	SAM and SH3 domain containing 1
ESR1	151167	ENSG00000091831	estrogen receptor 1
ABCB5	53942	ENSG00000004846	ATP binding cassette subfamily B member 5
BBS9	115477	ENSG00000122507	Bardet-Biedl syndrome 9
SEPT7	73216	ENSG00000122545	septin 7
AMPH	26140	ENSG00000078053	amphiphysin
GLI3	188373	ENSG00000106571	GLI family zinc finger 3
LRRD1	37889	ENSG00000240720	leucine rich repeats and death domain containing 1
PMPCB	1774	ENSG00000105819	peptidase, mitochondrial processing beta subunit
PTEN	7965	ENSG00000171862	phosphatase and tensin homolog
SND1	42457	ENSG00000197157	staphylococcal nuclease and tudor domain containing 1
NRF1	144259	ENSG00000106459	nuclear respiratory factor 1
PODXL	47023	ENSG00000128567	podocalyxin like
CNTNAP2	339181	ENSG00000174469	contactin associated protein like 2
SGK3	24890	ENSG00000104205	serum/glucocorticoid regulated kinase family member 3
RUNX1T1	117213	ENSG00000079102	RUNX1 translocation partner 1
ESRP1	19026	ENSG00000104413	epithelial splicing regulatory protein 1
PHF20L1	9648	ENSG00000129292	PHD finger protein 20 like 1
COL22A1	12683	ENSG00000169436	collagen type XXII alpha 1 chain
GCNT1	83833	ENSG00000187210	glucosaminyl (N-acetyl) transferase 1, core 2
CEP78	10922	ENSG00000148019	centrosomal protein 78
DAPK1	3016	ENSG00000196730	death associated protein kinase 1
C9orf3	81956	ENSG00000148120	chromosome 9 open reading frame 3
PTCH1	1903	ENSG00000185920	patched 1
CCDC180	20022	ENSG00000197816	coiled-coil domain containing 180
TEX10	5784	ENSG00000136891	testis expressed 10
MUSK	12755	ENSG00000030304	muscle associated receptor tyrosine kinase
GSN	57393	ENSG00000148180	gelsolin
OR1K1	1026	ENSG00000165204	olfactory receptor family 1 subfamily K member 1
DENND1A	205979	ENSG00000119522	DENN domain containing 1A
GOLGA1	50891	ENSG00000136935	golgin A1
SPTAN1	991	ENSG00000197694	spectrin alpha, non-erythrocytic 1
UBE2A	4084	ENSG00000077721	ubiquitin conjugating enzyme E2 A
CUL4B	6212	ENSG00000158290	cullin 4B
THOC2	13354	ENSG00000125676	THO complex 2
KDM6A	4395	ENSG00000147050	lysine demethylase 6A
